# Supplementary material for: Synthesis and crystal structure of a heterobimetallic cadmium–sodium complex of 1,3,5-triazine-2,4,6-trione, [CdNa2(C3H2N3O3)4(H2O)8]
Source: Acta Crystallogr E Crystallogr Commun. 2021 Aug 17;77(Pt 9):935–8. doi: 10.1107/S2056989021008148 (PMC8423008; doi:10.1107/S2056989021008148)
Supplement: Supplementary file 1 [file e-77-00935-sup1.cif]

##############################################################################
#                                                                            #
# This CIF contains the data in a paper accepted for publication in          #
# Acta Crystallographica Section E. It conforms to the requirements of       #
# Notes for Authors for Acta Crystallographica Section E, and has been       #
# peer reviewed under the auspices of the IUCr Commission on Journals.       #
#                                                                            #
# Full details of the Crystallographic Information File format               #
# are given in the paper "The Crystallographic Information File (CIF):       #
# a New Standard Archive File for Crystallography" by S. R. Hall, F. H.      #
# Allen and I. D. Brown [Acta Cryst. (1991), A47, 655-685].                  #
#                                                                            #
# The current version of the core CIF dictionary is obtainable from          #
# ftp://ftp.iucr.org/pub/cif_core.dic.                                       #
#                                                                            #
# Software is freely available for graphical display of the structure(s)     #
# in this CIF. For information consult the CIF software page                 #
# http://www.iucr.org/resources/cif/software.                                #
#                                                                            #
# This file may be used for bona fide research purposes within the           #
# scientific community so long as proper attribution is given to the journal # 
# article from which it was obtained.                                        #
#                                                                            #
##############################################################################
data_I
_audit_creation_method     'SHELXL-2018/3'
_journal_date_recd_electronic     2021-07-05
_journal_date_accepted     2021-08-08
_journal_name_full     'Acta Crystallographica, Section E'
_journal_year     2021
_journal_volume     77
_journal_issue      9
_journal_page_first     0
_journal_page_last     0
_journal_paper_category     GM
_journal_paper_doi     10.1107/S2056989021008148
_journal_coeditor_code     JY2009
_publ_contact_author_name     'M.  Sithambaresan'
_publ_contact_author_address
;
Department of Chemistry
Faculty of Science
Eastern University, Sri Lanka
Chenkalady
Sri Lanka
;
_publ_contact_author_email     'msithambaresan@gmail.com'
_publ_contact_author_fax     ?
_publ_contact_author_phone     '0094776756697'
_publ_section_title
;
Synthesis and crystal structure of a heterobimetallic cadmium--sodium complex of
1,3,5-triazine-2,4,6-trione, [CdNa~2~(C~3~H~2~N~3~O~3~)~4~(H~2~O)~8~]
;
_publ_section_title_footnote     .
loop_
    _publ_author_name
    _publ_author_footnote
    _publ_author_address
    'Divya, R.' .
;
PG Department and Research Centre in Physics, M.G. College,
University of Kerala, Thiruvananthapuram 695004, India
;
    'Bijini, B. R.' .
;
PG Department and Research Centre in Physics, M.G. College,
University of Kerala, Thiruvananthapuram 695004, India
;
    'Dhanya, V. S.' .
;
PG Department and Research Centre in Physics, M.G. College,
University of Kerala, Thiruvananthapuram 695004, India
;
    'K. Rajendra Babu' .
;
PG Department and Research Centre in Physics, M.G. College,
University of Kerala, Thiruvananthapuram 695004, India
;
    'M.  Sithambaresan' .
;
Department of Chemistry
Faculty of Science
Eastern University, Sri Lanka
Chenkalady
Sri Lanka
;
_publ_section_synopsis
;\
In the heterobimetallic cadmium--sodium complex,
heptaaqua-1\k^3^<i>O</i>,2\k^2^<i>O</i>,3\k^2^<i>O</i>-bis(\m-4,6-dioxo-1,4,\
5,6-tetrahydro-1,3,5-triazin-2-olato)-1:2\k^2^<i>O</i>^2^:<i>N</i>^1^;2:\
3\k^2^<i>N</i>^1^:<i>O</i>^2^-bis(4,6-dioxo-1,4,5,6-tetrahydro-1,3,5-\
triazin-2-olato)-1\k<i>O</i>^2^,3\k<i>O</i>^2^-2-cadmium-1,3-disodium, the
ligand coordination around the Cd and Na atoms leads to the formation of a
two-dimensional coordination polymer in the (110) plane, which is supported by
means of a variety of N---H...O, O---H...O and O---H...N intermolecular and
intramolecular interactions owing to different substitution patterns.
;
_chemical_name_systematic
;\
\m-Aqua-1:2\k^2^<i>O</i>:<i>O</i>-\
heptaaqua-1\k^3^<i>O</i>,2\k^2^<i>O</i>,3\k^2^<i>O</i>-\
bis(\m-4,6-dioxo-1,4,5,6-tetrahydro-1,3,5-triazin-2-olato)-\
1:2\k^2^<i>O</i>^2^:<i>N</i>^1^;2:3\k^2^<i>N</i>^1^:<i>O</i>^2^-\
bis(4,6-dioxo-1,4,5,6-tetrahydro-1,3,5-triazin-2-olato)-\
1\k<i>O</i>^2^,3\k<i>O</i>^2^-2-cadmium-1,3-disodium
;
_chemical_name_common     ?
_chemical_formula_moiety     ?
_chemical_formula_sum     'C12 H24 Cd N12 Na2 O20'
_chemical_formula_iupac     '[Cd Na2 (C3 H2 N3 O3)4 (H2 O)8]'
_chemical_formula_weight     814.81
_chemical_melting_point     ?
_space_group_crystal_system     triclinic
_space_group_name_H-M_alt     'P -1'
_space_group_name_Hall     '-P 1'
loop_
    _space_group_symop_operation_xyz
    'x, y, z'
    '-x, -y, -z'
_cell_length_a     7.0501(3)
_cell_length_b     10.0314(5)
_cell_length_c     19.5058(9)
_cell_angle_alpha     101.0230(10)
_cell_angle_beta     90.4680(10)
_cell_angle_gamma     97.2330(10)
_cell_volume     1342.53(11)
_cell_formula_units_Z     2
_cell_measurement_reflns_used     9962
_cell_measurement_theta_min     3.06
_cell_measurement_theta_max     29.63
_cell_measurement_temperature     293(2)
_exptl_crystal_description     Block
_exptl_crystal_colour     Colourless
_exptl_crystal_size_max     0.150
_exptl_crystal_size_mid     0.100
_exptl_crystal_size_min     0.100
_exptl_crystal_density_diffrn     2.016
_exptl_crystal_density_meas     ?
_exptl_crystal_density_method     ?
_exptl_crystal_F_000     820
_exptl_absorpt_coefficient_mu     0.961
_exptl_absorpt_correction_type     multi-scan
_exptl_absorpt_process_details
;
(SADABS; Bruker, 2016)
;
_exptl_absorpt_correction_T_min     0.870
_exptl_absorpt_correction_T_max     0.901
_diffrn_ambient_temperature     293(2)
_diffrn_radiation_type     MoK\a
_diffrn_radiation_wavelength     0.71073
_diffrn_radiation_source     'fine-focus sealed tube'
_diffrn_radiation_monochromator     graphite
_diffrn_measurement_device_type     'Bruker Kappa APEX3 CMOS'
_diffrn_measurement_method     '\w and \f scan'
_diffrn_detector_area_resol_mean     ?
_diffrn_reflns_number     52745
_diffrn_reflns_av_R_equivalents     0.0294
_diffrn_reflns_av_unetI/netI     0.0158
_diffrn_reflns_theta_min     3.194
_diffrn_reflns_theta_max     27.172
_diffrn_reflns_theta_full     25.242
_diffrn_measured_fraction_theta_max     0.994
_diffrn_measured_fraction_theta_full     0.995
_diffrn_reflns_limit_h_min     -9
_diffrn_reflns_limit_h_max     9
_diffrn_reflns_limit_k_min     -12
_diffrn_reflns_limit_k_max     12
_diffrn_reflns_limit_l_min     -25
_diffrn_reflns_limit_l_max     25
_refine_special_details     ?
_reflns_number_total     5912
_reflns_number_gt     5460
_reflns_threshold_expression     'I > 2\s(I)'
_refine_ls_structure_factor_coef     Fsqd
_refine_ls_matrix_type     full
_refine_ls_R_factor_all     0.0280
_refine_ls_R_factor_gt     0.0243
_refine_ls_wR_factor_gt     0.0614
_refine_ls_wR_factor_ref     0.0633
_refine_ls_goodness_of_fit_ref     1.200
_refine_ls_restrained_S_all     1.200
_refine_ls_number_reflns     5912
_refine_ls_number_parameters     430
_refine_ls_number_restraints     0
_refine_ls_hydrogen_treatment     constr
_refine_ls_weighting_scheme     calc
_refine_ls_weighting_details
              'w=1/[\s^2^(Fo^2^)+(0.0277P)^2^+0.9925P] where P=(Fo^2^+2Fc^2^)/3'
_atom_sites_solution_hydrogens     mixed
_atom_sites_solution_primary     ?
_atom_sites_solution_secondary     ?
_refine_ls_shift/su_max     0.001
_refine_ls_shift/su_mean     0.000
_refine_diff_density_max     0.883
_refine_diff_density_min     -0.568
_refine_ls_extinction_method     none
_refine_ls_extinction_coef     .
loop_
    _atom_type_symbol
    _atom_type_description
    _atom_type_scat_dispersion_real
    _atom_type_scat_dispersion_imag
    _atom_type_scat_source
    'C' 'C' 0.0033 0.0016
                         'International Tables Vol C Tables 4.2.6.8 and 6.1.1.4'
    'H' 'H' 0.0000 0.0000
                         'International Tables Vol C Tables 4.2.6.8 and 6.1.1.4'
    'Cd' 'Cd' -0.8075 1.2024
                         'International Tables Vol C Tables 4.2.6.8 and 6.1.1.4'
    'N' 'N' 0.0061 0.0033
                         'International Tables Vol C Tables 4.2.6.8 and 6.1.1.4'
    'Na' 'Na' 0.0362 0.0249
                         'International Tables Vol C Tables 4.2.6.8 and 6.1.1.4'
    'O' 'O' 0.0106 0.0060
                         'International Tables Vol C Tables 4.2.6.8 and 6.1.1.4'
_computing_data_collection
;
APEX3(Bruker, 2016)
;
_computing_cell_refinement
;
APEX3 and SAINT (Bruker, 2016)
;
_computing_data_reduction
;
SAINT andXPREP (Bruker, 2016)
;
_computing_structure_solution
;
<i>SHELXT2014/5</i> (Sheldrick, 2015a)
;
_computing_structure_refinement
;
<i>SHELXL2018/3</i> (Sheldrick, 2015b)
;
_computing_molecular_graphics
;
ORTEP3- for Windows (Farrugia, 2012) and DIAMOND (Brandenburg,
2010)
;
_computing_publication_material
;
<i>SHELXL2018/3</i> (Sheldrick, 2015b)
;
loop_
    _atom_site_type_symbol
    _atom_site_label
    _atom_site_fract_x
    _atom_site_fract_y
    _atom_site_fract_z
    _atom_site_U_iso_or_equiv
    _atom_site_adp_type
    _atom_site_calc_flag
    _atom_site_occupancy
    _atom_site_disorder_assembly
    _atom_site_disorder_group
    C C1 0.8025(3) 0.33005(19) 0.28213(10) 0.0172(4) Uani d 1 . .
    C C2 0.8168(3) 0.4798(2) 0.39643(11) 0.0216(4) Uani d 1 . .
    C C3 0.6821(3) 0.24087(19) 0.37866(10) 0.0172(4) Uani d 1 . .
    C C4 0.5623(3) -0.32929(19) 0.20544(10) 0.0160(4) Uani d 1 . .
    C C5 0.6255(3) -0.4699(2) 0.09476(10) 0.0194(4) Uani d 1 . .
    C C6 0.6837(3) -0.22094(19) 0.11527(10) 0.0157(4) Uani d 1 . .
    C C7 0.9520(3) 0.33435(19) -0.20488(10) 0.0157(4) Uani d 1 . .
    C C8 0.8810(3) 0.4855(2) -0.09848(10) 0.0190(4) Uani d 1 . .
    C C9 0.8168(3) 0.23791(19) -0.11439(10) 0.0158(4) Uani d 1 . .
    C C10 0.1780(3) 0.23787(19) 0.37549(10) 0.0166(4) Uani d 1 . .
    C C11 0.3200(3) 0.4760(2) 0.39865(11) 0.0213(4) Uani d 1 . .
    C C12 0.3021(3) 0.3339(2) 0.28316(10) 0.0170(4) Uani d 1 . .
    N N1 0.7207(2) 0.22287(16) 0.30988(8) 0.0169(3) Uani d 1 . .
    N N2 0.7326(3) 0.36898(17) 0.42028(9) 0.0226(4) Uani d 1 . .
    H H2 0.709160 0.378905 0.464036 0.027 Uiso calc 1 . .
    N N3 0.8481(3) 0.45615(17) 0.32672(9) 0.0215(4) Uani d 1 . .
    H H3 0.899616 0.523714 0.309038 0.026 Uiso calc 1 . .
    N N4 0.6247(2) -0.21351(16) 0.18213(8) 0.0152(3) Uani d 1 . .
    N N5 0.5607(2) -0.45516(16) 0.16086(8) 0.0187(3) Uani d 1 . .
    H H5 0.516292 -0.527734 0.175881 0.022 Uiso calc 1 . .
    N N6 0.6887(3) -0.35041(17) 0.07445(8) 0.0195(3) Uani d 1 . .
    H H6 0.734942 -0.354974 0.033533 0.023 Uiso calc 1 . .
    N N7 0.8839(2) 0.22246(16) -0.17957(8) 0.0172(3) Uani d 1 . .
    N N8 0.9513(2) 0.46392(16) -0.16400(9) 0.0187(3) Uani d 1 . .
    H H8 0.997548 0.533894 -0.180868 0.022 Uiso calc 1 . .
    N N9 0.8147(3) 0.36876(17) -0.07555(9) 0.0203(4) Uani d 1 . .
    H H9 0.768803 0.376704 -0.034471 0.024 Uiso calc 1 . .
    N N10 0.3519(3) 0.45707(17) 0.32895(9) 0.0215(4) Uani d 1 . .
    H H10 0.406119 0.525452 0.312499 0.026 Uiso calc 1 . .
    N N11 0.2119(2) 0.22607(17) 0.30703(9) 0.0188(3) Uani d 1 . .
    N N12 0.2315(3) 0.36306(17) 0.41995(9) 0.0219(4) Uani d 1 . .
    H H12 0.207301 0.369553 0.463517 0.026 Uiso calc 1 . .
    O O1 0.9770(2) 0.03762(14) 0.20860(7) 0.0215(3) Uani d 1 . .
    H H1A 1.065349 0.092864 0.245551 0.032 Uiso d 1 . .
    H H1B 1.036161 -0.047201 0.203744 0.032 Uiso d 1 . .
    O O2 0.4449(2) 0.06725(15) 0.18140(8) 0.0256(3) Uani d 1 . .
    H H2A 0.363198 -0.014609 0.156501 0.038 Uiso d 1 . .
    H H2B 0.391157 0.153416 0.196860 0.038 Uiso d 1 . .
    O O3 0.8349(2) -0.08797(15) 0.33509(8) 0.0241(3) Uani d 1 . .
    H H3A 0.939632 -0.020504 0.358856 0.036 Uiso d 1 . .
    H H3B 0.901723 -0.163676 0.311768 0.036 Uiso d 1 . .
    O O4 0.3757(2) -0.08155(17) 0.30812(8) 0.0290(3) Uani d 1 . .
    H H4A 0.369042 -0.181741 0.301003 0.044 Uiso d 1 . .
    H H4B 0.265442 -0.057541 0.284123 0.044 Uiso d 1 . .
    O O5 0.6035(2) 0.14863(15) 0.40559(8) 0.0280(3) Uani d 1 . .
    O O6 0.8599(3) 0.59241(16) 0.43440(8) 0.0368(4) Uani d 1 . .
    O O7 0.8382(2) 0.32046(15) 0.21994(8) 0.0269(3) Uani d 1 . .
    O O8 0.5039(2) -0.32832(15) 0.26519(8) 0.0262(3) Uani d 1 . .
    O O9 0.6280(3) -0.58152(15) 0.05625(8) 0.0312(4) Uani d 1 . .
    O O10 0.7346(2) -0.11970(15) 0.09073(8) 0.0241(3) Uani d 1 . .
    O O11 1.0167(2) 0.32568(15) -0.26437(8) 0.0246(3) Uani d 1 . .
    O O12 0.8765(3) 0.59950(15) -0.06270(8) 0.0308(4) Uani d 1 . .
    O O13 0.7540(2) 0.13948(15) -0.08785(8) 0.0236(3) Uani d 1 . .
    O O14 0.1013(2) 0.14177(14) 0.40139(8) 0.0227(3) Uani d 1 . .
    O O15 0.3689(3) 0.58556(16) 0.43856(8) 0.0353(4) Uani d 1 . .
    O O16 0.3458(2) 0.32703(15) 0.22117(7) 0.0248(3) Uani d 1 . .
    O O17 0.5338(2) 0.13908(16) 0.05424(9) 0.0313(4) Uani d 1 . .
    H H17A 0.559228 0.239151 0.059155 0.047 Uiso d 1 . .
    H H18A 1.002488 -0.103967 -0.120403 0.047 Uiso d 1 . .
    O O18 0.9774(2) -0.12084(16) -0.07304(8) 0.0295(4) Uani d 1 . .
    H H18B 0.956220 -0.221324 -0.079922 0.044 Uiso d 1 . .
    H H17B 0.545676 0.133976 0.104027 0.044 Uiso d 1 . .
    O O19 0.5872(2) -0.13881(16) 0.44927(8) 0.0299(3) Uani d 1 . .
    H H19A 0.537228 -0.235403 0.447693 0.045 Uiso d 1 . .
    H H19B 0.694698 -0.133273 0.417733 0.045 Uiso d 1 . .
    O O20 0.0908(3) -0.14107(19) 0.46154(10) 0.0411(4) Uani d 1 . .
    H H20A 0.081618 -0.129379 0.512560 0.062 Uiso d 1 . .
    H H20B 0.114905 -0.236594 0.446586 0.062 Uiso d 1 . .
    Na Na1 0.75518(12) 0.00016(9) -0.00173(4) 0.02498(19) Uani d 1 . .
    Na Na2 0.34777(12) 0.00440(9) 0.43414(5) 0.02616(19) Uani d 1 . .
    Cd Cd1 0.66796(2) 0.00416(2) 0.25149(2) 0.01845(5) Uani d 1 . .
loop_
    _atom_site_aniso_label
    _atom_site_aniso_U_11
    _atom_site_aniso_U_22
    _atom_site_aniso_U_33
    _atom_site_aniso_U_12
    _atom_site_aniso_U_13
    _atom_site_aniso_U_23
    C1 0.0207(9) 0.0147(9) 0.0163(9) 0.0027(7) 0.0031(7) 0.0031(7)
    C2 0.0283(11) 0.0171(10) 0.0170(10) -0.0031(8) 0.0054(8) 0.0010(8)
    C3 0.0177(9) 0.0141(9) 0.0184(9) 0.0006(7) 0.0014(7) 0.0002(7)
    C4 0.0190(9) 0.0123(9) 0.0156(9) 0.0004(7) 0.0014(7) 0.0015(7)
    C5 0.0246(10) 0.0157(9) 0.0164(9) 0.0004(8) 0.0038(8) 0.0011(7)
    C6 0.0175(9) 0.0145(9) 0.0146(9) 0.0003(7) 0.0000(7) 0.0030(7)
    C7 0.0181(9) 0.0133(9) 0.0154(9) 0.0020(7) 0.0022(7) 0.0017(7)
    C8 0.0241(10) 0.0162(9) 0.0158(9) 0.0003(8) 0.0036(7) 0.0022(7)
    C9 0.0173(9) 0.0137(9) 0.0161(9) 0.0006(7) -0.0005(7) 0.0028(7)
    C10 0.0166(9) 0.0156(9) 0.0173(9) 0.0020(7) -0.0002(7) 0.0023(7)
    C11 0.0276(11) 0.0175(10) 0.0168(9) -0.0019(8) 0.0051(8) 0.0015(8)
    C12 0.0190(9) 0.0164(9) 0.0156(9) 0.0033(7) 0.0021(7) 0.0020(7)
    N1 0.0221(8) 0.0122(8) 0.0150(8) -0.0003(6) 0.0026(6) 0.0011(6)
    N2 0.0357(10) 0.0150(8) 0.0140(8) -0.0052(7) 0.0074(7) 0.0000(6)
    N3 0.0335(10) 0.0126(8) 0.0170(8) -0.0037(7) 0.0079(7) 0.0032(6)
    N4 0.0220(8) 0.0107(7) 0.0120(7) -0.0003(6) 0.0023(6) 0.0011(6)
    N5 0.0293(9) 0.0099(7) 0.0156(8) -0.0018(6) 0.0069(7) 0.0021(6)
    N6 0.0301(9) 0.0149(8) 0.0121(8) -0.0006(7) 0.0074(7) 0.0006(6)
    N7 0.0246(9) 0.0120(7) 0.0151(8) 0.0024(6) 0.0044(6) 0.0028(6)
    N8 0.0284(9) 0.0109(7) 0.0169(8) 0.0001(6) 0.0072(7) 0.0040(6)
    N9 0.0307(9) 0.0156(8) 0.0138(8) 0.0006(7) 0.0088(7) 0.0020(6)
    N10 0.0332(10) 0.0135(8) 0.0159(8) -0.0042(7) 0.0076(7) 0.0028(6)
    N11 0.0233(8) 0.0152(8) 0.0165(8) -0.0011(6) 0.0017(6) 0.0019(6)
    N12 0.0335(10) 0.0159(8) 0.0138(8) -0.0046(7) 0.0059(7) 0.0016(6)
    O1 0.0228(7) 0.0180(7) 0.0211(7) -0.0004(6) 0.0020(6) -0.0010(6)
    O2 0.0313(8) 0.0192(7) 0.0241(8) 0.0063(6) -0.0049(6) -0.0029(6)
    O3 0.0274(8) 0.0226(7) 0.0217(7) 0.0048(6) -0.0015(6) 0.0021(6)
    O4 0.0302(8) 0.0309(9) 0.0235(8) -0.0006(7) 0.0018(6) 0.0020(7)
    O5 0.0382(9) 0.0185(7) 0.0250(8) -0.0085(6) 0.0073(7) 0.0063(6)
    O6 0.0630(12) 0.0175(8) 0.0222(8) -0.0136(8) 0.0136(8) -0.0040(6)
    O7 0.0431(9) 0.0213(7) 0.0149(7) 0.0000(7) 0.0082(6) 0.0028(6)
    O8 0.0443(9) 0.0171(7) 0.0162(7) -0.0007(6) 0.0125(6) 0.0029(6)
    O9 0.0558(11) 0.0132(7) 0.0214(8) -0.0006(7) 0.0148(7) -0.0019(6)
    O10 0.0374(9) 0.0163(7) 0.0186(7) -0.0023(6) 0.0030(6) 0.0071(6)
    O11 0.0382(9) 0.0175(7) 0.0180(7) 0.0028(6) 0.0128(6) 0.0034(6)
    O12 0.0530(10) 0.0135(7) 0.0232(8) -0.0003(7) 0.0145(7) -0.0008(6)
    O13 0.0347(8) 0.0172(7) 0.0190(7) -0.0023(6) 0.0044(6) 0.0071(6)
    O14 0.0279(8) 0.0171(7) 0.0229(7) -0.0046(6) 0.0026(6) 0.0079(6)
    O15 0.0595(11) 0.0178(8) 0.0212(8) -0.0124(7) 0.0131(7) -0.0035(6)
    O16 0.0374(9) 0.0206(7) 0.0155(7) 0.0013(6) 0.0071(6) 0.0025(6)
    O17 0.0421(10) 0.0223(8) 0.0290(9) -0.0001(7) 0.0074(7) 0.0066(7)
    O18 0.0414(9) 0.0196(8) 0.0263(8) -0.0002(7) 0.0064(7) 0.0039(6)
    O19 0.0358(9) 0.0242(8) 0.0292(8) 0.0013(7) 0.0088(7) 0.0051(6)
    O20 0.0497(11) 0.0333(10) 0.0365(10) -0.0116(8) 0.0067(8) 0.0078(8)
    Na1 0.0304(5) 0.0240(4) 0.0226(4) 0.0034(4) 0.0040(4) 0.0096(3)
    Na2 0.0257(4) 0.0243(4) 0.0284(5) -0.0008(3) 0.0033(3) 0.0073(4)
    Cd1 0.02259(8) 0.01318(8) 0.01772(8) 0.00042(5) 0.00074(5) -0.00040(5)
_geom_special_details
;
 All esds (except the esd in the dihedral angle between two l.s. planes)
 are estimated using the full covariance matrix.  The cell esds are taken
 into account individually in the estimation of esds in distances, angles
 and torsion angles; correlations between esds in cell parameters are only
 used when they are defined by crystal symmetry.  An approximate (isotropic)
 treatment of cell esds is used for estimating esds involving l.s. planes.
;
loop_
    _geom_bond_atom_site_label_1
    _geom_bond_atom_site_label_2
    _geom_bond_site_symmetry_2
    _geom_bond_distance
    _geom_bond_publ_flag
    C1 O7 . 1.229(2) ?
    C1 N1 . 1.361(2) ?
    C1 N3 . 1.390(3) ?
    C2 O6 . 1.227(3) ?
    C2 N2 . 1.357(3) ?
    C2 N3 . 1.360(3) ?
    C3 O5 . 1.225(2) ?
    C3 N1 . 1.354(3) ?
    C3 N2 . 1.385(2) ?
    C4 O8 . 1.238(2) ?
    C4 N4 . 1.351(2) ?
    C4 N5 . 1.388(2) ?
    C5 O9 . 1.225(2) ?
    C5 N6 . 1.357(3) ?
    C5 N5 . 1.359(3) ?
    C6 O10 . 1.219(2) ?
    C6 N4 . 1.363(2) ?
    C6 N6 . 1.392(2) ?
    C7 O11 . 1.242(2) ?
    C7 N7 . 1.347(2) ?
    C7 N8 . 1.389(2) ?
    C8 O12 . 1.224(2) ?
    C8 N9 . 1.363(3) ?
    C8 N8 . 1.363(2) ?
    C9 O13 . 1.236(2) ?
    C9 N7 . 1.348(2) ?
    C9 N9 . 1.386(2) ?
    C10 O14 . 1.240(2) ?
    C10 N11 . 1.344(3) ?
    C10 N12 . 1.389(3) ?
    C11 O15 . 1.227(3) ?
    C11 N12 . 1.361(3) ?
    C11 N10 . 1.361(3) ?
    C12 O16 . 1.242(2) ?
    C12 N11 . 1.347(3) ?
    C12 N10 . 1.383(3) ?
    N1 Cd1 . 2.2541(16) ?
    N2 H2 . 0.8600 ?
    N3 H3 . 0.8600 ?
    N4 Cd1 . 2.3210(15) ?
    N5 H5 . 0.8600 ?
    N6 H6 . 0.8600 ?
    N8 H8 . 0.8600 ?
    N9 H9 . 0.8600 ?
    N10 H10 . 0.8600 ?
    N12 H12 . 0.8600 ?
    O1 Cd1 . 2.3478(14) ?
    O1 H1A . 0.9836 ?
    O1 H1B . 0.9829 ?
    O2 Cd1 . 2.2996(15) ?
    O2 H2A . 0.9828 ?
    O2 H2B . 0.9831 ?
    O3 Cd1 . 2.3913(15) ?
    O3 H3A . 0.9830 ?
    O3 H3B . 0.9833 ?
    O4 Na2 . 2.4627(18) ?
    O4 Cd1 . 2.4817(16) ?
    O4 H4A . 0.9830 ?
    O4 H4B . 0.9828 ?
    O5 Na2 . 2.3067(17) ?
    O10 Na1 . 2.3471(16) ?
    O13 Na1 . 2.3824(16) ?
    O14 Na2 . 2.4997(18) ?
    O17 Na1 . 2.3584(19) ?
    O17 Na1 2_655 2.4195(19) ?
    O17 H17A . 0.9832 ?
    O17 H17B . 0.9857 ?
    O18 Na1 . 2.3939(18) ?
    O18 Na1 2_755 2.4192(19) ?
    O18 H18A . 0.9841 ?
    O18 H18B . 0.9830 ?
    O19 Na2 . 2.4009(19) ?
    O19 Na2 2_656 2.4197(18) ?
    O19 H19A . 0.9830 ?
    O19 H19B . 0.9830 ?
    O20 Na2 . 2.3118(19) ?
    O20 H20A . 0.9831 ?
    O20 H20B . 0.9833 ?
    Na1 Na1 2_755 3.4526(17) ?
    Na1 Na1 2_655 3.5988(17) ?
    Na2 Na2 2_656 3.3557(18) ?
loop_
    _geom_angle_atom_site_label_1
    _geom_angle_atom_site_label_2
    _geom_angle_atom_site_label_3
    _geom_angle_site_symmetry_1
    _geom_angle_site_symmetry_3
    _geom_angle
    _geom_angle_publ_flag
    O7 C1 N1 . . 123.25(18) ?
    O7 C1 N3 . . 118.73(18) ?
    N1 C1 N3 . . 118.01(17) ?
    O6 C2 N2 . . 122.93(19) ?
    O6 C2 N3 . . 122.67(19) ?
    N2 C2 N3 . . 114.40(17) ?
    O5 C3 N1 . . 122.71(18) ?
    O5 C3 N2 . . 118.59(18) ?
    N1 C3 N2 . . 118.70(17) ?
    O8 C4 N4 . . 122.70(17) ?
    O8 C4 N5 . . 117.98(17) ?
    N4 C4 N5 . . 119.31(17) ?
    O9 C5 N6 . . 122.21(18) ?
    O9 C5 N5 . . 123.24(18) ?
    N6 C5 N5 . . 114.55(17) ?
    O10 C6 N4 . . 122.79(17) ?
    O10 C6 N6 . . 119.38(17) ?
    N4 C6 N6 . . 117.82(16) ?
    O11 C7 N7 . . 121.84(17) ?
    O11 C7 N8 . . 118.25(17) ?
    N7 C7 N8 . . 119.91(17) ?
    O12 C8 N9 . . 122.17(18) ?
    O12 C8 N8 . . 123.57(18) ?
    N9 C8 N8 . . 114.26(17) ?
    O13 C9 N7 . . 122.52(18) ?
    O13 C9 N9 . . 118.21(17) ?
    N7 C9 N9 . . 119.27(17) ?
    O14 C10 N11 . . 123.13(18) ?
    O14 C10 N12 . . 117.85(17) ?
    N11 C10 N12 . . 119.02(17) ?
    O15 C11 N12 . . 123.32(19) ?
    O15 C11 N10 . . 122.43(19) ?
    N12 C11 N10 . . 114.24(17) ?
    O16 C12 N11 . . 122.52(18) ?
    O16 C12 N10 . . 117.89(18) ?
    N11 C12 N10 . . 119.58(17) ?
    C3 N1 C1 . . 120.31(16) ?
    C3 N1 Cd1 . . 114.93(12) ?
    C1 N1 Cd1 . . 124.46(13) ?
    C2 N2 C3 . . 124.18(17) ?
    C2 N2 H2 . . 117.9 ?
    C3 N2 H2 . . 117.9 ?
    C2 N3 C1 . . 124.38(17) ?
    C2 N3 H3 . . 117.8 ?
    C1 N3 H3 . . 117.8 ?
    C4 N4 C6 . . 120.03(16) ?
    C4 N4 Cd1 . . 124.47(12) ?
    C6 N4 Cd1 . . 115.24(12) ?
    C5 N5 C4 . . 123.55(16) ?
    C5 N5 H5 . . 118.2 ?
    C4 N5 H5 . . 118.2 ?
    C5 N6 C6 . . 124.54(16) ?
    C5 N6 H6 . . 117.7 ?
    C6 N6 H6 . . 117.7 ?
    C7 N7 C9 . . 119.30(16) ?
    C8 N8 C7 . . 123.21(16) ?
    C8 N8 H8 . . 118.4 ?
    C7 N8 H8 . . 118.4 ?
    C8 N9 C9 . . 124.01(17) ?
    C8 N9 H9 . . 118.0 ?
    C9 N9 H9 . . 118.0 ?
    C11 N10 C12 . . 123.56(17) ?
    C11 N10 H10 . . 118.2 ?
    C12 N10 H10 . . 118.2 ?
    C10 N11 C12 . . 119.66(17) ?
    C11 N12 C10 . . 123.89(17) ?
    C11 N12 H12 . . 118.1 ?
    C10 N12 H12 . . 118.1 ?
    Cd1 O1 H1A . . 110.2 ?
    Cd1 O1 H1B . . 110.1 ?
    H1A O1 H1B . . 97.0 ?
    Cd1 O2 H2A . . 109.8 ?
    Cd1 O2 H2B . . 119.7 ?
    H2A O2 H2B . . 120.2 ?
    Cd1 O3 H3A . . 111.0 ?
    Cd1 O3 H3B . . 110.8 ?
    H3A O3 H3B . . 103.1 ?
    Na2 O4 Cd1 . . 117.77(6) ?
    Na2 O4 H4A . . 107.4 ?
    Cd1 O4 H4A . . 107.4 ?
    Na2 O4 H4B . . 107.3 ?
    Cd1 O4 H4B . . 107.3 ?
    H4A O4 H4B . . 109.5 ?
    C3 O5 Na2 . . 155.60(16) ?
    C6 O10 Na1 . . 152.13(14) ?
    C9 O13 Na1 . . 153.27(14) ?
    C10 O14 Na2 . . 110.29(13) ?
    Na1 O17 Na1 . 2_655 97.73(6) ?
    Na1 O17 H17A . . 119.9 ?
    Na1 O17 H17A 2_655 . 124.6 ?
    Na1 O17 H17B . . 104.9 ?
    Na1 O17 H17B 2_655 . 110.2 ?
    H17A O17 H17B . . 98.3 ?
    Na1 O18 Na1 . 2_755 91.67(6) ?
    Na1 O18 H18A . . 120.5 ?
    Na1 O18 H18A 2_755 . 107.0 ?
    Na1 O18 H18B . . 116.6 ?
    Na1 O18 H18B 2_755 . 118.1 ?
    H18A O18 H18B . . 103.3 ?
    Na2 O19 Na2 . 2_656 88.23(6) ?
    Na2 O19 H19A . . 114.5 ?
    Na2 O19 H19A 2_656 . 114.5 ?
    Na2 O19 H19B . . 114.5 ?
    Na2 O19 H19B 2_656 . 114.5 ?
    H19A O19 H19B . . 109.5 ?
    Na2 O20 H20A . . 109.9 ?
    Na2 O20 H20B . . 109.5 ?
    H20A O20 H20B . . 104.2 ?
    O10 Na1 O17 . . 88.93(6) ?
    O10 Na1 O13 . . 173.39(7) ?
    O17 Na1 O13 . . 84.51(6) ?
    O10 Na1 O18 . . 100.11(6) ?
    O17 Na1 O18 . . 170.94(7) ?
    O13 Na1 O18 . . 86.45(6) ?
    O10 Na1 O17 . 2_655 89.31(6) ?
    O17 Na1 O17 . 2_655 82.27(6) ?
    O13 Na1 O17 . 2_655 90.60(6) ?
    O18 Na1 O17 . 2_655 97.21(6) ?
    O10 Na1 O18 . 2_755 78.82(6) ?
    O17 Na1 O18 . 2_755 93.97(6) ?
    O13 Na1 O18 . 2_755 100.80(6) ?
    O18 Na1 O18 . 2_755 88.33(6) ?
    O17 Na1 O18 2_655 2_755 167.64(7) ?
    O10 Na1 Na1 . 2_755 89.19(5) ?
    O17 Na1 Na1 . 2_755 137.16(6) ?
    O13 Na1 Na1 . 2_755 95.07(5) ?
    O18 Na1 Na1 . 2_755 44.46(4) ?
    O17 Na1 Na1 2_655 2_755 140.49(6) ?
    O18 Na1 Na1 2_755 2_755 43.88(4) ?
    O10 Na1 Na1 . 2_655 88.84(5) ?
    O17 Na1 Na1 . 2_655 41.77(4) ?
    O13 Na1 Na1 . 2_655 86.81(5) ?
    O18 Na1 Na1 . 2_655 137.02(6) ?
    O17 Na1 Na1 2_655 2_655 40.49(4) ?
    O18 Na1 Na1 2_755 2_655 134.60(6) ?
    Na1 Na1 Na1 2_755 2_655 177.78(5) ?
    O5 Na2 O20 . . 179.41(8) ?
    O5 Na2 O19 . . 83.92(6) ?
    O20 Na2 O19 . . 96.15(7) ?
    O5 Na2 O19 . 2_656 83.78(6) ?
    O20 Na2 O19 . 2_656 96.81(7) ?
    O19 Na2 O19 . 2_656 91.77(6) ?
    O5 Na2 O4 . . 77.17(6) ?
    O20 Na2 O4 . . 102.25(7) ?
    O19 Na2 O4 . . 85.43(6) ?
    O19 Na2 O4 2_656 . 160.92(7) ?
    O5 Na2 O14 . . 94.52(6) ?
    O20 Na2 O14 . . 85.34(7) ?
    O19 Na2 O14 . . 172.40(7) ?
    O19 Na2 O14 2_656 . 95.47(6) ?
    O4 Na2 O14 . . 86.97(6) ?
    O5 Na2 Na2 . 2_656 81.14(5) ?
    O20 Na2 Na2 . 2_656 99.33(6) ?
    O19 Na2 Na2 . 2_656 46.11(4) ?
    O19 Na2 Na2 2_656 2_656 45.65(5) ?
    O4 Na2 Na2 . 2_656 128.64(6) ?
    O14 Na2 Na2 . 2_656 141.06(6) ?
    N1 Cd1 O2 . . 88.83(6) ?
    N1 Cd1 N4 . . 174.58(6) ?
    O2 Cd1 N4 . . 88.80(5) ?
    N1 Cd1 O1 . . 87.44(5) ?
    O2 Cd1 O1 . . 111.45(5) ?
    N4 Cd1 O1 . . 88.89(5) ?
    N1 Cd1 O3 . . 95.46(6) ?
    O2 Cd1 O3 . . 166.49(5) ?
    N4 Cd1 O3 . . 87.94(5) ?
    O1 Cd1 O3 . . 81.59(5) ?
    N1 Cd1 O4 . . 100.77(6) ?
    O2 Cd1 O4 . . 81.82(6) ?
    N4 Cd1 O4 . . 83.72(5) ?
    O1 Cd1 O4 . . 164.73(5) ?
    O3 Cd1 O4 . . 84.79(5) ?
loop_
    _geom_torsion_atom_site_label_1
    _geom_torsion_atom_site_label_2
    _geom_torsion_atom_site_label_3
    _geom_torsion_atom_site_label_4
    _geom_torsion_site_symmetry_1
    _geom_torsion_site_symmetry_2
    _geom_torsion_site_symmetry_3
    _geom_torsion_site_symmetry_4
    _geom_torsion
    _geom_torsion_publ_flag
    O5 C3 N1 C1 . . . . 177.79(19) ?
    N2 C3 N1 C1 . . . . -1.9(3) ?
    O5 C3 N1 Cd1 . . . . -8.2(3) ?
    N2 C3 N1 Cd1 . . . . 172.08(14) ?
    O7 C1 N1 C3 . . . . -178.84(19) ?
    N3 C1 N1 C3 . . . . 1.4(3) ?
    O7 C1 N1 Cd1 . . . . 7.8(3) ?
    N3 C1 N1 Cd1 . . . . -172.02(13) ?
    O6 C2 N2 C3 . . . . 179.9(2) ?
    N3 C2 N2 C3 . . . . 0.4(3) ?
    O5 C3 N2 C2 . . . . -178.7(2) ?
    N1 C3 N2 C2 . . . . 1.0(3) ?
    O6 C2 N3 C1 . . . . 179.5(2) ?
    N2 C2 N3 C1 . . . . -0.9(3) ?
    O7 C1 N3 C2 . . . . -179.7(2) ?
    N1 C1 N3 C2 . . . . 0.1(3) ?
    O8 C4 N4 C6 . . . . -178.62(19) ?
    N5 C4 N4 C6 . . . . 0.6(3) ?
    O8 C4 N4 Cd1 . . . . 7.4(3) ?
    N5 C4 N4 Cd1 . . . . -173.39(13) ?
    O10 C6 N4 C4 . . . . 177.24(19) ?
    N6 C6 N4 C4 . . . . -4.1(3) ?
    O10 C6 N4 Cd1 . . . . -8.3(2) ?
    N6 C6 N4 Cd1 . . . . 170.42(13) ?
    O9 C5 N5 C4 . . . . 178.2(2) ?
    N6 C5 N5 C4 . . . . -1.6(3) ?
    O8 C4 N5 C5 . . . . -178.30(19) ?
    N4 C4 N5 C5 . . . . 2.5(3) ?
    O9 C5 N6 C6 . . . . 178.0(2) ?
    N5 C5 N6 C6 . . . . -2.3(3) ?
    O10 C6 N6 C5 . . . . -176.13(19) ?
    N4 C6 N6 C5 . . . . 5.1(3) ?
    O11 C7 N7 C9 . . . . 179.44(18) ?
    N8 C7 N7 C9 . . . . -0.5(3) ?
    O13 C9 N7 C7 . . . . -179.33(19) ?
    N9 C9 N7 C7 . . . . 1.7(3) ?
    O12 C8 N8 C7 . . . . -178.5(2) ?
    N9 C8 N8 C7 . . . . 1.4(3) ?
    O11 C7 N8 C8 . . . . 178.91(19) ?
    N7 C7 N8 C8 . . . . -1.2(3) ?
    O12 C8 N9 C9 . . . . 179.9(2) ?
    N8 C8 N9 C9 . . . . 0.0(3) ?
    O13 C9 N9 C8 . . . . 179.48(19) ?
    N7 C9 N9 C8 . . . . -1.5(3) ?
    O15 C11 N10 C12 . . . . 178.5(2) ?
    N12 C11 N10 C12 . . . . -0.8(3) ?
    O16 C12 N10 C11 . . . . -176.9(2) ?
    N11 C12 N10 C11 . . . . 1.9(3) ?
    O14 C10 N11 C12 . . . . -177.67(19) ?
    N12 C10 N11 C12 . . . . 2.1(3) ?
    O16 C12 N11 C10 . . . . 176.32(19) ?
    N10 C12 N11 C10 . . . . -2.5(3) ?
    O15 C11 N12 C10 . . . . -179.0(2) ?
    N10 C11 N12 C10 . . . . 0.3(3) ?
    O14 C10 N12 C11 . . . . 178.8(2) ?
    N11 C10 N12 C11 . . . . -1.0(3) ?
    N1 C3 O5 Na2 . . . . -79.6(4) ?
    N2 C3 O5 Na2 . . . . 100.1(4) ?
    N4 C6 O10 Na1 . . . . -143.5(2) ?
    N6 C6 O10 Na1 . . . . 37.8(4) ?
    N7 C9 O13 Na1 . . . . 118.8(3) ?
    N9 C9 O13 Na1 . . . . -62.3(4) ?
    N11 C10 O14 Na2 . . . . 87.6(2) ?
    N12 C10 O14 Na2 . . . . -92.13(18) ?
loop_
    _geom_hbond_atom_site_label_D
    _geom_hbond_atom_site_label_H
    _geom_hbond_atom_site_label_A
    _geom_hbond_site_symmetry_A
    _geom_hbond_distance_DH
    _geom_hbond_distance_HA
    _geom_hbond_distance_DA
    _geom_hbond_angle_DHA
    _geom_hbond_publ_flag
    O1 H1A N11 1_655 0.98 1.82 2.788(2) 167.6 yes
    O1 H1B N7 2_755 0.98 1.89 2.860(2) 168.9 yes
    N2 H2 O15 2_666 0.86 1.96 2.817(2) 173.0 yes
    O2 H2A O13 2_655 0.98 1.77 2.716(2) 161.0 yes
    O2 H2B N11 . 0.98 2.53 3.236(2) 128.2 yes
    O2 H2B O16 . 0.98 1.79 2.753(2) 167.1 yes
    N3 H3 O11 2_765 0.86 1.92 2.773(2) 172.8 yes
    O3 H3A O14 1_655 0.98 1.91 2.871(2) 165.9 yes
    O3 H3B O11 2_755 0.98 1.87 2.842(2) 169.4 yes
    N5 H5 O16 1_545 0.86 2.10 2.938(2) 164.1 yes
    N6 H6 O12 1_545 0.86 2.13 2.979(2) 168.2 yes
    N10 H10 O8 1_565 0.86 1.94 2.792(2) 172.4 yes
    N8 H8 O7 2_765 0.86 2.02 2.862(2) 167.0 yes
    N12 H12 O6 2_666 0.86 2.03 2.882(2) 172.9 yes
    N9 H9 O9 1_565 0.86 2.04 2.885(2) 169.3 yes
    O20 H20B O6 1_445 0.98 2.30 2.903(2) 118.7 yes
    O20 H20A O14 2_556 0.98 2.14 3.008(2) 146.6 yes
    O4 H4A O8 . 0.98 1.88 2.725(2) 142.8 yes
    O17 H17B O2 . 0.99 1.87 2.768(2) 149.2 yes
    O17 H17A O9 1_565 0.98 1.81 2.790(2) 171.1 yes
    O18 H18B O12 1_545 0.98 1.91 2.852(2) 160.1 yes
_shelx_space_group_comment
;
The symmetry employed for this shelxl refinement is uniquely defined
by the following loop, which should always be used as a source of
symmetry information in preference to the above space-group names.
They are only intended as comments.
;
_shelx_estimated_absorpt_T_min     0.869
_shelx_estimated_absorpt_T_max     0.910
_shelx_hkl_file
;
  -2   0   0 2387.86   54.19
  -2   0   0 2498.65   51.79
  -2   0   0 2420.86   54.79
   2   0   0 2476.05   54.79
   2   0   0 2508.95   51.29
   2   0   0 2439.36   54.29
   2   0   0 2492.95   52.59
   2   0   0 2478.05   52.69
   2   0   0 2338.87   52.29
   2   0   0 2440.86   51.69
  -3   0   0 2451.55   50.49
  -3   0   0 2460.25   50.49
  -3   0   0 2382.66   56.39
  -3   0   0 2442.56   54.09
  -3   0   0 2439.46   52.89
   3   0   0 2553.44   56.89
   3   0   0 2435.96   53.39
   3   0   0 2456.65   50.49
   3   0   0 2465.45   52.79
   3   0   0 2525.85   54.29
   3   0   0 2491.65   54.09
   3   0   0 2505.35   57.29
   3   0   0 2322.17   53.09
  -4   0   0  941.51   19.20
  -4   0   0  908.01   24.20
  -4   0   0  905.11   27.40
  -4   0   0  927.71   19.20
   4   0   0  932.51   24.30
   4   0   0  910.21   19.10
   4   0   0  891.21   27.20
   4   0   0  938.11   23.40
   4   0   0  936.31   28.20
   4   0   0  930.61   22.50
   4   0   0  896.21   24.80
   4   0   0  893.71   24.10
   4   0   0  932.01   21.60
  -5   0   0   25.90    7.90
  -5   0   0   24.00    5.40
   5   0   0   33.60    7.10
   5   0   0   31.10    6.10
   5   0   0   24.70    8.00
   5   0   0   36.00    8.70
   5   0   0   28.00    5.80
   5   0   0   45.70   11.60
   5   0   0   38.60    5.60
   5   0   0   29.10    7.90
  -6   0   0  883.71   27.00
  -6   0   0  879.51   31.50
   6   0   0  868.81   32.50
   6   0   0  892.31   27.20
   6   0   0  919.11   25.60
   6   0   0  888.61   23.30
   6   0   0  891.71   27.00
   6   0   0  905.21   22.70
   6   0   0  923.61   27.10
   6   0   0  888.11   32.00
   6   0   0  917.41   24.20
  -7   0   0   69.59   21.80
  -7   0   0   68.49   12.70
   7   0   0   61.19    8.10
   7   0   0   49.00   13.30
   7   0   0   64.29   11.00
   7   0   0   76.19    9.70
   7   0   0   81.99   12.70
   7   0   0   67.89    8.20
   7   0   0   66.09   12.40
  -8   0   0   55.49   10.50
   8   0   0   43.10    8.70
   8   0   0   49.20    8.80
   8   0   0   58.19   14.40
   8   0   0   67.79   13.80
   8   0   0   45.10    7.10
   9  -1   0  109.79   17.40
   9  -1   0  144.29   19.40
   9  -1   0  152.58   17.60
  -9   1   0  155.98   25.40
   8  -1   0    3.90    5.70
   8  -1   0   14.10    6.50
   8  -1   0   14.30    4.50
   8  -1   0    8.90    3.80
   8  -1   0   18.60    5.40
  -8   1   0   24.10    8.70
  -8   1   0   28.30   13.20
   7  -1   0   63.19    8.70
   7  -1   0   55.29   12.20
   7  -1   0   22.60    8.30
   7  -1   0   41.20    7.80
   7  -1   0   48.10   11.60
   7  -1   0   58.09   12.50
   7  -1   0   38.50    6.40
  -7   1   0   40.90   11.50
  -7   1   0   41.80   15.50
   6  -1   0  113.49   12.10
   6  -1   0  105.19    6.80
   6  -1   0  108.59    3.40
   6  -1   0  117.69    8.20
   6  -1   0  110.69   16.00
   6  -1   0  124.89   11.70
   6  -1   0  127.39   11.20
   6  -1   0  115.89    8.40
   6  -1   0  130.59   15.80
   6  -1   0  105.19   11.40
  -6   1   0  103.39   14.90
  -6   1   0  114.09   11.20
  -6   1   0  109.39    3.80
   5  -1   0  123.89   13.80
   5  -1   0  119.19    9.50
   5  -1   0  115.59    3.80
   5  -1   0  108.19    6.10
   5  -1   0  127.79    7.20
   5  -1   0  119.49    9.40
   5  -1   0  112.79    7.20
   5  -1   0  122.69   10.30
   5  -1   0  107.69   12.30
   5  -1   0  111.69    3.70
  -5   1   0  105.39   12.00
  -5   1   0  109.79    9.30
  -5   1   0  114.69    4.00
  -5   1   0  117.69    3.90
   4  -1   0    5.00    2.80
   4  -1   0    2.10    6.40
   4  -1   0    3.40    4.70
   4  -1   0   -2.80    5.70
   4  -1   0   -4.10    3.70
   4  -1   0    4.20    2.40
   4  -1   0    5.70    1.40
   4  -1   0    2.30    3.10
  -4   1   0    4.30    1.40
  -4   1   0    6.80    6.00
  -4   1   0    4.90    2.10
  -4   1   0    3.90    3.60
  -4   1   0    4.90    2.20
   3  -1   0 2622.04   55.39
   3  -1   0 2650.03   53.89
   3  -1   0 2608.54   56.49
   3  -1   0 2636.44   59.89
   3  -1   0 2552.34   56.79
   3  -1   0 2588.24   55.29
   3  -1   0 2565.44   53.89
   3  -1   0 2681.23   60.59
  -3   1   0 2543.25   59.59
  -3   1   0 2655.13   56.89
  -3   1   0 2583.64   60.69
  -3   1   0 2629.04   55.19
  -3   1   0 2596.94   53.89
  -3   1   0 2530.85   56.39
   2  -1   0  710.93   17.40
   2  -1   0  740.83   16.40
   2  -1   0  700.83   19.50
   2  -1   0  684.93   19.70
   2  -1   0  719.33   15.20
   2  -1   0  729.53   16.90
  -2   1   0  717.93   17.30
  -2   1   0  690.63   16.70
  -2   1   0  708.53   15.20
  -2   1   0  723.23   16.20
  -2   1   0  721.53   15.20
  -2   1   0  680.13   19.30
  -2   1   0  673.63   19.70
   1  -1   0  301.67    8.00
   1  -1   0  253.97    8.60
  -1   1   0  298.07    6.40
   1   1   0  914.11   18.70
   1   1   0  878.61   19.80
   1   1   0  921.31   19.80
   1   1   0  868.91   20.50
   1   1   0  932.71   20.60
   1   1   0  926.21   20.00
   1   1   0  908.31   18.70
   1   1   0  850.11   20.60
  -2  -1   0    7.00    3.20
  -2  -1   0    5.50    2.30
   2   1   0    6.80    2.60
   2   1   0    6.30    3.00
   2   1   0    5.00    2.20
   2   1   0    7.80    1.60
   2   1   0    8.20    3.00
   2   1   0    4.70    2.30
   2   1   0    3.30    3.60
   2   1   0   10.30    1.10
   2   1   0    2.70    3.90
  -3  -1   0 1957.30   46.50
  -3  -1   0 1913.91   42.90
  -3  -1   0 1907.91   43.60
  -3  -1   0 1940.61   44.30
   3   1   0 1961.90   44.20
   3   1   0 1949.20   42.80
   3   1   0 1942.21   43.40
   3   1   0 1917.81   43.30
   3   1   0 1938.71   46.20
   3   1   0 1991.20   46.50
   3   1   0 1890.31   42.20
  -4  -1   0    3.20    4.40
  -4  -1   0    3.00    6.20
  -4  -1   0    2.80    3.30
   4   1   0    5.30    4.20
   4   1   0    2.60    3.20
   4   1   0   -1.90    5.20
   4   1   0   -0.50    2.30
   4   1   0    2.20    2.10
   4   1   0   -0.60    3.90
   4   1   0    0.60    5.40
   4   1   0    1.90    2.70
  -5  -1   0   95.09   10.20
  -5  -1   0   98.79    8.50
  -5  -1   0  107.29   12.90
   5   1   0   92.19   10.30
   5   1   0   97.99    8.00
   5   1   0   99.69   10.00
   5   1   0   99.09   12.50
   5   1   0   93.69   12.60
   5   1   0  108.19    6.70
   5   1   0   99.79    9.40
   5   1   0   93.49    7.90
   5   1   0   94.69    9.00
  -6  -1   0  198.58   14.30
   6   1   0  192.68   17.30
   6   1   0  192.88   13.00
   6   1   0  197.98   10.70
   6   1   0  203.48   12.70
   6   1   0  205.98   14.50
   6   1   0  216.68   18.20
   6   1   0  211.98   11.50
   6   1   0  202.48    9.40
   6   1   0  208.38   11.30
   6   1   0  191.68   13.60
  -7  -1   0  101.39   14.10
   7   1   0   97.89    8.50
   7   1   0  110.39   11.40
   7   1   0   95.19    9.90
   7   1   0   99.09   12.50
   7   1   0   97.09   14.60
   7   1   0   99.39   13.20
   7   1   0  126.29   13.00
   7   1   0   94.79   10.80
   8   1   0    0.40    4.10
   8   1   0    8.20    6.40
   8   1   0   -1.90    5.40
   8   1   0   -0.60    4.70
   8   1   0   -0.80    5.20
   9  -2   0  120.39   18.80
   9  -2   0  103.89   18.20
   9  -2   0  103.59   18.00
  -9   2   0  146.39   25.30
   8  -2   0    5.00    6.00
   8  -2   0    7.70    4.40
   8  -2   0    6.00    6.10
  -8   2   0   10.90    7.70
  -8   2   0   18.10   12.40
   7  -2   0   66.79    3.50
   7  -2   0   60.09   12.50
   7  -2   0   71.49   15.10
   7  -2   0   64.29   12.50
   7  -2   0   61.09    8.50
   7  -2   0   73.59    8.20
  -7   2   0   56.69   11.10
  -7   2   0   62.49    4.00
  -7   2   0   58.69    3.90
   6  -2   0  711.23   24.30
   6  -2   0  724.03   16.30
   6  -2   0  708.83   29.20
   6  -2   0  749.62   30.10
   6  -2   0  736.73   16.70
   6  -2   0  714.93   16.30
   6  -2   0  721.53   19.60
   6  -2   0  730.83   16.60
   6  -2   0  744.23   23.30
   6  -2   0  748.33   19.90
  -6   2   0  727.73   22.10
  -6   2   0  730.53   16.40
  -6   2   0  715.33   16.50
  -6   2   0  681.63   27.40
   5  -2   0   81.89    6.30
   5  -2   0   79.69   12.50
   5  -2   0   83.79    3.80
   5  -2   0   82.49    9.50
   5  -2   0   83.19    4.10
   5  -2   0   79.39   10.10
   5  -2   0   83.19    4.10
   5  -2   0   83.19    4.00
   5  -2   0   88.19   13.90
   5  -2   0   84.89    7.10
  -5   2   0   83.29    8.00
  -5   2   0   85.79    6.60
  -5   2   0   71.09   12.00
  -5   2   0   86.19    4.00
   4  -2   0 1314.57   28.50
   4  -2   0 1342.87   37.20
   4  -2   0 1354.76   30.70
   4  -2   0 1277.47   32.70
   4  -2   0 1349.56   28.60
   4  -2   0 1376.96   36.80
   4  -2   0 1338.87   30.10
  -4   2   0 1274.77   31.30
  -4   2   0 1333.27   30.40
  -4   2   0 1355.56   28.60
  -4   2   0 1362.06   28.60
  -4   2   0 1293.17   36.10
   3  -2   0 2143.89   47.20
   3  -2   0 2235.08   52.39
   3  -2   0 2209.18   45.80
   3  -2   0 2160.28   48.80
   3  -2   0 2175.98   48.90
   3  -2   0 2293.47   52.39
   3  -2   0 2130.49   45.70
  -3   2   0 2085.99   47.30
  -3   2   0 2187.88   47.10
  -3   2   0 2243.18   45.80
  -3   2   0 2221.88   45.80
  -3   2   0 2244.68   48.80
  -3   2   0 2090.19   51.39
  -3   2   0 2125.99   52.09
   2  -2   0  134.79    7.10
   2  -2   0  112.39    8.70
   2  -2   0  137.39    4.60
   2  -2   0  150.68    6.40
   2  -2   0  152.28    8.40
   2  -2   0  139.49    4.50
  -2   2   0  118.49    8.60
  -2   2   0  130.79    6.90
  -2   2   0  141.69    9.60
  -2   2   0  158.98    5.90
  -2   2   0  131.79    4.50
  -2   2   0  147.39    6.20
  -2   2   0  137.79    4.70
   1  -2   0  676.63   17.70
   1  -2   0  697.03   16.80
   1  -2   0  720.93   16.60
   1  -2   0  727.73   15.70
   1  -2   0  743.73   17.80
  -1   2   0  704.03   15.60
  -1   2   0  675.33   17.70
  -1   2   0  704.23   16.80
  -1   2   0  742.23   17.90
  -1   2   0  728.63   16.60
   0  -2   0 3375.46   69.39
   0  -2   0 3381.06   69.39
   0  -2   0 3460.15   71.39
   0  -2   0 3294.97   70.09
   0   2   0 3299.47   70.09
   0   2   0 3378.96   69.39
   0   2   0 3419.36   71.39
   0   2   0 3269.57   69.39
  -1  -2   0  625.44   13.60
  -1  -2   0  650.23   14.80
  -1  -2   0  631.04   15.10
  -1  -2   0  591.44   15.20
  -1  -2   0  623.14   13.60
  -1  -2   0  606.84   16.20
   1   2   0  620.94   15.30
   1   2   0  622.74   13.60
   1   2   0  619.94   13.30
   1   2   0  646.74   14.90
   1   2   0  637.84   16.80
   1   2   0  613.34   15.80
  -2  -2   0  918.51   22.10
  -2  -2   0  940.11   19.80
  -2  -2   0  936.31   23.40
  -2  -2   0  950.70   21.80
  -2  -2   0  897.01   22.20
   2   2   0  938.31   23.40
   2   2   0  946.91   22.50
   2   2   0  946.91   22.20
   2   2   0  957.90   23.90
   2   2   0  924.21   23.40
   2   2   0  933.41   19.80
   2   2   0  938.91   19.80
   2   2   0  942.81   20.50
  -3  -2   0 2493.55   56.99
  -3  -2   0 2533.35   51.99
  -3  -2   0 2498.45   51.99
  -3  -2   0 2489.05   55.59
  -3  -2   0 2460.25   55.39
   3   2   0 2486.45   51.99
   3   2   0 2557.74   58.19
   3   2   0 2539.75   55.49
   3   2   0 2543.05   55.39
   3   2   0 2622.74   55.59
   3   2   0 2498.35   57.09
   3   2   0 2593.74   58.99
   3   2   0 2505.95   57.29
  -4  -2   0  204.68    9.70
  -4  -2   0  207.38   10.10
  -4  -2   0  208.68   11.30
   4   2   0  207.48   11.40
   4   2   0  204.38    9.70
   4   2   0  204.78    9.60
   4   2   0  205.88    8.00
   4   2   0  186.58   12.60
   4   2   0  197.08   12.20
   4   2   0  205.88    9.40
   4   2   0  201.38   10.90
  -5  -2   0   72.59   10.60
  -5  -2   0   66.49    8.50
   5   2   0   68.89    6.40
   5   2   0   76.09   12.40
   5   2   0   66.29    8.60
   5   2   0   74.99    7.00
   5   2   0   75.29   10.20
   5   2   0   70.09   11.90
   5   2   0   75.49   10.40
   5   2   0   65.39    8.50
   5   2   0   77.79    8.70
  -6  -2   0  189.18   11.90
  -6  -2   0  192.08   14.90
   6   2   0  181.48   12.60
   6   2   0  186.58   17.50
   6   2   0  183.68   12.30
   6   2   0  185.18   10.40
   6   2   0  178.98   14.00
   6   2   0  200.38   12.50
   6   2   0  182.88   11.80
   6   2   0  192.48   15.10
   6   2   0  187.78    9.20
   6   2   0  207.68   17.90
   7   2   0  120.59   10.80
   7   2   0  125.99   11.60
   7   2   0  136.39   15.00
   7   2   0  149.88   13.70
   7   2   0  141.79   13.30
   7   2   0  126.19   13.10
   7   2   0  127.49    9.20
   8   2   0   44.50   11.70
   8   2   0   17.90    5.60
   8   2   0   30.50    5.10
   8   2   0   25.80    7.50
   8   2   0   32.10    6.90
   8  -3   0   58.49   15.10
   8  -3   0   42.80    8.60
   8  -3   0   61.19    4.20
   8  -3   0   50.09   10.00
   8  -3   0   44.90    8.30
  -8   3   0   68.39    5.50
  -8   3   0   68.19   12.70
   7  -3   0  109.89    5.40
   7  -3   0  124.89   15.80
   7  -3   0  114.59   15.50
   7  -3   0  132.49    8.60
   7  -3   0  100.69    9.60
   7  -3   0  111.19    5.30
  -7   3   0  123.69   11.50
  -7   3   0  122.09   17.70
  -7   3   0  109.19    5.70
   6  -3   0  239.28   21.20
   6  -3   0  269.77   11.70
   6  -3   0  279.57   16.40
   6  -3   0  250.57    7.90
   6  -3   0  269.17   15.10
   6  -3   0  257.57    7.90
   6  -3   0  245.68   11.30
   6  -3   0  256.07   15.90
  -6   3   0  256.47   12.30
  -6   3   0  254.67    7.90
  -6   3   0  246.88   18.80
  -6   3   0  261.97   10.80
  -6   3   0  265.57    8.00
   5  -3   0   67.89    4.70
   5  -3   0   77.29    7.70
   5  -3   0   69.69   12.00
   5  -3   0   68.29    6.10
   5  -3   0   69.09   13.90
   5  -3   0   61.89    4.50
   5  -3   0   77.69   11.00
   5  -3   0   78.59   10.00
  -5   3   0   66.99    4.50
  -5   3   0   70.99    7.40
  -5   3   0   62.79   12.20
  -5   3   0   68.49    4.70
  -5   3   0   61.59    7.70
   4  -3   0    8.30    2.30
   4  -3   0    6.70    2.30
   4  -3   0   10.90    4.10
   4  -3   0    4.40    3.00
   4  -3   0    2.60    3.30
   4  -3   0    3.90    5.70
  -4   3   0    6.40    3.10
  -4   3   0    7.50    3.30
  -4   3   0    4.70    6.70
  -4   3   0    8.60    2.30
  -4   3   0    4.10    2.80
  -4   3   0    5.50    2.10
  -4   3   0   17.10    7.30
   3  -3   0 2048.79   41.90
   3  -3   0 1956.20   45.00
   3  -3   0 1961.80   41.80
   3  -3   0 1964.60   43.50
   3  -3   0 2000.80   48.20
   3  -3   0 2043.90   45.60
  -3   3   0 1843.02   46.60
  -3   3   0 1915.11   43.30
  -3   3   0 1884.91   42.00
  -3   3   0 1935.81   48.20
  -3   3   0 2053.79   41.80
  -3   3   0 2035.50   43.50
  -3   3   0 1903.01   48.10
   2  -3   0  242.18    7.20
   2  -3   0  286.67   11.30
   2  -3   0  273.87    9.20
   2  -3   0  242.68   11.20
   2  -3   0  273.17    7.40
   2  -3   0  256.57    9.40
  -2   3   0  245.78   11.10
  -2   3   0  256.17    7.50
  -2   3   0  250.97    6.70
  -2   3   0  260.67    9.50
  -2   3   0  260.27    8.90
  -2   3   0  259.87    7.20
  -2   3   0  255.37   10.90
   1  -3   0  296.87   10.90
   1  -3   0  243.78    9.40
   1  -3   0  251.77    7.10
   1  -3   0  257.27    8.80
   1  -3   0  271.37    9.10
   1  -3   0  259.67    7.20
  -1   3   0  244.48    9.30
  -1   3   0  302.07   11.40
  -1   3   0  284.47    9.10
  -1   3   0  255.37    8.50
  -1   3   0  254.47    7.10
   0  -3   0 1499.25   33.70
   0  -3   0 1589.74   32.60
   0  -3   0 1513.65   33.80
   0  -3   0 1542.85   32.90
   0  -3   0 1570.74   35.50
   0  -3   0 1591.94   34.20
   0  -3   0 1366.06   34.20
   0   3   0 1525.15   32.80
   0   3   0 1549.14   35.70
   0   3   0 1570.24   32.50
   0   3   0 1442.36   32.50
   0   3   0 1527.45   32.60
   0   3   0 1569.54   33.80
  -1  -3   0  529.25   15.80
  -1  -3   0  545.95   14.20
  -1  -3   0  543.15   13.80
  -1  -3   0  533.65   12.20
  -1  -3   0  484.35   13.90
  -1  -3   0  525.35   12.10
   1   3   0  558.94   14.20
   1   3   0  531.85   16.30
   1   3   0  511.45   14.80
   1   3   0  516.85   12.20
   1   3   0  528.45   14.40
   1   3   0  528.85   12.20
   1   3   0  529.95   11.70
   1   3   0  528.55   13.80
  -2  -3   0 2856.21   58.79
  -2  -3   0 2799.92   58.69
  -2  -3   0 2881.01   63.19
  -2  -3   0 2710.83   60.99
  -2  -3   0 2730.93   61.49
  -2  -3   0 2838.42   60.69
   2   3   0 2841.12   63.49
   2   3   0 2823.72   58.69
   2   3   0 2820.82   60.79
   2   3   0 2780.32   58.79
   2   3   0 2970.50   61.69
   2   3   0 2955.10   62.69
   2   3   0 2750.82   61.49
  -3  -3   0 1597.84   33.30
  -3  -3   0 1548.05   36.60
  -3  -3   0 1572.34   36.10
  -3  -3   0 1583.04   38.70
  -3  -3   0 1556.84   37.00
   3   3   0 1580.74   39.10
   3   3   0 1639.74   36.80
   3   3   0 1572.64   34.00
   3   3   0 1524.05   40.90
   3   3   0 1574.14   33.20
   3   3   0 1644.04   37.20
   3   3   0 1581.04   38.50
   3   3   0 1592.84   38.40
   3   3   0 1585.74   36.40
  -4  -3   0   53.69    7.60
  -4  -3   0   68.19    9.70
  -4  -3   0   53.49    2.50
  -4  -3   0   58.29    2.60
  -4  -3   0   55.59    7.60
   4   3   0   56.49    8.50
   4   3   0   55.49   10.20
   4   3   0   61.89    5.10
   4   3   0   56.89    7.80
   4   3   0   56.79    2.40
   4   3   0   58.79    9.80
   4   3   0   67.99    7.40
   4   3   0   56.59    2.50
  -5  -3   0  173.98   13.60
  -5  -3   0  164.38   11.00
   5   3   0  157.48   11.20
   5   3   0  185.48   15.40
   5   3   0  173.48   13.50
   5   3   0  184.48   11.10
   5   3   0  171.38    8.10
   5   3   0  169.18   13.10
   5   3   0  171.98   10.80
   5   3   0  163.58   14.30
  -6  -3   0 1807.12   45.00
   6   3   0 1857.61   45.20
   6   3   0 1781.42   41.50
   6   3   0 1685.73   50.69
   6   3   0 1802.02   45.00
   6   3   0 1824.52   48.20
   6   3   0 1831.92   45.00
   6   3   0 1802.92   45.20
   6   3   0 1826.82   41.70
   6   3   0 1772.02   50.39
   6   3   0 1750.72   47.40
  -7  -3   0   72.49   15.10
   7   3   0   89.29   12.20
   7   3   0   75.79   12.30
   7   3   0  108.89   13.50
   7   3   0   71.19    9.30
   7   3   0   72.89    8.50
   7   3   0   76.69   14.90
   8   3   0  107.29   18.40
   8   3   0   94.59   23.90
   8   3   0   99.09   15.20
   8   3   0   94.29   10.30
   8   3   0   73.79   11.00
   8  -4   0   14.70    7.00
   8  -4   0   16.40    8.80
   8  -4   0   39.20    5.20
   8  -4   0   24.80    5.80
   7  -4   0  145.29    8.70
   7  -4   0  133.99   10.80
   7  -4   0  129.69   14.60
   7  -4   0  136.39    6.60
   7  -4   0  107.79   17.20
   7  -4   0  123.79    6.50
  -7   4   0  146.19   19.10
  -7   4   0  137.09   10.70
  -7   4   0  128.89    6.80
  -7   4   0  145.79   11.10
  -7   4   0  129.69    6.50
   6  -4   0  463.15   12.50
   6  -4   0  463.45   14.00
   6  -4   0  453.85   12.40
   6  -4   0  470.55   16.00
   6  -4   0  465.95   19.40
   6  -4   0  466.95   20.80
  -6   4   0  464.45   12.40
  -6   4   0  431.86   12.50
  -6   4   0  460.15   15.60
  -6   4   0  449.86   15.70
  -6   4   0  459.55   23.60
   5  -4   0   30.70    3.50
   5  -4   0   49.00    9.60
   5  -4   0   35.50   12.40
   5  -4   0   31.30    4.70
   5  -4   0   44.60    7.90
   5  -4   0   20.80    5.40
  -5   4   0   35.30    9.50
  -5   4   0   35.80    4.50
  -5   4   0   39.90    6.90
  -5   4   0   35.20    6.60
  -5   4   0   27.40    3.50
   4  -4   0  410.56   16.10
   4  -4   0  365.46   10.40
   4  -4   0  391.76   13.30
   4  -4   0  371.26   17.70
   4  -4   0  376.86   14.70
   4  -4   0  386.26   10.60
  -4   4   0  367.96   18.50
  -4   4   0  389.86   14.50
  -4   4   0  385.46   10.60
  -4   4   0  375.96   12.70
  -4   4   0  395.26   10.40
  -4   4   0  385.56   18.60
  -4   4   0  376.86   11.90
   3  -4   0 1816.12   41.30
   3  -4   0 1792.72   46.40
   3  -4   0 1910.51   43.80
   3  -4   0 1775.72   42.50
   3  -4   0 1843.22   39.40
   3  -4   0 1821.62   39.40
  -3   4   0 1770.52   45.60
  -3   4   0 1873.11   41.40
  -3   4   0 1858.11   42.50
  -3   4   0 1803.02   39.40
  -3   4   0 1915.71   39.40
  -3   4   0 1705.93   38.00
  -3   4   0 1841.62   46.80
   2  -4   0 1465.95   34.90
   2  -4   0 1552.74   32.80
   2  -4   0 1464.15   36.50
   2  -4   0 1492.05   34.40
   2  -4   0 1569.54   36.60
   2  -4   0 1469.05   32.60
  -2   4   0 1453.65   36.30
  -2   4   0 1403.26   36.50
  -2   4   0 1517.85   32.60
  -2   4   0 1552.44   34.50
  -2   4   0 1520.15   32.80
  -2   4   0 1537.85   35.00
   1  -4   0  204.38    8.60
   1  -4   0  205.98    8.80
   1  -4   0  223.88    7.10
   1  -4   0  240.78   11.00
   1  -4   0  219.88    7.00
   1  -4   0  212.68    8.40
  -1   4   0  232.78   11.40
  -1   4   0  195.18    8.50
  -1   4   0  223.18    8.90
  -1   4   0  227.88    7.00
  -1   4   0  204.98    8.00
   0  -4   0  110.79    8.00
   0  -4   0  113.99    5.00
   0  -4   0  106.79    4.60
   0  -4   0  123.99    7.50
   0  -4   0  112.89    6.30
   0  -4   0  114.69    6.60
   0   4   0  113.39    9.10
   0   4   0  124.39    7.20
   0   4   0  114.49    5.10
   0   4   0  113.49    4.90
   0   4   0   96.79    4.50
  -1  -4   0  577.84   15.40
  -1  -4   0  522.55   15.60
  -1  -4   0  578.34   13.50
  -1  -4   0  582.24   13.10
  -1  -4   0  552.44   17.30
   1   4   0  567.34   16.50
   1   4   0  595.84   16.10
   1   4   0  589.34   18.60
   1   4   0  572.84   13.00
   1   4   0  567.84   15.70
   1   4   0  554.64   13.40
   1   4   0  573.14   15.40
  -2  -4   0  593.44   16.60
  -2  -4   0  617.94   16.10
  -2  -4   0  598.04   14.00
  -2  -4   0  575.64   21.10
  -2  -4   0  584.04   17.20
  -2  -4   0  623.64   14.10
   2   4   0  596.14   16.10
   2   4   0  602.04   18.30
   2   4   0  632.84   17.50
   2   4   0  612.94   14.10
   2   4   0  598.34   19.50
   2   4   0  637.14   16.70
  -3  -4   0 1453.65   35.90
  -3  -4   0 1533.75   34.60
  -3  -4   0 1425.96   35.00
  -3  -4   0 1474.25   31.70
  -3  -4   0 1342.97   33.30
  -3  -4   0 1509.05   37.90
   3   4   0 1486.95   31.70
   3   4   0 1488.65   31.70
   3   4   0 1470.65   31.40
   3   4   0 1527.65   37.50
   3   4   0 1492.65   31.40
   3   4   0 1473.15   36.20
   3   4   0 1538.95   38.80
   3   4   0 1532.65   35.00
   3   4   0 1521.95   36.00
  -4  -4   0  251.47    6.80
  -4  -4   0  254.37    6.80
  -4  -4   0  243.78   11.50
  -4  -4   0  248.08   12.00
   4   4   0  276.97   11.80
   4   4   0  249.38    7.90
   4   4   0  247.28    6.60
   4   4   0  268.87   16.10
   4   4   0  268.07   14.90
   4   4   0  253.07   13.70
   4   4   0  244.08   16.10
   4   4   0  253.67   12.30
   4   4   0  264.17   11.70
   4   4   0  257.87    6.80
  -5  -4   0  289.77   14.20
  -5  -4   0  292.97   13.90
  -5  -4   0  300.87    7.00
   5   4   0  301.87   14.00
   5   4   0  307.17   16.20
   5   4   0  307.47   16.90
   5   4   0  291.37    9.70
   5   4   0  297.37   14.80
   5   4   0  310.97   13.90
   5   4   0  305.77   17.20
   5   4   0  296.77   19.00
  -6  -4   0 1197.28   34.00
   6   4   0 1260.27   36.60
   6   4   0 1193.48   38.00
   6   4   0 1177.78   34.30
   6   4   0 1217.78   28.80
   6   4   0 1170.58   33.30
   6   4   0 1229.38   33.40
   6   4   0 1233.98   37.50
  -7  -4   0   97.89   13.60
   7   4   0   92.19    9.50
   7   4   0   88.29   13.60
   7   4   0   85.69    8.40
   7   4   0   93.99   14.20
   7   4   0  100.89   16.30
   8   4   0  108.59   18.70
   8   4   0  159.28   17.20
   8   4   0  125.49   20.70
   8   4   0  125.69   11.40
   8  -5   0   33.50    4.30
   8  -5   0   14.00    7.50
   8  -5   0   26.60    6.30
  -8   5   0   32.40    7.00
  -8   5   0   63.09   20.10
   7  -5   0  141.89   11.80
   7  -5   0  135.59    7.40
   7  -5   0  140.19    7.60
   7  -5   0  135.39   15.10
   7  -5   0  160.78    9.60
  -7   5   0  163.48   20.00
  -7   5   0  136.09    7.80
  -7   5   0  150.48   12.60
  -7   5   0  155.58   10.90
   6  -5   0  360.36   19.80
   6  -5   0  378.26   18.40
   6  -5   0  412.06   23.00
   6  -5   0  383.46   15.20
   6  -5   0  373.46   12.40
   6  -5   0  375.06   11.40
   6  -5   0  381.16   11.60
  -6   5   0  380.66   14.80
  -6   5   0  367.86   13.60
  -6   5   0  358.06   11.40
  -6   5   0  357.46   22.10
  -6   5   0  365.66   11.60
   5  -5   0  127.79   10.30
   5  -5   0  105.39    6.80
   5  -5   0  129.99   14.20
   5  -5   0  117.69   11.10
   5  -5   0  117.79    6.70
   5  -5   0  112.29   14.20
  -5   5   0  108.59    7.80
  -5   5   0  107.89    6.20
  -5   5   0  115.29    6.70
  -5   5   0  113.29    9.20
  -5   5   0  115.29   15.70
   4  -5   0 1419.36   41.00
   4  -5   0 1513.35   35.70
   4  -5   0 1533.35   39.00
   4  -5   0 1504.25   33.10
   4  -5   0 1484.15   33.00
   4  -5   0 1486.75   37.60
  -4   5   0 1471.95   37.20
  -4   5   0 1477.25   34.00
  -4   5   0 1463.65   41.90
  -4   5   0 1428.76   33.00
  -4   5   0 1452.55   32.90
  -4   5   0 1440.36   42.00
  -4   5   0 1504.15   35.60
   3  -5   0 1096.09   36.40
   3  -5   0 1190.08   30.80
   3  -5   0 1244.48   32.50
   3  -5   0 1233.08   27.50
   3  -5   0 1219.68   27.50
   3  -5   0 1237.68   29.90
  -3   5   0 1217.48   32.30
  -3   5   0 1257.97   27.50
  -3   5   0 1256.57   30.90
  -3   5   0 1217.28   35.70
  -3   5   0 1162.38   33.50
  -3   5   0 1236.18   27.70
  -3   5   0 1278.17   30.00
  -3   5   0 1177.08   26.80
   2  -5   0 1763.32   37.00
   2  -5   0 1666.13   40.70
   2  -5   0 1665.53   38.80
   2  -5   0 1649.83   39.20
   2  -5   0 1653.93   36.70
  -2   5   0 1768.12   39.00
  -2   5   0 1563.74   44.00
  -2   5   0 1687.73   36.90
  -2   5   0 1730.53   36.80
  -2   5   0 1691.33   41.50
  -2   5   0 1630.94   40.80
   1  -5   0  723.13   18.80
   1  -5   0  741.13   18.70
   1  -5   0  709.73   17.10
   1  -5   0  729.13   19.10
   1  -5   0  715.83   20.10
   1  -5   0  649.34   23.70
   1  -5   0  733.63   17.30
   1  -5   0  710.93   19.30
  -1   5   0  734.53   17.20
  -1   5   0  734.53   18.60
  -1   5   0  698.53   17.10
  -1   5   0  744.83   22.30
  -1   5   0  696.93   20.80
   0  -5   0 1471.35   33.80
   0  -5   0 1411.76   31.10
   0  -5   0 1419.26   31.70
   0  -5   0 1306.97   32.00
   0  -5   0 1431.76   33.30
   0   5   0 1425.36   36.30
   0   5   0 1351.16   30.70
   0   5   0 1500.55   31.20
   0   5   0 1428.26   31.60
  -1  -5   0  222.58    7.10
  -1  -5   0  216.28    9.40
  -1  -5   0  221.78    7.10
  -1  -5   0  200.48    9.60
  -1  -5   0  228.68    6.80
  -1  -5   0  224.38   11.60
   1   5   0  229.48   12.90
   1   5   0  222.28    6.50
   1   5   0  215.88    6.90
   1   5   0  225.28    9.90
   1   5   0  219.38    9.50
  -2  -5   0 1628.74   39.20
  -2  -5   0 1674.73   38.50
  -2  -5   0 1724.43   36.30
  -2  -5   0 1611.94   39.60
  -2  -5   0 1703.43   42.20
   2   5   0 1684.83   36.20
   2   5   0 1592.44   37.20
   2   5   0 1696.13   38.60
   2   5   0 1703.53   39.00
   2   5   0 1726.83   40.10
   2   5   0 1659.43   42.70
   2   5   0 1711.33   41.10
  -3  -5   0 1299.87   30.80
  -3  -5   0 1277.17   27.90
  -3  -5   0 1241.28   34.50
  -3  -5   0 1252.77   27.80
  -3  -5   0 1240.98   31.50
  -3  -5   0 1238.98   32.40
   3   5   0 1248.58   31.50
   3   5   0 1289.77   35.90
   3   5   0 1287.27   31.40
   3   5   0 1296.77   34.00
   3   5   0 1287.87   30.70
   3   5   0 1327.27   32.80
   3   5   0 1270.27   27.90
   3   5   0 1244.78   27.90
  -4  -5   0   -0.40    5.00
  -4  -5   0    4.90    7.10
  -4  -5   0   -1.80    2.10
   4   5   0   -0.50    5.80
   4   5   0    1.00    2.10
   4   5   0    0.00    5.60
   4   5   0   -1.70    4.70
   4   5   0    1.60    3.40
   4   5   0    4.90    7.90
   4   5   0   -2.60    5.10
   4   5   0   -0.90    2.10
  -5  -5   0  244.68    6.90
  -5  -5   0  249.97   13.50
  -5  -5   0  249.68   14.40
  -5  -5   0  251.17    6.90
   5   5   0  268.57   17.60
   5   5   0  250.87    7.60
   5   5   0  263.37   15.40
   5   5   0  244.28   19.50
   5   5   0  311.27   24.70
   5   5   0  237.28    6.70
   5   5   0  257.87   15.30
   5   5   0  241.28    6.70
   5   5   0  252.67   13.50
   5   5   0  245.68    7.30
  -6  -5   0  162.08   14.00
   6   5   0  155.48    8.30
   6   5   0  202.58   17.00
   6   5   0  172.28   20.90
   6   5   0  128.29   14.10
   6   5   0  203.28   26.20
   6   5   0  163.48   13.40
  -7  -5   0   69.49   14.30
   7   5   0   42.90    8.90
   7   5   0   64.69   14.50
   7   5   0   49.80   13.60
   7   5   0   44.50    6.30
   7   5   0   67.59    9.80
   7   5   0   19.20   10.80
   8  -6   0   51.89    7.30
   8  -6   0   29.20    8.60
   8  -6   0   34.30    7.00
  -8   6   0   50.19   10.00
   7  -6   0  125.29    8.70
   7  -6   0  130.39    7.90
   7  -6   0  131.29   12.80
   7  -6   0  137.09   16.40
  -7   6   0  123.89    8.20
  -7   6   0  141.79   10.10
  -7   6   0  133.79   20.50
  -7   6   0  120.39   12.80
   6  -6   0  292.57   10.50
   6  -6   0  278.17   16.80
   6  -6   0  285.77   10.50
   6  -6   0  243.68   19.30
   6  -6   0  290.97   14.40
  -6   6   0  278.67   10.60
  -6   6   0  275.37   14.10
  -6   6   0  293.27   22.20
  -6   6   0  289.77   11.60
   5  -6   0  196.98   12.10
   5  -6   0  192.98    8.50
   5  -6   0  188.68   16.70
   5  -6   0  204.68   16.90
   5  -6   0  188.18   10.20
   5  -6   0  192.78   14.00
  -5   6   0  200.18    8.80
  -5   6   0  183.18    8.20
  -5   6   0  199.58    9.20
  -5   6   0  207.78   11.80
  -5   6   0  195.08   18.00
   4  -6   0  134.19   13.40
   4  -6   0  128.49    7.10
   4  -6   0  135.59   13.90
   4  -6   0  146.09   11.40
   4  -6   0  121.49    6.80
   4  -6   0  132.49   10.80
  -4   6   0  126.19    7.60
  -4   6   0  121.39   10.80
  -4   6   0  121.29    9.90
  -4   6   0  118.69    6.90
  -4   6   0  133.89   16.60
  -4   6   0  127.09    4.80
   3  -6   0 1370.96   34.50
   3  -6   0 1326.37   30.70
   3  -6   0 1301.77   36.50
   3  -6   0 1360.76   36.60
   3  -6   0 1342.47   33.50
   3  -6   0 1353.26   30.80
  -3   6   0 1395.76   30.80
  -3   6   0 1362.76   36.70
  -3   6   0 1339.27   37.00
  -3   6   0 1340.37   33.40
  -3   6   0 1370.76   31.00
  -3   6   0 1325.97   30.70
  -3   6   0 1375.96   34.20
   2  -6   0    0.40    3.10
   2  -6   0   -0.50    4.70
   2  -6   0    2.50    3.20
   2  -6   0    3.60    4.40
   2  -6   0   -1.40    3.60
   2  -6   0    2.60    3.30
  -2   6   0    3.30    5.00
  -2   6   0    1.00    3.00
  -2   6   0   -3.10    4.30
  -2   6   0   -4.70    3.20
  -2   6   0    2.30    3.10
  -2   6   0    3.50    3.70
   1  -6   0  466.45   14.10
   1  -6   0  444.16   12.30
   1  -6   0  437.46   18.10
   1  -6   0  446.66   14.20
   1  -6   0  465.85   17.70
   1  -6   0  452.45   15.00
   1  -6   0  463.55   12.60
  -1   6   0  463.05   15.10
  -1   6   0  443.46   12.20
  -1   6   0  449.76   12.70
  -1   6   0  433.16   14.10
  -1   6   0  472.95   13.90
  -1   6   0  477.25   18.70
   0  -6   0 3227.98   67.09
   0  -6   0 3051.59   66.89
   0  -6   0 3284.97   72.99
   0  -6   0 3047.70   69.39
   0  -6   0 3248.07   70.09
   0  -6   0 3072.09   67.59
   0   6   0 3134.39   73.19
   0   6   0 3024.60   66.99
   0   6   0 3109.19   67.49
   0   6   0 3253.67   69.59
   0   6   0 3264.97   67.09
  -1  -6   0  226.08   10.50
  -1  -6   0  202.98   10.50
  -1  -6   0  210.98    7.50
  -1  -6   0  215.68    7.70
  -1  -6   0  199.68   12.20
  -1  -6   0  197.28    8.70
   1   6   0  218.88   10.70
   1   6   0  211.08    7.60
   1   6   0  219.08   11.00
   1   6   0  213.08    6.90
   1   6   0  215.68   10.90
   1   6   0  219.28   14.50
   1   6   0  204.18    7.30
  -2  -6   0  703.03   16.90
  -2  -6   0  700.93   16.90
  -2  -6   0  674.73   23.00
  -2  -6   0  694.33   20.50
  -2  -6   0  726.13   19.80
  -2  -6   0  654.43   20.70
   2   6   0  703.13   17.00
   2   6   0  677.63   16.60
   2   6   0  684.23   16.90
   2   6   0  692.93   24.60
   2   6   0  705.43   22.10
   2   6   0  704.53   20.20
   2   6   0  735.53   20.30
  -3  -6   0 1039.00   28.10
  -3  -6   0 1000.20   24.80
  -3  -6   0 1079.19   24.10
  -3  -6   0 1085.09   32.00
  -3  -6   0 1091.29   27.30
  -3  -6   0 1049.20   29.30
   3   6   0 1062.79   24.10
   3   6   0 1062.09   30.60
   3   6   0 1042.20   29.20
   3   6   0 1061.59   24.20
   3   6   0 1057.99   26.60
   3   6   0 1068.39   32.90
   3   6   0 1071.09   27.80
   3   6   0 1083.39   27.60
  -4  -6   0   92.59    5.00
  -4  -6   0   91.69    8.70
  -4  -6   0   90.09    9.60
  -4  -6   0   91.09    5.20
  -4  -6   0   90.19   11.10
   4   6   0  104.59    9.80
   4   6   0   98.39   14.90
   4   6   0   94.59    9.90
   4   6   0   89.79    9.60
   4   6   0  100.89    5.20
   4   6   0   95.29    5.10
   4   6   0   68.29   11.70
  -5  -6   0  163.08    6.10
  -5  -6   0  137.59   15.00
  -5  -6   0  163.38    6.20
  -5  -6   0  168.58   12.40
   5   6   0  165.78   17.60
   5   6   0  161.08   12.50
   5   6   0  170.08   11.20
   5   6   0  153.78    5.80
   5   6   0  181.48   13.30
   5   6   0  153.18    5.70
  -6  -6   0  164.18   13.90
  -6  -6   0  172.08   15.20
   6   6   0  156.58   12.00
   6   6   0  146.19   13.50
   6   6   0  169.68   15.70
   6   6   0  154.38   18.80
  -7  -6   0   52.39   10.90
   7   6   0   27.70    6.80
   7   6   0   35.30    8.40
   7   6   0   33.90    9.70
   8  -7   0   10.00    6.90
   8  -7   0   -4.50    8.50
   8  -7   0   -3.80    4.80
   7  -7   0  155.68   17.70
   7  -7   0  142.19    8.70
   7  -7   0  131.39   14.00
  -7   7   0  131.99    9.50
  -7   7   0  164.58   22.30
  -7   7   0  145.59    9.80
   6  -7   0   27.60    6.30
   6  -7   0   24.40    6.70
   6  -7   0   29.80    5.10
   6  -7   0   25.20    4.60
  -6   7   0   38.90   13.10
  -6   7   0   31.20    5.30
  -6   7   0   26.30    6.10
   5  -7   0  101.49   15.40
   5  -7   0   83.59   11.30
   5  -7   0   73.89    7.50
   5  -7   0   52.59   15.40
   5  -7   0   77.19   12.90
   5  -7   0   82.79    7.90
  -5   7   0   66.29   10.90
  -5   7   0   84.79    7.90
  -5   7   0   92.39    7.60
  -5   7   0   74.99   16.60
   4  -7   0  118.69   12.40
   4  -7   0  108.39    7.60
   4  -7   0  124.69    8.30
   4  -7   0  101.39   15.20
   4  -7   0  120.19   11.70
   4  -7   0  136.99   13.70
  -4   7   0  116.09   14.70
  -4   7   0  118.29   17.40
  -4   7   0  136.19   11.90
  -4   7   0  128.39    8.30
  -4   7   0  130.39   11.40
   3  -7   0 1017.60   24.20
   3  -7   0 1012.40   27.30
   3  -7   0  984.30   27.70
   3  -7   0  964.70   23.90
   3  -7   0  991.70   30.70
   3  -7   0  958.60   29.30
  -3   7   0  946.71   26.80
  -3   7   0  982.80   23.80
  -3   7   0  953.60   24.20
  -3   7   0  962.20   23.90
  -3   7   0  982.60   31.00
  -3   7   0 1005.70   27.60
   2  -7   0 1294.47   32.10
   2  -7   0 1335.57   30.60
   2  -7   0 1340.87   35.10
   2  -7   0 1307.27   30.40
   2  -7   0 1296.77   33.30
   2  -7   0 1349.16   37.00
   2  -7   0 1284.77   33.10
   2  -7   0 1310.07   34.20
  -2   7   0 1325.27   30.70
  -2   7   0 1308.87   30.40
  -2   7   0 1293.87   32.10
  -2   7   0 1318.87   33.00
  -2   7   0 1302.17   37.30
  -2   7   0 1306.07   33.30
   1  -7   0  523.05   20.30
   1  -7   0  528.65   14.50
   1  -7   0  524.65   14.50
   1  -7   0  525.35   18.50
   1  -7   0  516.45   16.60
   1  -7   0  529.45   16.10
  -1   7   0  523.25   14.20
  -1   7   0  498.75   17.70
  -1   7   0  513.15   14.40
  -1   7   0  510.75   17.30
  -1   7   0  523.95   21.40
   0  -7   0  868.41   24.50
   0  -7   0  908.71   22.60
   0  -7   0  895.71   21.60
   0  -7   0  891.91   27.90
   0  -7   0  904.71   21.80
   0  -7   0  920.21   25.40
   0   7   0  888.61   25.00
   0   7   0  908.91   21.80
   0   7   0  909.31   24.80
   0   7   0  905.51   29.30
   0   7   0  908.91   22.30
   0   7   0  853.61   21.60
  -1  -7   0  168.18   10.90
  -1  -7   0  183.58    7.40
  -1  -7   0  182.98   13.10
  -1  -7   0  177.38    7.50
  -1  -7   0  151.38   16.70
  -1  -7   0  176.08    7.70
   1   7   0  177.28   15.30
   1   7   0  181.28    6.90
   1   7   0  168.68   11.30
   1   7   0  174.08    7.60
   1   7   0  175.28   11.40
   1   7   0  172.18    7.70
  -2  -7   0  580.84   15.20
  -2  -7   0  564.74   19.70
  -2  -7   0  591.44   19.60
  -2  -7   0  581.94   15.20
  -2  -7   0  591.04   22.70
   2   7   0  591.24   15.40
   2   7   0  570.84   20.50
   2   7   0  607.04   24.40
   2   7   0  583.54   15.40
   2   7   0  585.14   18.90
   2   7   0  598.24   19.30
  -3  -7   0  727.63   23.60
  -3  -7   0  704.63   17.90
  -3  -7   0  719.53   26.10
  -3  -7   0  716.93   22.40
  -3  -7   0  735.13   21.10
  -3  -7   0  731.83   17.90
   3   7   0  737.13   22.30
   3   7   0  741.13   22.10
   3   7   0  720.53   17.90
   3   7   0  736.53   28.40
   3   7   0  722.13   18.70
   3   7   0  724.33   18.00
   3   7   0  711.93   24.70
  -4  -7   0  299.87    9.60
  -4  -7   0  290.97    9.70
  -4  -7   0  313.47   13.50
  -4  -7   0  307.67   14.40
   4   7   0  316.27   13.20
   4   7   0  298.87    9.60
   4   7   0  326.37   21.10
   4   7   0  316.77   15.10
   4   7   0  307.17    9.70
   4   7   0  296.37   14.70
  -5  -7   0  102.39   13.60
  -5  -7   0  107.29   11.70
  -5  -7   0   95.69    6.10
   5   7   0  104.59   14.70
   5   7   0   98.89    5.80
   5   7   0   91.49    5.60
   5   7   0   92.69   12.00
   5   7   0   91.09   17.40
   5   7   0  122.29   11.40
   5   7   0   81.39   11.50
  -6  -7   0  126.49   15.50
  -6  -7   0  151.98   14.30
   6   7   0  117.09    4.60
   6   7   0  133.59   16.70
   6   7   0  115.59    4.80
   6   7   0  114.19   20.10
   6   7   0   87.09   13.20
   7  -8   0  177.58   15.90
   7  -8   0  187.58   10.70
   7  -8   0  157.38   18.70
  -7   8   0  172.88   11.10
  -7   8   0  190.58   24.80
   6  -8   0   64.89   14.40
   6  -8   0   59.59    9.50
   6  -8   0   52.09   12.00
   6  -8   0   55.79    8.00
  -6   8   0   80.39   19.70
  -6   8   0   75.69    7.40
  -6   8   0   72.79    9.00
   5  -8   0  105.99    8.20
   5  -8   0  109.29   13.00
   5  -8   0  101.29   14.10
   5  -8   0  123.29   15.70
   5  -8   0  106.39    9.50
  -5   8   0  106.59   19.00
  -5   8   0  105.39    8.40
  -5   8   0   97.89   15.70
  -5   8   0  115.89    9.20
   4  -8   0   66.59   12.20
   4  -8   0   67.99    8.60
   4  -8   0   58.69   16.10
   4  -8   0   83.59    7.90
   4  -8   0   85.69   11.90
   4  -8   0   87.89   13.60
  -4   8   0   85.99   18.60
  -4   8   0   61.39   11.70
  -4   8   0   85.29   12.20
  -4   8   0   90.59   15.40
  -4   8   0   64.99    6.70
  -4   8   0   72.59    7.40
   3  -8   0  552.64   24.20
   3  -8   0  583.14   18.00
   3  -8   0  573.64   16.50
   3  -8   0  574.14   21.90
   3  -8   0  583.74   17.00
   3  -8   0  568.34   20.40
   3  -8   0  590.64   22.60
   3  -8   0  566.14   20.00
  -3   8   0  566.94   24.50
  -3   8   0  577.64   20.20
  -3   8   0  562.44   19.90
  -3   8   0  567.94   16.40
  -3   8   0  560.34   16.40
  -3   8   0  559.54   17.30
   2  -8   0    1.90    4.40
   2  -8   0    3.80    4.60
   2  -8   0   -0.80    3.90
   2  -8   0   -4.00    5.30
   2  -8   0   -1.10    5.30
   2  -8   0   -0.50    6.10
   2  -8   0    1.30    4.90
   2  -8   0    4.60    3.80
  -2   8   0   -2.10    4.20
  -2   8   0    6.70    6.50
  -2   8   0    5.80    4.10
  -2   8   0    2.30    3.60
  -2   8   0    2.20    3.90
  -2   8   0    4.80    5.00
   1  -8   0  368.56   16.40
   1  -8   0  355.06   14.60
   1  -8   0  333.77   17.90
   1  -8   0  350.56   12.20
   1  -8   0  342.97   13.60
   1  -8   0  377.16   12.20
  -1   8   0  356.76   15.70
  -1   8   0  357.56   13.20
  -1   8   0  364.96   20.80
  -1   8   0  356.06   11.80
  -1   8   0  380.36   14.30
   0  -8   0 1722.13   47.20
   0  -8   0 1808.12   44.20
   0  -8   0 1783.72   40.20
   0  -8   0 1742.63   43.40
   0  -8   0 1805.12   40.90
   0  -8   0 1777.42   40.20
   0   8   0 1789.92   48.90
   0   8   0 1772.62   43.90
   0   8   0 1730.03   40.20
   0   8   0 1798.32   43.80
   0   8   0 1820.92   40.10
   0   8   0 1808.32   40.70
  -1  -8   0   39.20    5.30
  -1  -8   0   24.60    6.00
  -1  -8   0   32.50    4.60
  -1  -8   0   31.80    5.90
  -1  -8   0   26.50    6.90
  -1  -8   0   24.80    4.60
   1   8   0   18.30    5.50
   1   8   0   27.90    4.40
   1   8   0   26.70    6.30
   1   8   0   51.59   15.10
   1   8   0   42.00    6.40
  -2  -8   0 3540.35   75.69
  -2  -8   0 3489.75   80.89
  -2  -8   0 3588.64   79.19
  -2  -8   0 3486.15   75.59
  -2  -8   0 3466.15   80.39
   2   8   0 3528.65   82.09
   2   8   0 3476.15   75.99
   2   8   0 3651.73   86.49
   2   8   0 3538.45   75.79
   2   8   0 3620.74   79.89
  -3  -8   0  382.56   16.40
  -3  -8   0  387.36   11.90
  -3  -8   0  384.16   15.30
  -3  -8   0  364.46   11.90
   3   8   0  354.06   33.30
   3   8   0  375.16   15.90
   3   8   0  381.36   11.90
   3   8   0  371.86   11.90
   3   8   0  381.06   17.30
  -4  -8   0   13.00    6.50
  -4  -8   0    8.20    6.90
  -4  -8   0    0.70    3.70
  -4  -8   0   -0.60    3.80
   4   8   0    1.50    3.30
   4   8   0    1.00    6.90
   4   8   0    4.40    6.30
   4   8   0    2.40    6.30
   4   8   0   -0.90    4.60
   4   8   0    9.60    4.60
   4   8   0    4.00    3.50
  -5  -8   0  175.68   16.40
  -5  -8   0  182.28   14.10
   5   8   0  149.39   21.20
   5   8   0  148.59   13.60
   5   8   0  180.68   17.30
  -6  -8   0  193.18   18.50
  -6  -8   0  208.48   16.60
   6   8   0  191.38    8.90
   6   8   0  171.38   24.80
   6   8   0  153.38   15.50
   6   8   0  216.58   20.00
   7  -9   0  192.48   11.60
   7  -9   0  138.29   20.00
   7  -9   0  199.28   17.90
  -7   9   0  181.88   13.00
   6  -9   0  518.45   21.50
   6  -9   0  476.95   24.00
   6  -9   0  463.85   16.50
   6  -9   0  492.25   16.40
  -6   9   0  498.75   30.70
  -6   9   0  496.65   15.10
  -6   9   0  489.45   17.30
   5  -9   0   77.39   13.10
   5  -9   0   79.69    8.70
   5  -9   0   62.39    9.30
   5  -9   0   77.29   14.50
   5  -9   0   64.39   10.80
   5  -9   0   96.79   17.40
  -5   9   0   58.89    9.20
  -5   9   0   54.29    8.50
  -5   9   0   61.69   20.20
   4  -9   0    8.10   12.50
   4  -9   0   14.40    6.60
   4  -9   0   27.50   10.10
   4  -9   0   21.50    5.70
   4  -9   0   19.30    8.20
   4  -9   0   22.10    5.60
   4  -9   0   21.30    4.80
  -4   9   0   18.30    7.50
  -4   9   0   17.70   13.50
  -4   9   0   20.50    4.20
  -4   9   0   21.60    5.70
   3  -9   0  817.82   27.90
   3  -9   0  775.52   30.40
   3  -9   0  814.12   25.90
   3  -9   0  826.22   22.10
   3  -9   0  838.92   26.40
   3  -9   0  811.92   23.60
   3  -9   0  807.52   28.90
   3  -9   0  870.81   22.90
  -3   9   0  827.52   26.00
  -3   9   0  846.02   22.50
  -3   9   0  805.52   23.50
  -3   9   0  815.72   31.10
   2  -9   0  938.71   26.70
   2  -9   0  873.01   31.60
   2  -9   0  937.71   23.80
   2  -9   0  925.81   29.40
   2  -9   0  895.81   24.00
   2  -9   0  889.01   25.80
  -2   9   0  921.81   33.30
  -2   9   0  909.81   23.90
  -2   9   0  929.21   24.00
  -2   9   0  883.51   26.20
  -2   9   0  915.41   26.20
   1  -9   0  379.46   21.70
   1  -9   0  427.26   13.60
   1  -9   0  416.66   15.70
   1  -9   0  430.86   16.70
   1  -9   0  376.16   18.50
   1  -9   0  419.96   14.30
  -1   9   0  447.56   17.80
  -1   9   0  425.96   14.20
  -1   9   0  428.66   15.20
  -1   9   0  430.56   17.00
  -1   9   0  411.66   23.50
  -1   9   0  442.36   13.90
   0  -9   0 3051.99   71.29
   0  -9   0 2971.00   76.79
   0  -9   0 3130.49   67.49
   0  -9   0 3080.19   68.09
   0  -9   0 3250.37   72.29
   0   9   0 3033.10   77.19
   0   9   0 3046.20   67.59
   0   9   0 3178.28   72.29
   0   9   0 3082.09   71.79
   0   9   0 3127.19   67.49
  -1  -9   0   54.39   11.00
  -1  -9   0   60.99   10.90
  -1  -9   0   70.19    7.50
  -1  -9   0   67.79    6.80
   1   9   0   74.69    7.40
   1   9   0   79.79   11.90
   1   9   0   77.09   18.10
   1   9   0   78.79    7.80
  -2  -9   0   59.49   11.40
  -2  -9   0   66.39   11.50
  -2  -9   0   50.69   11.10
  -2  -9   0   57.69    7.70
   2   9   0   65.19    7.30
   2   9   0   72.19   17.40
   2   9   0   48.20    7.90
  -3  -9   0  684.73   25.00
  -3  -9   0  685.13   23.50
  -3  -9   0  676.13   22.30
  -3  -9   0  685.83   18.30
   3   9   0  679.63   26.70
   3   9   0  692.63   18.50
   3   9   0  659.53   18.70
   3   9   0  682.23   30.80
  -4  -9   0    6.00    4.20
  -4  -9   0   12.50    5.70
  -4  -9   0   26.10    8.90
   4   9   0    4.70    5.10
   4   9   0    9.90    4.20
   4   9   0   18.80    7.40
   4   9   0   -6.20    8.00
  -5  -9   0   62.99   15.80
  -5  -9   0   71.59   13.70
   5   9   0   73.99   16.80
   5   9   0   49.10    6.70
   6 -10   0  193.18   20.30
   6 -10   0  207.58   12.20
   6 -10   0  206.28   12.60
   6 -10   0  232.28   18.00
  -6  10   0  220.68   27.30
   5 -10   0   11.90    7.20
   5 -10   0   45.70   22.00
   5 -10   0   18.40    6.00
   5 -10   0   31.50    6.20
   5 -10   0   23.40    7.30
  -5  10   0   20.40   15.60
   4 -10   0  162.98   16.00
   4 -10   0  192.08   10.50
   4 -10   0  200.38   12.10
   4 -10   0  204.08   15.70
   4 -10   0  136.99   19.60
  -4  10   0  175.38   11.00
  -4  10   0  159.98   25.80
  -4  10   0  170.18   19.90
   3 -10   0  320.77   14.90
   3 -10   0  323.37   17.40
   3 -10   0  319.67   13.30
  -3  10   0  285.67   19.00
  -3  10   0  317.57   15.00
  -3  10   0  316.57   23.20
   2 -10   0   77.79   12.50
   2 -10   0  109.29   11.70
   2 -10   0   94.39   12.00
  -2  10   0  111.99   12.00
  -2  10   0  100.49   12.10
  -2  10   0  101.29    8.80
  -2  10   0   91.39   19.40
   1 -10   0   96.09   11.10
   1 -10   0  116.59    8.70
   1 -10   0  101.19   11.90
  -1  10   0  113.99   12.50
  -1  10   0  110.39    9.20
  -1  10   0   92.49   19.00
  -1  10   0  127.79   13.10
  -1  10   0  116.59    8.70
   0 -10   0  111.99    9.90
   0 -10   0   92.99   14.40
   0 -10   0  128.39   13.40
   0 -10   0  121.49    9.50
   0  10   0  114.79    9.20
   0  10   0  113.39   19.10
   0  10   0  124.69    9.20
   0  10   0  129.29   13.80
   0  10   0  128.79   13.50
  -1 -10   0   14.10    4.90
  -1 -10   0   14.30    3.30
  -1 -10   0    6.20    5.70
  -1 -10   0   19.10    6.90
   1  10   0   19.40    5.20
   1  10   0   27.30    6.90
   1  10   0    8.80    8.30
   1  10   0    7.20    5.00
  -2 -10   0  384.76   19.10
  -2 -10   0  353.66   18.00
  -2 -10   0  396.16   19.30
  -2 -10   0  383.46   13.50
   2  10   0  395.96   20.80
   2  10   0  379.06   13.40
   2  10   0  353.56   25.30
   2  10   0  378.36   13.90
  -3 -10   0  324.97   19.30
  -3 -10   0  330.27   12.50
  -3 -10   0  346.27   18.00
   3  10   0  322.67   12.40
   3  10   0  313.27   20.20
   3  10   0  322.77   25.70
  -4 -10   0   84.19   15.80
  -4 -10   0  105.29   13.70
   4  10   0   98.49   17.60
   5 -11   0   45.00   10.80
   5 -11   0   32.50    7.30
   5 -11   0   14.80    8.20
  -5  11   0   31.50    8.20
   4 -11   0   22.60    7.40
   4 -11   0   41.90    6.60
  -4  11   0    9.70   18.20
  -4  11   0   19.40    5.90
  -4  11   0   42.60    7.10
  -4  11   0   31.60    9.30
   3 -11   0  322.57   13.60
   3 -11   0  321.67   18.80
   3 -11   0  339.17   16.70
  -3  11   0  305.47   16.60
  -3  11   0  348.87   18.20
  -3  11   0  309.57   25.20
  -3  11   0  337.57   14.00
   2 -11   0  231.88   12.50
   2 -11   0  251.17   18.20
   2 -11   0  217.08   15.40
  -2  11   0  248.28   16.10
  -2  11   0  197.78   23.20
  -2  11   0  239.18   16.00
  -2  11   0  233.78   12.80
   1 -11   0  163.48   13.20
   1 -11   0  176.38   11.30
   1 -11   0  137.99   18.50
   1 -11   0  200.48   14.60
  -1  11   0  146.79   22.80
  -1  11   0  160.88   20.30
  -1  11   0  193.98   10.80
  -1  11   0  174.28   15.30
   0 -11   0   -5.30    3.90
   0 -11   0    5.30    7.10
   0 -11   0   -0.90    5.80
   0  11   0    5.30    7.30
   0  11   0   -9.50    8.30
   0  11   0    8.20    5.50
   0  11   0    6.80    6.10
  -1 -11   0   96.29    9.20
  -1 -11   0  127.09   14.40
   1  11   0   93.69    9.80
   1  11   0  104.69   11.00
   1  11   0  119.09   15.90
  -2 -11   0  112.99   10.40
  -2 -11   0  127.09   15.80
   2  11   0  130.29   10.30
   2  11   0  135.39   17.20
  -3 -11   0  262.07   18.50
  -3 -11   0  265.37   18.90
  -3 -11   0  280.47   19.70
   3  11   0  218.98   20.30
   3  11   0  251.37   11.80
   3  11   0  203.28   26.50
   3 -12   0   99.09   13.70
   3 -12   0   95.99   12.00
  -3  12   0   89.79   15.10
  -3  12   0  108.59   12.60
   2 -12   0   13.80    7.50
   2 -12   0   15.70    6.90
  -2  12   0   14.70    7.00
  -2  12   0    9.10    7.10
   1 -12   0  164.88   15.80
   1 -12   0  152.48   12.60
   1 -12   0  133.09   13.90
  -1  12   0   89.49   23.80
  -1  12   0  142.09   17.00
  -1  12   0  150.58   12.10
   0 -12   0  332.97   15.80
   0 -12   0  385.56   20.70
   0 -12   0  384.86   16.10
   0  12   0  385.66   22.40
   0  12   0  316.67   29.40
   0  12   0  368.36   15.50
  -1 -12   0   73.99   14.10
  -1 -12   0   90.79   15.70
   1  12   0   93.99   17.30
   1  12   0   75.49   10.80
   1  12  -1   86.69   25.10
   1  12  -1  147.29   17.70
   1  12  -1  138.09   11.30
  -1 -12   1  158.78   16.80
  -1 -12   1   95.29   17.60
   0  12  -1    6.70    7.00
   0  12  -1  -12.00    9.90
   0  12  -1    3.90    6.40
   0 -12   1    3.30    8.30
   0 -12   1    0.40    6.40
  -1  12  -1  184.38   17.10
  -1  12  -1  157.18   12.30
  -1  12  -1  106.99   24.60
   1 -12   1  155.68   12.50
   1 -12   1  177.98   15.90
  -2  12  -1    9.50   10.70
  -2  12  -1   55.49   14.30
  -2  12  -1   26.30    7.00
   2 -12   1   27.60    6.70
   2 -12   1   55.29   13.40
  -3  12  -1   -5.00    9.70
  -3  12  -1    3.70    6.30
  -3  12  -1    8.80    7.20
   3 -12   1   -3.70    6.70
   3 -12   1    9.20    7.60
   3 -12   1   10.60    7.10
  -4  12  -1   43.40   11.10
   4 -12   1   30.10    8.50
   4 -12   1   72.29   13.50
   4 -12   1   55.19    8.20
   3  11  -1   31.00    5.90
   3  11  -1    5.20   11.10
  -3 -11   1   19.60    6.30
  -3 -11   1   33.10   10.30
  -3 -11   1   53.89   13.40
   2  11  -1   76.69   15.50
   2  11  -1   43.30    6.20
  -2 -11   1   47.00    6.80
  -2 -11   1   48.40   10.40
  -2 -11   1   54.99   13.90
   1  11  -1  190.28   12.30
   1  11  -1  198.18   23.40
   1  11  -1  196.18   11.20
   1  11  -1  225.98   17.80
  -1 -11   1  157.88   17.30
  -1 -11   1  213.78   16.20
  -1 -11   1  189.78   17.60
  -1 -11   1  206.78   11.80
   0  11  -1    9.90    6.20
   0  11  -1   10.40    8.70
   0  11  -1    5.00    5.40
   0  11  -1   21.00    7.00
   0  11  -1   -2.40    8.80
   0 -11   1    8.30    5.20
   0 -11   1    9.60    7.10
  -1  11  -1  281.07   25.10
  -1  11  -1  336.57   17.70
  -1  11  -1  344.47   14.10
   1 -11   1  326.77   14.20
   1 -11   1  297.67   15.20
   1 -11   1  306.67   17.00
  -2  11  -1    9.80    6.10
  -2  11  -1   10.10    5.70
  -2  11  -1    5.20    9.30
  -2  11  -1   13.90    6.90
   2 -11   1    0.80    5.50
   2 -11   1    7.90    5.80
  -3  11  -1   -1.60    6.90
  -3  11  -1    4.20    6.00
  -3  11  -1    2.60    5.20
  -3  11  -1   -2.00    8.90
   3 -11   1  -12.80    9.00
   3 -11   1    2.70    5.70
   3 -11   1   -1.30    6.20
  -4  11  -1  152.08   12.10
  -4  11  -1  149.29   22.00
  -4  11  -1  113.39   11.70
   4 -11   1  138.59   12.90
   4 -11   1   97.49   16.10
   4 -11   1  147.89   10.60
   4 -11   1  151.58   16.60
  -5  11  -1  152.68   13.40
  -5  11  -1  145.59   22.10
   5 -11   1  143.49   12.90
   5 -11   1  117.79   18.00
   5 -11   1  127.89   11.70
   5 -11   1  130.99   17.20
   4  10  -1  631.44   27.80
   4  10  -1  596.54   17.20
   4  10  -1  587.54   22.60
   4  10  -1  530.15   32.20
  -4 -10   1  603.24   22.50
  -4 -10   1  594.34   25.80
   3  10  -1   95.39   11.10
   3  10  -1   79.99   20.60
   3  10  -1  105.49    8.80
  -3 -10   1  117.89   15.00
  -3 -10   1  112.09    8.80
  -3 -10   1   97.69   14.50
  -3 -10   1  121.89   13.10
   2  10  -1    8.20    4.50
   2  10  -1    1.80    8.20
   2  10  -1    7.70    5.10
  -2 -10   1   10.10    4.90
  -2 -10   1   -0.90    5.60
  -2 -10   1    3.90    7.90
  -2 -10   1   18.10    7.90
   1  10  -1  220.48   16.10
   1  10  -1  191.98   10.20
   1  10  -1  168.68   20.70
   1  10  -1  181.88   10.80
  -1 -10   1  190.28   10.10
  -1 -10   1  171.58   15.30
  -1 -10   1  182.68   14.30
  -1 -10   1  178.38    8.20
   0  10  -1   80.49    9.70
   0  10  -1   80.59    7.90
   0  10  -1   77.09   18.50
   0  10  -1  112.59   12.50
   0 -10   1   80.69    9.10
   0 -10   1   97.59    8.90
   0 -10   1   99.29   13.60
   0 -10   1   62.59   13.80
  -1  10  -1  570.54   20.60
  -1  10  -1  575.54   21.60
  -1  10  -1  572.44   17.60
  -1  10  -1  548.85   17.10
  -1  10  -1  563.14   28.10
   1 -10   1  548.85   20.50
   1 -10   1  504.85   22.70
   1 -10   1  557.24   18.90
   1 -10   1  586.24   17.50
  -2  10  -1  528.85   30.90
  -2  10  -1  569.94   20.20
  -2  10  -1  468.25   22.30
  -2  10  -1  559.44   19.10
   2 -10   1  483.15   21.60
   2 -10   1  468.45   22.70
   2 -10   1  533.05   19.80
   2 -10   1  556.54   19.90
  -3  10  -1   -2.20    7.90
  -3  10  -1   -1.70    8.50
  -3  10  -1    4.40    5.10
  -3  10  -1    3.20    4.50
   3 -10   1   -2.40    5.30
   3 -10   1   -1.60    6.00
   3 -10   1   -5.50    4.90
   3 -10   1    3.00    5.60
  -4  10  -1  202.48   11.40
  -4  10  -1  208.88   13.60
  -4  10  -1  217.38   20.70
   4 -10   1  205.98   13.10
   4 -10   1  201.08   11.50
   4 -10   1  231.98   16.40
   4 -10   1  210.08   16.40
  -5  10  -1  147.29   13.40
  -5  10  -1  154.98   24.30
  -5  10  -1  146.39    8.60
  -5  10  -1  135.49   11.60
   5 -10   1  139.49   16.90
   5 -10   1  147.09   16.00
   5 -10   1  140.99   12.10
   5 -10   1  168.68   11.00
  -6  10  -1    5.30    6.80
  -6  10  -1    2.10   14.20
   6 -10   1  -11.90    7.70
   6 -10   1   -8.60    5.90
   6 -10   1    0.10    7.40
   6 -10   1   -7.20    5.80
   5   9  -1  152.98    8.20
   5   9  -1  131.39   23.00
   5   9  -1  203.08   19.10
   5   9  -1  120.09   14.80
  -5  -9   1  182.78   14.40
  -5  -9   1  156.78   17.20
   4   9  -1  123.69    9.80
   4   9  -1  121.19    7.90
   4   9  -1   98.29   13.00
   4   9  -1  102.69   20.20
  -4  -9   1  113.29    8.30
  -4  -9   1  109.79   14.60
  -4  -9   1  135.89   13.90
  -4  -9   1  120.69   11.90
   3   9  -1  101.39    8.80
   3   9  -1  103.79   12.50
   3   9  -1   92.89   18.90
   3   9  -1  108.29    7.90
  -3  -9   1   98.99    8.00
  -3  -9   1  119.19   13.50
  -3  -9   1  116.59   11.60
  -3  -9   1   95.29   12.40
   2   9  -1  278.77   21.30
   2   9  -1  321.27   19.60
   2   9  -1  264.27   10.90
   2   9  -1  221.78   14.80
  -2  -9   1  269.67   15.20
  -2  -9   1  274.37   15.70
  -2  -9   1  260.07   15.10
  -2  -9   1  266.37   10.70
   1   9  -1  416.56   18.00
   1   9  -1  415.16   13.60
   1   9  -1  426.86   23.60
   1   9  -1  386.86   18.00
   1   9  -1  404.16   13.40
  -1  -9   1  397.26   17.50
  -1  -9   1  423.36   12.20
  -1  -9   1  403.46   13.40
  -1  -9   1  418.96   18.00
   0   9  -1  402.56   13.40
   0   9  -1  388.66   22.70
   0   9  -1  388.66   16.80
   0   9  -1  395.56   13.40
   0   9  -1  356.86   17.60
   0  -9   1  371.86   13.50
   0  -9   1  376.76   16.80
   0  -9   1  407.06   13.30
   0  -9   1  367.56   17.80
   0  -9   1  360.36   20.40
  -1   9  -1  304.07   12.10
  -1   9  -1  302.57   12.00
  -1   9  -1  303.87   14.10
  -1   9  -1  285.77   20.40
   1  -9   1  280.07   16.80
   1  -9   1  293.67   11.90
   1  -9   1  278.77   18.60
   1  -9   1  296.67   11.10
   1  -9   1  310.67   14.40
   1  -9   1  300.47   13.10
  -2   9  -1  759.52   21.90
  -2   9  -1  730.03   20.10
  -2   9  -1  767.82   20.70
  -2   9  -1  715.63   22.70
  -2   9  -1  733.83   29.50
   2  -9   1  751.12   22.80
   2  -9   1  752.62   20.40
   2  -9   1  746.53   20.40
   2  -9   1  706.13   27.60
   2  -9   1  745.63   23.00
   2  -9   1  739.53   24.10
   2  -9   1  738.33   26.20
  -3   9  -1   63.89    8.80
  -3   9  -1   68.99    8.60
  -3   9  -1   60.39   16.40
   3  -9   1   63.29   12.00
   3  -9   1   62.39    8.00
   3  -9   1   63.69    9.70
   3  -9   1   62.59   10.80
   3  -9   1   65.89   11.80
   3  -9   1   46.30    8.70
   3  -9   1   66.49    8.50
  -4   9  -1  250.87   11.80
  -4   9  -1  264.17   19.60
  -4   9  -1  232.58   24.70
  -4   9  -1  236.78   10.60
   4  -9   1  247.78   12.40
   4  -9   1  248.68   11.30
   4  -9   1  213.28   19.60
   4  -9   1  234.78   19.00
   4  -9   1  232.08   23.90
   4  -9   1  243.18   15.90
   4  -9   1  241.38   12.80
  -5   9  -1  176.08   22.20
  -5   9  -1  187.68    8.70
  -5   9  -1  194.88   11.30
   5  -9   1  189.78   15.20
   5  -9   1  196.98   20.00
   5  -9   1  176.78   12.00
   5  -9   1  186.58   10.40
   5  -9   1  183.48   16.40
  -6   9  -1   19.70    6.50
  -6   9  -1   16.20   13.20
   6  -9   1    9.60    6.60
   6  -9   1   19.10    5.30
   6  -9   1    7.00   10.90
   6  -9   1    6.10    6.90
  -7   9  -1  143.09   24.30
  -7   9  -1  103.79   11.80
   7  -9   1  110.79   16.80
   7  -9   1  117.49   10.20
   6   8  -1   -4.10    8.70
   6   8  -1    4.60    8.10
  -6  -8   1    0.10    8.70
  -6  -8   1    9.20    8.50
   5   8  -1  162.38   11.10
   5   8  -1  145.09   21.00
   5   8  -1  153.78   14.30
  -5  -8   1  182.18   14.10
  -5  -8   1  185.28   13.20
  -5  -8   1  162.48   15.70
  -5  -8   1  161.38   11.10
   4   8  -1  420.66   14.40
   4   8  -1  371.36   17.90
   4   8  -1  397.86   12.10
   4   8  -1  399.46   12.10
   4   8  -1  395.86   17.60
   4   8  -1  415.26   24.60
  -4  -8   1  416.86   17.30
  -4  -8   1  397.56   16.40
  -4  -8   1  403.56   19.00
  -4  -8   1  393.96   12.30
   3   8  -1    5.70    4.60
   3   8  -1    4.70    7.70
   3   8  -1    6.00    5.70
   3   8  -1   10.00    3.80
   3   8  -1   10.50    3.80
  -3  -8   1    8.30   12.20
  -3  -8   1    7.00    6.20
  -3  -8   1    4.90    3.70
  -3  -8   1    9.40    3.80
  -3  -8   1    5.00    4.00
   2   8  -1 1214.18   31.00
   2   8  -1 1233.08   35.30
   2   8  -1 1264.77   29.70
   2   8  -1 1293.67   33.80
   2   8  -1 1305.57   33.90
   2   8  -1 1298.77   39.90
  -2  -8   1 1247.38   29.40
  -2  -8   1 1287.87   33.60
  -2  -8   1 1269.17   29.50
  -2  -8   1 1248.08   33.70
  -2  -8   1 1233.28   34.40
   1   8  -1   84.79   10.60
   1   8  -1   67.39    6.80
   1   8  -1   75.99   11.00
   1   8  -1   69.19    6.70
   1   8  -1   77.19   15.40
  -1  -8   1   66.39   10.20
  -1  -8   1   75.89   12.70
  -1  -8   1   73.09    6.80
  -1  -8   1   72.39   10.00
  -1  -8   1   74.69    5.90
  -1  -8   1   70.29    5.90
   0   8  -1  205.78    9.20
   0   8  -1  206.38   12.00
   0   8  -1  205.38   17.00
   0   8  -1  194.58    8.60
   0   8  -1  186.78   12.30
   0  -8   1  195.28   14.70
   0  -8   1  190.38    9.30
   0  -8   1  189.58    8.90
   0  -8   1  197.88    8.90
   0  -8   1  201.38   13.00
   0  -8   1  182.88   12.00
  -1   8  -1  362.96   20.00
  -1   8  -1  357.66   15.60
  -1   8  -1  351.16   12.80
  -1   8  -1  362.36   14.10
  -1   8  -1  368.36   12.20
  -1   8  -1  367.36   12.30
   1  -8   1  337.97   16.40
   1  -8   1  373.36   13.60
   1  -8   1  352.66   14.50
   1  -8   1  342.17   17.90
   1  -8   1  373.36   12.30
   1  -8   1  356.26   11.60
  -2   8  -1  196.08   17.30
  -2   8  -1  166.18   12.00
  -2   8  -1  177.88    8.70
  -2   8  -1  189.48    9.20
  -2   8  -1  172.68   11.50
   2  -8   1  185.48   11.20
   2  -8   1  166.08    8.30
   2  -8   1  170.08   12.50
   2  -8   1  197.58   11.50
   2  -8   1  182.48    9.40
   2  -8   1  190.68   14.40
   2  -8   1  167.38   15.10
  -3   8  -1    1.30    4.90
  -3   8  -1   -2.80    3.20
  -3   8  -1    2.80    6.30
  -3   8  -1    0.90    4.40
  -3   8  -1   -1.70    3.60
  -3   8  -1    3.40    6.10
   3  -8   1    2.90    4.70
   3  -8   1   -0.90    7.20
   3  -8   1   -1.50    5.10
   3  -8   1    6.00    4.30
   3  -8   1   -2.30    4.60
   3  -8   1    4.20    5.60
   3  -8   1   -0.30    5.50
  -4   8  -1  752.02   24.40
  -4   8  -1  746.73   19.60
  -4   8  -1  789.42   28.30
  -4   8  -1  779.82   20.90
  -4   8  -1  778.62   33.50
   4  -8   1  778.22   20.60
   4  -8   1  787.42   24.70
   4  -8   1  778.22   28.30
   4  -8   1  770.22   25.70
   4  -8   1  765.42   20.60
   4  -8   1  772.72   28.50
  -5   8  -1  229.08   22.80
  -5   8  -1  199.98   10.20
  -5   8  -1  210.68    8.70
  -5   8  -1  198.08   21.60
   5  -8   1  203.68   14.40
   5  -8   1  223.28   10.20
   5  -8   1  187.98   15.50
   5  -8   1  224.08   18.80
   5  -8   1  210.88   10.90
  -6   8  -1   -8.40    4.90
  -6   8  -1    7.20   11.50
  -6   8  -1    6.80    3.30
   6  -8   1   -5.10    6.40
   6  -8   1   -4.90    6.00
   6  -8   1   -6.40    4.10
   6  -8   1   -2.60    5.00
  -7   8  -1  128.39   22.90
  -7   8  -1  106.49    9.80
   7  -8   1  109.19    9.50
   7  -8   1  113.19   18.10
   7  -8   1  114.89   15.10
   6   7  -1   18.60    3.40
   6   7  -1   14.80    7.40
   6   7  -1   25.10    7.50
   6   7  -1   11.60    8.50
   6   7  -1   18.00    2.60
   6   7  -1    7.70    5.70
  -6  -7   1   19.40    4.00
  -6  -7   1   24.30    8.20
  -6  -7   1   23.10    8.90
   5   7  -1  337.57   10.00
   5   7  -1  346.57   22.70
   5   7  -1  314.77   16.10
   5   7  -1  321.77   16.40
   5   7  -1  342.47    9.90
   5   7  -1  381.06   16.90
  -5  -7   1  360.46   16.00
  -5  -7   1  338.17   17.80
  -5  -7   1  325.57   10.10
  -5  -7   1  347.47   15.80
   4   7  -1  185.68   12.40
   4   7  -1  160.98   12.70
   4   7  -1  174.88   17.80
   4   7  -1  191.18   11.20
   4   7  -1  159.08    7.30
   4   7  -1  166.38    7.30
  -4  -7   1  171.88   11.30
  -4  -7   1  179.18    7.30
  -4  -7   1  189.08   11.60
  -4  -7   1  165.28    7.10
  -4  -7   1  157.78   14.90
   3   7  -1   50.99    6.80
   3   7  -1   42.80    5.60
   3   7  -1   43.20    5.60
   3   7  -1   47.90    9.90
   3   7  -1   50.19   10.20
   3   7  -1   57.79   10.90
   3   7  -1   51.09   14.80
  -3  -7   1   40.70    8.50
  -3  -7   1   52.99    5.60
  -3  -7   1   63.89   12.00
  -3  -7   1   50.09    8.60
  -3  -7   1   41.00    5.30
  -3  -7   1   42.30    9.00
   2   7  -1  135.59    6.80
   2   7  -1  138.69   14.90
   2   7  -1  136.39   10.80
   2   7  -1  136.99    6.80
   2   7  -1  138.69   11.30
   2   7  -1  136.09    5.80
   2   7  -1  126.09   10.90
  -2  -7   1  133.79   10.00
  -2  -7   1  123.89   10.70
  -2  -7   1  137.89    6.80
  -2  -7   1  131.59   10.30
  -2  -7   1  134.09    6.60
  -2  -7   1  136.19   12.90
   1   7  -1  644.74   19.40
   1   7  -1  616.94   20.00
   1   7  -1  628.84   24.10
   1   7  -1  618.54   16.10
  -1  -7   1  609.74   19.50
  -1  -7   1  618.74   22.30
  -1  -7   1  622.54   16.10
  -1  -7   1  624.44   16.00
  -1  -7   1  600.64   19.60
   0   7  -1   42.50    5.60
   0   7  -1   39.30    4.40
   0   7  -1   46.30    7.90
   0   7  -1   45.70    8.70
   0   7  -1   42.50   11.80
   0  -7   1   42.60   10.20
   0  -7   1   47.60    6.00
   0  -7   1   41.00    5.50
   0  -7   1   34.80    7.90
   0  -7   1   46.10    9.10
   0  -7   1   43.10    5.10
  -1   7  -1  674.13   24.00
  -1   7  -1  660.43   18.80
  -1   7  -1  629.84   19.40
  -1   7  -1  646.54   17.00
  -1   7  -1  653.73   16.80
  -1   7  -1  620.04   18.40
   1  -7   1  640.74   21.10
   1  -7   1  626.74   19.70
   1  -7   1  688.33   23.00
   1  -7   1  650.33   18.50
   1  -7   1  650.23   16.70
   1  -7   1  651.83   16.80
   1  -7   1  633.94   19.20
  -2   7  -1 2473.65   54.49
  -2   7  -1 2508.45   54.29
  -2   7  -1 2419.16   58.39
  -2   7  -1 2499.45   56.79
  -2   7  -1 2468.55   57.19
  -2   7  -1 2488.05   60.89
   2  -7   1 2575.94   54.49
   2  -7   1 2507.25   58.59
   2  -7   1 2512.65   60.29
   2  -7   1 2480.65   57.29
   2  -7   1 2459.65   54.39
   2  -7   1 2483.05   56.99
   2  -7   1 2572.04   59.39
  -3   7  -1   11.90    4.90
  -3   7  -1    6.60    3.70
  -3   7  -1    5.90    2.90
  -3   7  -1    7.70    3.70
  -3   7  -1   12.10    5.80
  -3   7  -1    9.40    4.10
  -3   7  -1   13.90    6.80
   3  -7   1    7.40    6.70
   3  -7   1   12.60    4.40
   3  -7   1    5.60    5.00
   3  -7   1   10.00    3.50
   3  -7   1    7.80    4.10
   3  -7   1    8.00    5.00
  -4   7  -1   49.30    7.20
  -4   7  -1   41.70    9.70
  -4   7  -1   44.00   13.10
  -4   7  -1   33.00    5.80
  -4   7  -1   55.09    5.50
  -4   7  -1   47.70   13.00
  -4   7  -1   52.69   16.60
   4  -7   1   50.09   11.10
   4  -7   1   42.40    6.40
   4  -7   1   44.90    7.10
   4  -7   1   48.00   12.00
   4  -7   1   50.29   10.60
  -5   7  -1  202.18    9.50
  -5   7  -1  201.28    8.40
  -5   7  -1  206.68   20.10
  -5   7  -1  183.38   12.80
   5  -7   1  194.18   13.30
   5  -7   1  164.58   16.90
   5  -7   1  208.68   17.60
   5  -7   1  189.78    9.00
   5  -7   1  194.48   15.10
   5  -7   1  197.48    9.50
  -6   7  -1   41.90   12.30
  -6   7  -1   50.79    6.30
  -6   7  -1   23.80    6.10
  -6   7  -1   37.60    5.30
   6  -7   1   40.00    5.10
   6  -7   1   31.90    5.00
   6  -7   1   39.10    7.50
   6  -7   1   35.20    6.70
  -7   7  -1  153.38    8.80
  -7   7  -1  191.18   22.20
  -7   7  -1  147.99    9.70
   7  -7   1  166.58    9.40
   7  -7   1  161.98   17.60
   8  -7   1   52.19    8.30
   8  -7   1   57.19    8.20
   8  -7   1   60.59   11.00
   7   6  -1   48.10    7.80
   7   6  -1   81.09   19.90
  -7  -6   1   79.99   15.60
   6   6  -1    1.10    7.00
   6   6  -1    3.70    6.20
   6   6  -1   -3.30    4.80
   6   6  -1   -4.50    4.60
   6   6  -1    1.20    1.40
  -6  -6   1   -0.50    2.10
  -6  -6   1    0.70    7.10
  -6  -6   1   -0.50    2.10
   5   6  -1  162.08   17.20
   5   6  -1  162.78   11.00
   5   6  -1  180.88   13.50
   5   6  -1  158.28    5.90
   5   6  -1  158.88    5.90
   5   6  -1  158.28   12.80
  -5  -6   1  156.88    7.20
  -5  -6   1  163.58    6.30
  -5  -6   1  157.48   11.60
   4   6  -1   54.29   13.60
   4   6  -1   55.99    4.80
   4   6  -1   57.99    9.20
   4   6  -1   64.79    8.90
   4   6  -1   59.19   10.20
   4   6  -1   51.79    4.70
   4   6  -1   35.70    7.40
  -4  -6   1   62.19    8.40
  -4  -6   1   59.19    4.80
  -4  -6   1   56.69    8.40
  -4  -6   1   53.69    4.60
  -4  -6   1   38.60    9.80
   3   6  -1   14.60    3.00
   3   6  -1   18.00    4.40
   3   6  -1   19.20    5.90
   3   6  -1   18.80    4.20
   3   6  -1   20.20    6.10
   3   6  -1   21.40    6.50
  -3  -6   1   18.40    5.50
  -3  -6   1   14.10    3.60
  -3  -6   1   29.20    7.20
  -3  -6   1   19.30    3.00
  -3  -6   1   21.10    5.30
   2   6  -1  619.14   18.90
   2   6  -1  595.34   15.80
   2   6  -1  623.84   18.10
   2   6  -1  593.54   19.60
   2   6  -1  613.14   22.60
   2   6  -1  590.74   15.00
  -2  -6   1  569.14   18.60
  -2  -6   1  616.14   15.00
  -2  -6   1  601.94   18.20
  -2  -6   1  592.14   21.20
  -2  -6   1  608.14   18.20
  -2  -6   1  603.04   15.00
   1   6  -1  716.93   19.80
   1   6  -1  697.83   23.70
   1   6  -1  700.43   17.00
   1   6  -1  695.83   20.60
   1   6  -1  684.33   16.40
   1   6  -1  688.13   20.30
  -1  -6   1  660.83   19.80
  -1  -6   1  702.93   22.50
  -1  -6   1  726.03   20.20
  -1  -6   1  676.23   16.90
  -1  -6   1  690.73   16.90
  -1  -6   1  710.53   16.30
   0   6  -1   84.69    5.30
   0   6  -1  100.19    7.80
   0   6  -1   87.89    5.60
   0   6  -1  100.49    8.40
   0   6  -1  100.99   11.30
   0   6  -1   89.89    5.60
   0  -6   1   92.19    5.70
   0  -6   1   94.79    8.90
   0  -6   1   92.79    7.90
   0  -6   1   86.79    5.10
   0  -6   1   92.09    9.70
   0  -6   1   86.19    5.90
  -1   6  -1  800.92   22.10
  -1   6  -1  856.61   21.60
  -1   6  -1  873.91   20.30
  -1   6  -1  873.81   22.90
  -1   6  -1  831.82   25.60
   1  -6   1  837.22   25.00
   1  -6   1  879.81   20.40
   1  -6   1  850.71   21.80
   1  -6   1  826.22   22.50
   1  -6   1  817.12   20.10
   1  -6   1  881.51   24.10
   1  -6   1  834.72   22.20
  -2   6  -1 1900.91   42.90
  -2   6  -1 1717.63   44.10
  -2   6  -1 1844.42   40.10
  -2   6  -1 1818.02   45.50
  -2   6  -1 1800.72   40.30
  -2   6  -1 1804.62   42.40
   2  -6   1 1820.52   42.70
   2  -6   1 1825.72   45.10
   2  -6   1 1832.02   44.50
   2  -6   1 1801.12   40.10
   2  -6   1 1876.21   40.30
   2  -6   1 1865.81   44.60
   2  -6   1 1801.72   42.70
  -3   6  -1   54.39    5.50
  -3   6  -1   68.29   11.50
  -3   6  -1   61.59    8.40
  -3   6  -1   54.59    5.40
  -3   6  -1   59.19    5.00
  -3   6  -1   55.19    8.20
  -3   6  -1   53.69   10.10
   3  -6   1   68.89    9.10
   3  -6   1   62.49    5.80
   3  -6   1   61.09   11.10
   3  -6   1   56.29   10.20
   3  -6   1   53.99    5.90
   3  -6   1   73.59    9.00
  -4   6  -1 1222.88   29.20
  -4   6  -1 1252.47   39.60
  -4   6  -1 1218.28   37.40
  -4   6  -1 1259.87   29.00
  -4   6  -1 1285.37   32.20
  -4   6  -1 1244.18   29.10
   4  -6   1 1254.17   29.10
   4  -6   1 1266.97   33.70
   4  -6   1 1305.87   35.30
   4  -6   1 1276.17   37.50
   4  -6   1 1268.27   32.30
  -5   6  -1  172.68    8.60
  -5   6  -1  163.18   11.40
  -5   6  -1  173.48    8.00
  -5   6  -1  176.68   17.30
  -5   6  -1  178.48   18.10
  -5   6  -1  174.78    8.20
   5  -6   1  170.28   13.70
   5  -6   1  181.08    8.10
   5  -6   1  181.88   15.60
   5  -6   1  177.58    8.30
   5  -6   1  181.78   16.70
   5  -6   1  191.78   12.50
  -6   6  -1  102.09    7.80
  -6   6  -1  122.49   27.80
  -6   6  -1   98.99   10.90
  -6   6  -1  114.59    7.90
   6  -6   1   96.99    7.70
   6  -6   1   98.59    7.00
   6  -6   1  114.99   14.20
   6  -6   1   96.69   15.90
   6  -6   1  104.79   11.60
  -7   6  -1  246.08   11.20
  -7   6  -1  233.68   10.00
  -7   6  -1  275.97   22.60
  -7   6  -1  224.88   15.10
   7  -6   1  233.88   10.10
   7  -6   1  242.88   14.90
   7  -6   1  242.48   11.30
   7  -6   1  257.87   18.60
   7  -6   1  241.68    9.70
  -8   6  -1  147.49   14.10
  -8   6  -1  156.88   23.90
   8  -6   1  100.19   18.30
   8  -6   1  131.89    8.40
   7   5  -1  106.79   14.70
   7   5  -1   80.59   15.00
   7   5  -1   76.19   17.70
   7   5  -1   87.49    9.60
   7   5  -1   61.39    6.60
   7   5  -1   74.19   14.40
  -7  -5   1   74.29   14.00
   6   5  -1   58.89    8.50
   6   5  -1   42.40   11.80
   6   5  -1   40.50    9.00
  -6  -5   1   53.59   11.80
   5   5  -1  160.88   16.10
   5   5  -1  145.29   13.30
   5   5  -1  157.78    5.00
   5   5  -1  156.18    5.10
   5   5  -1  160.58   17.70
   5   5  -1  157.08   13.40
   5   5  -1  151.18   12.20
  -5  -5   1  155.68    5.30
  -5  -5   1  147.29   12.20
  -5  -5   1  147.59   11.00
  -5  -5   1  156.08    5.40
   4   5  -1  358.56   14.60
   4   5  -1  351.96    9.20
   4   5  -1  349.07    9.30
   4   5  -1  323.77   17.80
   4   5  -1  370.06   12.70
   4   5  -1  345.77   15.80
   4   5  -1  353.56   15.40
   4   5  -1  357.26   19.40
   4   5  -1  346.97   18.20
  -4  -5   1  357.46    9.30
  -4  -5   1  353.26   13.60
  -4  -5   1  331.87   14.60
  -4  -5   1  344.47   13.40
   3   5  -1   33.60    3.90
   3   5  -1   37.10    6.60
   3   5  -1   40.50   10.80
   3   5  -1   34.90    8.40
   3   5  -1   39.90    8.70
   3   5  -1   33.10    7.00
   3   5  -1   46.70    8.20
  -3  -5   1   28.70    3.80
  -3  -5   1   33.80    6.70
  -3  -5   1   23.00    5.00
  -3  -5   1   31.30    6.40
  -3  -5   1   32.50    8.90
  -3  -5   1   33.20    3.80
   2   5  -1 2108.79   49.90
   2   5  -1 2260.17   48.20
   2   5  -1 2090.09   45.60
   2   5  -1 2149.28   48.70
   2   5  -1 2120.49   52.09
   2   5  -1 2148.78   45.60
  -2  -5   1 2179.68   51.59
  -2  -5   1 2162.08   45.60
  -2  -5   1 2161.48   48.40
  -2  -5   1 2081.29   49.10
  -2  -5   1 2038.00   48.00
   1   5  -1  595.54   14.40
   1   5  -1  608.04   17.40
   1   5  -1  575.04   17.90
   1   5  -1  586.34   19.90
   1   5  -1  569.14   14.10
  -1  -5   1  578.24   14.30
  -1  -5   1  587.14   19.00
  -1  -5   1  581.44   17.10
  -1  -5   1  604.54   13.60
  -1  -5   1  608.04   14.40
  -1  -5   1  595.24   17.00
   0   5  -1   62.09    6.40
   0   5  -1   49.80    4.70
   0   5  -1   58.49    4.60
   0   5  -1   78.59    9.70
   0   5  -1   56.69    4.20
   0   5  -1   48.70    8.80
   0   5  -1   60.59    4.60
   0  -5   1   57.89   11.30
   0  -5   1   62.39    4.90
   0  -5   1   58.89    4.60
   0  -5   1   56.69    6.80
   0  -5   1   69.89    7.70
   0  -5   1   62.99    6.40
  -1   5  -1  979.50   26.50
  -1   5  -1  908.01   23.80
  -1   5  -1  880.11   29.00
  -1   5  -1  923.21   21.70
  -1   5  -1  960.60   23.10
  -1   5  -1  993.30   21.80
   1  -5   1  935.41   21.60
   1  -5   1  938.31   25.80
   1  -5   1  939.01   24.90
   1  -5   1  972.20   21.70
   1  -5   1  945.41   23.10
   1  -5   1  956.70   23.90
   1  -5   1  954.40   24.20
  -2   5  -1 3200.58   71.59
  -2   5  -1 3265.57   69.49
  -2   5  -1 3078.49   71.49
  -2   5  -1 3278.97   67.29
  -2   5  -1 2970.30   71.29
   2  -5   1 3328.17   71.59
   2  -5   1 3283.77   67.39
   2  -5   1 3139.19   71.39
   2  -5   1 3157.08   69.29
   2  -5   1 3154.28   67.29
   2  -5   1 3120.39   69.59
  -3   5  -1    1.90    3.20
  -3   5  -1    0.80    3.80
  -3   5  -1   -1.80    1.60
  -3   5  -1   -3.50    2.70
  -3   5  -1    1.00    3.00
  -3   5  -1   -1.00    5.20
  -3   5  -1    0.50    2.30
   3  -5   1    1.90    5.70
   3  -5   1    3.40    2.80
   3  -5   1    2.30    3.30
   3  -5   1    0.10    2.70
   3  -5   1    4.10    3.60
  -4   5  -1 1705.73   40.00
  -4   5  -1 1676.83   37.40
  -4   5  -1 1683.73   37.20
  -4   5  -1 1639.14   37.50
  -4   5  -1 1694.13   46.90
  -4   5  -1 1649.23   46.00
   4  -5   1 1693.13   40.10
   4  -5   1 1729.63   42.50
   4  -5   1 1726.83   37.40
   4  -5   1 1697.03   45.70
   4  -5   1 1684.43   41.80
   4  -5   1 1703.03   37.30
  -5   5  -1  123.49    7.30
  -5   5  -1  118.69   14.90
  -5   5  -1  126.99    9.60
  -5   5  -1  110.99    6.30
  -5   5  -1  123.09   15.80
  -5   5  -1  124.99    7.00
   5  -5   1  117.49   11.70
   5  -5   1  124.99   14.90
   5  -5   1  121.79    6.30
   5  -5   1  121.39   10.50
   5  -5   1  126.69    6.60
   5  -5   1  117.89   13.40
  -6   5  -1    2.80    3.80
  -6   5  -1   -5.10    3.10
  -6   5  -1   -0.20    9.80
  -6   5  -1   -2.40    3.30
  -6   5  -1    1.80    4.10
   6  -5   1    1.80    3.20
   6  -5   1    0.20    3.80
   6  -5   1    2.90    4.60
   6  -5   1   -3.20    5.60
   6  -5   1   -0.90    3.20
   6  -5   1    8.40    5.60
  -7   5  -1  163.28   20.10
  -7   5  -1  160.08   12.70
  -7   5  -1  157.58   10.40
   7  -5   1  156.68    9.70
   7  -5   1  142.79   15.70
   7  -5   1  116.69   17.30
   7  -5   1  138.19    7.50
   7  -5   1  161.78   12.30
   7  -5   1  138.19    7.40
  -8   5  -1  196.48   13.10
  -8   5  -1  239.28   16.10
  -8   5  -1  246.28   24.20
   8  -5   1  197.38    8.40
   8  -5   1  191.88   14.40
   8  -5   1  184.98   18.70
   8  -5   1  150.48   30.30
   8   4  -1  212.88   17.90
   8   4  -1  197.18   22.20
   8   4  -1  187.98   18.50
   8   4  -1  192.98   12.20
   7   4  -1  132.69   14.80
   7   4  -1  137.99   14.10
   7   4  -1  175.68   17.70
   7   4  -1  146.49    9.70
   7   4  -1  149.99   17.60
   7   4  -1  123.19    9.00
  -7  -4   1  163.08   14.30
   6   4  -1   96.79    7.30
   6   4  -1  115.59   15.00
   6   4  -1  101.39   11.30
   6   4  -1  111.59   13.20
   6   4  -1  137.99   15.80
   6   4  -1  124.39   12.60
  -6  -4   1  118.49   12.10
   5   4  -1  231.38   16.10
   5   4  -1  227.78    5.80
   5   4  -1  243.68   17.90
   5   4  -1  251.57   13.30
   5   4  -1  221.18   13.30
   5   4  -1  234.98   15.00
   5   4  -1  233.48   15.70
   5   4  -1  234.38    8.20
   5   4  -1  235.18   12.20
  -5  -4   1  218.08   12.70
  -5  -4   1  227.78    5.90
  -5  -4   1  226.88   12.20
  -5  -4   1  227.48    6.00
  -5  -4   1  227.58   15.40
   4   4  -1 1891.61   48.20
   4   4  -1 1785.22   46.30
   4   4  -1 1933.41   45.20
   4   4  -1 1898.11   40.40
   4   4  -1 1906.21   47.00
   4   4  -1 1898.81   39.90
   4   4  -1 1935.61   44.90
   4   4  -1 1906.21   50.09
  -4  -4   1 1875.11   45.20
  -4  -4   1 1888.81   41.00
  -4  -4   1 1891.41   47.50
  -4  -4   1 1915.81   44.40
  -4  -4   1 1899.71   44.30
  -4  -4   1 1899.71   39.90
   3   4  -1   -1.90    4.00
   3   4  -1    1.30    3.60
   3   4  -1   -1.20    4.00
   3   4  -1    5.90    2.90
   3   4  -1    0.10    1.80
   3   4  -1    1.10    1.80
   3   4  -1    5.00    4.00
  -3  -4   1   -1.30    3.50
  -3  -4   1    3.50    5.00
  -3  -4   1    1.10    1.70
  -3  -4   1    1.40    2.00
  -3  -4   1   -1.10    3.50
  -3  -4   1    0.70    2.30
   2   4  -1 1334.17   35.10
   2   4  -1 1392.96   30.00
   2   4  -1 1417.16   32.80
   2   4  -1 1428.46   31.80
   2   4  -1 1392.96   35.50
   2   4  -1 1435.96   33.30
   2   4  -1 1388.46   30.00
  -2  -4   1 1414.76   32.50
  -2  -4   1 1329.27   32.90
  -2  -4   1 1356.66   37.60
  -2  -4   1 1416.06   30.00
  -2  -4   1 1335.67   31.90
  -2  -4   1 1427.36   30.00
   1   4  -1  730.13   17.10
   1   4  -1  765.92   19.70
   1   4  -1  753.72   21.80
   1   4  -1  757.32   18.90
   1   4  -1  757.22   17.00
   1   4  -1  742.33   19.80
  -1  -4   1  722.03   19.50
  -1  -4   1  743.33   19.30
  -1  -4   1  753.32   17.10
  -1  -4   1  750.52   16.20
  -1  -4   1  759.42   21.30
   0   4  -1   57.89    3.80
   0   4  -1   51.79    4.80
   0   4  -1   62.69    4.20
   0   4  -1   74.89    8.30
   0   4  -1   64.49    5.70
   0   4  -1   71.49    6.30
   0   4  -1   60.29    4.10
   0   4  -1   61.69    7.50
   0  -4   1   68.19    6.90
   0  -4   1   60.19    4.20
   0  -4   1   72.69    5.90
   0  -4   1   60.29    4.30
   0  -4   1   77.89    7.10
   0  -4   1   60.79    4.20
   0  -4   1   57.79    6.20
  -1   4  -1 1459.95   31.50
  -1   4  -1 1441.16   35.10
  -1   4  -1 1448.96   32.80
  -1   4  -1 1480.75   33.30
  -1   4  -1 1438.46   31.60
   1  -4   1 1408.66   33.10
   1  -4   1 1415.96   31.50
   1  -4   1 1429.86   32.80
   1  -4   1 1442.26   34.00
   1  -4   1 1534.45   35.10
   1  -4   1 1485.75   31.60
   1  -4   1 1465.55   34.30
  -2   4  -1 1703.53   38.60
  -2   4  -1 1613.54   40.60
  -2   4  -1 1721.93   38.30
  -2   4  -1 1715.93   36.40
  -2   4  -1 1672.63   39.80
   2  -4   1 1693.23   40.80
   2  -4   1 1641.44   36.30
   2  -4   1 1687.53   36.40
   2  -4   1 1667.03   38.70
   2  -4   1 1751.42   39.90
   2  -4   1 1684.53   38.30
  -3   4  -1   -0.50    5.10
  -3   4  -1    3.60    2.90
  -3   4  -1    3.20    2.20
  -3   4  -1    4.20    1.20
  -3   4  -1    2.20    1.00
  -3   4  -1    3.50    2.70
  -3   4  -1    2.10    2.10
  -3   4  -1    2.80    3.20
  -3   4  -1   11.90    7.30
  -3   4  -1    7.80    2.40
   3  -4   1    6.50    3.50
   3  -4   1    5.90    3.30
   3  -4   1    2.40    3.20
   3  -4   1    2.30    2.50
   3  -4   1    1.70    8.50
   3  -4   1    5.00    2.50
  -4   4  -1  586.04   16.70
  -4   4  -1  557.44   22.30
  -4   4  -1  535.85   21.80
  -4   4  -1  588.34   14.10
  -4   4  -1  558.54   15.00
  -4   4  -1  560.94   14.30
   4  -4   1  583.54   14.20
   4  -4   1  564.64   18.50
   4  -4   1  604.04   19.20
   4  -4   1  561.84   14.10
   4  -4   1  573.74   22.00
   4  -4   1  583.74   17.00
  -5   4  -1  170.88   15.80
  -5   4  -1  178.78    9.60
  -5   4  -1  166.08    8.40
  -5   4  -1  172.48    6.60
  -5   4  -1  154.48   15.70
   5  -4   1  182.78   10.20
   5  -4   1  172.68    6.70
   5  -4   1  177.78   13.10
   5  -4   1  169.98   12.00
   5  -4   1  168.78   15.30
   5  -4   1  169.58    6.80
  -6   4  -1  248.68   11.90
  -6   4  -1  250.67   19.40
  -6   4  -1  234.38    8.20
  -6   4  -1  245.58   11.30
  -6   4  -1  256.07    8.40
   6  -4   1  255.37   10.60
   6  -4   1  253.67   16.10
   6  -4   1  264.67   12.50
   6  -4   1  256.07   15.30
   6  -4   1  238.28    8.40
   6  -4   1  249.68    8.30
  -7   4  -1  208.98   12.00
  -7   4  -1  184.28    7.30
  -7   4  -1  191.58   19.80
  -7   4  -1  221.08   12.10
  -7   4  -1  190.78    7.70
   7  -4   1  201.08   10.30
   7  -4   1  187.78    7.30
   7  -4   1  216.58   15.90
   7  -4   1  192.68    7.30
   7  -4   1  159.48   17.20
   7  -4   1  189.48   12.10
  -8   4  -1   92.19    8.90
  -8   4  -1   93.29   12.20
  -8   4  -1  114.89   20.50
   8  -4   1   77.39    7.30
   8  -4   1   60.19   11.30
   8  -4   1   87.99    5.60
   8  -4   1   72.99   15.80
   8   3  -1   34.30    5.90
   8   3  -1   44.40    9.10
   8   3  -1   64.59   15.80
   8   3  -1   49.40    8.50
   8   3  -1   27.60    7.00
   7   3  -1  134.49    8.90
   7   3  -1  137.29   16.00
   7   3  -1  154.88   13.90
   7   3  -1  113.19    9.70
   7   3  -1  137.09   13.80
   7   3  -1  135.99   12.70
  -7  -3   1  136.19   13.20
   6   3  -1    1.10    3.10
   6   3  -1    4.20    6.00
   6   3  -1    0.50    2.90
   6   3  -1    6.20    5.90
   6   3  -1    3.70    4.20
   6   3  -1    4.90    5.20
   6   3  -1   13.40    9.30
   6   3  -1    5.70    7.50
  -6  -3   1    9.20    7.20
  -6  -3   1    5.60    5.40
   5   3  -1  150.68   10.90
   5   3  -1  151.08   12.70
   5   3  -1  134.19   12.70
   5   3  -1  150.08    9.90
   5   3  -1  154.88   14.70
   5   3  -1  156.28    7.70
   5   3  -1  149.19   10.80
   5   3  -1  148.09   13.90
  -5  -3   1  143.19   10.30
  -5  -3   1  141.69   13.00
   4   3  -1 1030.40   26.30
   4   3  -1  992.80   30.50
   4   3  -1  995.80   26.30
   4   3  -1 1007.50   28.10
   4   3  -1 1011.00   23.20
   4   3  -1 1008.00   29.60
   4   3  -1  984.00   28.60
   4   3  -1  980.60   21.30
   4   3  -1 1044.80   25.70
  -4  -3   1  994.60   28.40
  -4  -3   1  966.10   26.00
  -4  -3   1 1027.50   21.40
  -4  -3   1 1009.80   25.90
  -4  -3   1 1004.50   21.40
   3   3  -1   12.60    2.90
   3   3  -1   10.90    3.90
   3   3  -1   13.20    1.70
   3   3  -1   13.60    1.70
   3   3  -1    9.20    4.00
   3   3  -1   14.10    5.40
   3   3  -1   14.20    4.00
   3   3  -1   18.00    3.90
   3   3  -1   12.10    4.80
   3   3  -1   25.20    5.90
  -3  -3   1   18.20    4.70
  -3  -3   1    9.40    3.40
  -3  -3   1   14.70    1.70
  -3  -3   1   20.10    5.30
  -3  -3   1   15.70    3.70
   2   3  -1  229.28   10.70
   2   3  -1  216.98    8.90
   2   3  -1  199.18    9.30
   2   3  -1  200.68    5.80
   2   3  -1  224.98    8.80
   2   3  -1  208.98    5.70
  -2  -3   1  215.38    8.20
  -2  -3   1  197.78    9.30
  -2  -3   1  197.88    7.60
  -2  -3   1  209.48    5.80
  -2  -3   1  215.18    5.80
  -2  -3   1  187.98    8.10
  -2  -3   1  198.98    9.50
   1   3  -1  571.14   12.90
   1   3  -1  565.94   16.90
   1   3  -1  550.24   15.40
   1   3  -1  591.04   15.10
   1   3  -1  566.54   15.40
   1   3  -1  575.54   14.40
   1   3  -1  558.24   12.90
  -1  -3   1  560.04   12.90
  -1  -3   1  543.85   12.90
  -1  -3   1  558.74   15.50
  -1  -3   1  584.44   15.00
  -1  -3   1  539.25   14.80
  -1  -3   1  567.44   16.50
   0   3  -1   88.99    5.10
   0   3  -1   71.29    3.60
   0   3  -1   74.09    3.90
   0   3  -1   85.29    7.40
   0   3  -1   77.29    5.10
   0   3  -1   77.79    3.70
   0   3  -1   81.69    6.90
   0   3  -1   82.29    5.70
   0  -3   1   76.09    3.90
   0  -3   1   65.19    5.10
   0  -3   1   78.99    6.90
   0  -3   1   71.79    3.90
  -1   3  -1 1790.02   38.50
  -1   3  -1 1732.13   37.10
  -1   3  -1 1643.14   39.30
  -1   3  -1 1759.32   39.60
  -1   3  -1 1793.12   37.10
  -1   3  -1 1736.13   38.30
   1  -3   1 1826.42   39.70
   1  -3   1 1727.93   38.40
   1  -3   1 1723.23   39.50
   1  -3   1 1740.93   37.10
   1  -3   1 1811.32   37.20
   1  -3   1 1695.93   38.20
  -2   3  -1  254.57   11.70
  -2   3  -1  294.77    9.60
  -2   3  -1  279.37    9.80
  -2   3  -1  286.97    7.50
  -2   3  -1  283.37   10.90
   2  -3   1  278.17    7.70
   2  -3   1  264.67   11.80
   2  -3   1  276.07   10.00
   2  -3   1  292.87    9.80
   2  -3   1  305.77   11.30
   2  -3   1  285.67    7.80
  -3   3  -1    1.20    2.20
  -3   3  -1    1.30    2.00
  -3   3  -1   10.40    6.10
  -3   3  -1   -0.10    5.00
  -3   3  -1    0.20    3.00
  -3   3  -1    4.70    2.50
  -3   3  -1    3.60    2.10
   3  -3   1    6.10    2.90
   3  -3   1    7.00    3.20
   3  -3   1   -0.30    5.40
   3  -3   1    1.70    2.70
   3  -3   1    1.60    2.00
   3  -3   1   -0.90    2.00
  -4   3  -1  189.98    6.00
  -4   3  -1  168.18   12.90
  -4   3  -1  177.58    6.10
  -4   3  -1  175.58   13.60
  -4   3  -1  180.48    7.70
  -4   3  -1  175.58    8.40
   4  -3   1  191.38    6.20
   4  -3   1  196.98   10.90
   4  -3   1  181.88    9.00
   4  -3   1  180.98    6.00
   4  -3   1  182.78   10.30
   4  -3   1  185.58   13.50
  -5   3  -1  228.78    7.10
  -5   3  -1  227.98   16.00
  -5   3  -1  222.68   17.20
  -5   3  -1  223.78   10.00
  -5   3  -1  232.68    7.20
  -5   3  -1  233.18   10.00
   5  -3   1  234.38    9.50
   5  -3   1  239.08   17.80
   5  -3   1  223.38   12.40
   5  -3   1  241.98   10.60
   5  -3   1  226.98    7.10
   5  -3   1  235.08   13.20
   5  -3   1  238.88    7.20
   5  -3   1  234.78   16.20
  -6   3  -1    0.90    9.30
  -6   3  -1   -3.20    2.30
  -6   3  -1    2.30    4.50
  -6   3  -1    3.90    2.40
  -6   3  -1    3.80    3.50
   6  -3   1   -3.10    4.90
   6  -3   1    1.00    2.30
   6  -3   1    2.80    3.70
   6  -3   1    5.80    5.20
   6  -3   1    0.10    2.30
   6  -3   1    2.20    7.80
   6  -3   1   -4.80   10.20
   6  -3   1    5.70    4.00
  -7   3  -1  278.37    8.40
  -7   3  -1  285.97    8.40
  -7   3  -1  300.07   14.30
  -7   3  -1  273.67   27.90
   7  -3   1  278.97    8.00
   7  -3   1  253.37   20.30
   7  -3   1  289.67   12.20
   7  -3   1  299.87   13.30
   7  -3   1  298.07   17.90
   7  -3   1  269.87    8.00
  -8   3  -1  169.78   21.70
  -8   3  -1  133.89    5.90
  -8   3  -1  150.98   13.90
   8  -3   1  123.19   11.50
   8  -3   1  163.18   11.40
   8  -3   1  140.89    4.90
   8  -3   1  150.08   16.50
   8  -3   1  144.29   16.60
   8  -3   1  117.29   17.70
   8  -3   1  137.99    4.90
   8   2  -1   97.99   17.00
   8   2  -1   54.09   11.30
   8   2  -1   75.29   15.00
   8   2  -1   82.99   12.00
   8   2  -1   73.89    8.80
   7   2  -1  126.89   13.10
   7   2  -1  140.09   13.80
   7   2  -1  143.59    8.70
   7   2  -1  149.69   14.90
   7   2  -1  147.89   11.60
   7   2  -1  143.19   11.00
   7   2  -1  157.18   13.20
  -7  -2   1  139.49   20.30
   6   2  -1  441.56   15.20
   6   2  -1  429.96   19.20
   6   2  -1  442.66   22.90
   6   2  -1  436.86   19.80
   6   2  -1  443.86   17.90
   6   2  -1  436.66   22.60
   6   2  -1  443.06   17.00
   6   2  -1  428.36   16.70
   6   2  -1  411.06   13.20
  -6  -2   1  439.66   19.80
  -6  -2   1  447.86   16.60
   5   2  -1  492.15   21.40
   5   2  -1  494.85   18.80
   5   2  -1  481.45   18.90
   5   2  -1  495.25   21.40
   5   2  -1  487.05   13.80
   5   2  -1  492.45   16.40
   5   2  -1  494.85   17.40
   5   2  -1  524.45   16.70
   5   2  -1  501.95   14.90
  -5  -2   1  497.25   16.30
  -5  -2   1  499.15   18.90
   4   2  -1   35.20    9.20
   4   2  -1   44.80    5.00
   4   2  -1   44.30    6.90
   4   2  -1   46.60    8.10
   4   2  -1   47.00    2.00
   4   2  -1   50.59    6.20
   4   2  -1   44.50    6.40
   4   2  -1   43.40    8.10
   4   2  -1   43.70    9.10
   4   2  -1   48.50    1.80
  -4  -2   1   45.50    6.40
  -4  -2   1   46.90    2.00
  -4  -2   1   47.00    2.00
  -4  -2   1   33.80    8.00
   3   2  -1    8.70    1.30
   3   2  -1    8.30    3.30
   3   2  -1    6.20    3.10
   3   2  -1    8.00    5.00
   3   2  -1    6.90    2.20
   3   2  -1    7.00    3.10
   3   2  -1   16.00    4.60
   3   2  -1    9.90    2.60
   3   2  -1    9.20    1.20
   3   2  -1    6.50    4.60
  -3  -2   1    7.90    1.20
  -3  -2   1    9.20    1.30
  -3  -2   1    7.10    2.20
  -3  -2   1   11.60    3.60
  -3  -2   1   11.10    3.40
  -3  -2   1    7.50    4.20
   2   2  -1 2540.85   52.69
   2   2  -1 2483.75   56.09
   2   2  -1 2579.34   55.79
   2   2  -1 2530.15   52.39
   2   2  -1 2546.45   54.79
   2   2  -1 2599.74   54.69
   2   2  -1 2547.45   54.09
   2   2  -1 2535.45   52.39
  -2  -2   1 2493.55   54.29
  -2  -2   1 2499.55   55.79
  -2  -2   1 2434.16   54.49
  -2  -2   1 2531.45   54.59
  -2  -2   1 2583.34   52.39
   1   2  -1  651.83   14.30
   1   2  -1  658.03   15.10
   1   2  -1  649.34   17.20
   1   2  -1  678.93   16.00
   1   2  -1  628.84   16.20
   1   2  -1  697.43   16.10
  -1  -2   1  651.23   15.10
  -1  -2   1  652.43   17.00
  -1  -2   1  640.64   14.20
  -1  -2   1  652.03   16.00
  -1  -2   1  687.03   15.90
  -1  -2   1  615.84   16.70
  -1  -2   1  658.23   14.30
   0   2  -1    8.70    1.80
   0   2  -1   10.10    1.50
   0   2  -1    7.20    1.40
   0  -2   1    8.40    1.90
   0  -2   1    9.00    2.00
   0  -2   1    7.00    1.30
   0  -2   1   11.60    2.00
   0  -2   1   15.20    3.70
  -1   2  -1 1685.93   36.10
  -1   2  -1 1674.63   34.90
  -1   2  -1 1712.43   35.00
  -1   2  -1 1748.93   36.60
  -1   2  -1 1724.93   36.00
  -1   2  -1 1615.94   37.30
   1  -2   1 1649.33   36.10
   1  -2   1 1587.44   36.10
   1  -2   1 1644.94   37.30
   1  -2   1 1718.23   36.50
   1  -2   1 1726.23   35.00
   1  -2   1 1470.75   36.00
  -2   2  -1 3529.25   77.99
  -2   2  -1 3466.35   78.19
  -2   2  -1 3617.14   74.99
  -2   2  -1 3575.44   75.79
  -2   2  -1 3575.44   73.69
   2  -2   1 3525.05   78.09
   2  -2   1 3471.85   75.79
   2  -2   1 3585.84   73.69
   2  -2   1 3554.34   75.09
   2  -2   1 3613.04   75.69
   2  -2   1 3675.63   73.79
  -3   2  -1   81.49    9.50
  -3   2  -1   83.99    9.10
  -3   2  -1   96.49    5.80
  -3   2  -1   89.59    3.80
  -3   2  -1   89.09    3.70
   3  -2   1   99.29    6.20
   3  -2   1   85.79    6.80
   3  -2   1   95.09    7.60
   3  -2   1   84.09    3.80
   3  -2   1   85.79    3.70
   3  -2   1   81.89    9.60
   3  -2   1  112.79   10.10
  -4   2  -1 2510.45   62.89
  -4   2  -1 2521.15   53.89
  -4   2  -1 2632.64   56.09
  -4   2  -1 2589.04   53.89
  -4   2  -1 2494.05   61.29
  -4   2  -1 2540.15   56.49
   4  -2   1 2584.04   55.89
   4  -2   1 2548.74   58.09
   4  -2   1 2558.74   53.89
   4  -2   1 2665.03   62.99
   4  -2   1 2605.34   56.19
   4  -2   1 2688.03   62.39
   4  -2   1 2555.34   53.59
   4  -2   1 2542.65   53.79
   4  -2   1 2642.44   56.69
  -5   2  -1  383.76   19.60
  -5   2  -1  370.26   14.00
  -5   2  -1  354.26   18.00
  -5   2  -1  388.16    9.50
  -5   2  -1  386.66   13.60
   5  -2   1  398.36    9.90
   5  -2   1  385.06   15.90
   5  -2   1  395.96   19.60
   5  -2   1  397.66   12.90
   5  -2   1  387.96   19.50
   5  -2   1  388.06    9.50
   5  -2   1  390.86   15.20
   5  -2   1  402.26   14.20
   5  -2   1  401.26   12.70
   5  -2   1  387.86    9.50
  -6   2  -1   32.40    8.90
  -6   2  -1   21.10    3.50
  -6   2  -1   25.60    8.90
  -6   2  -1   22.20    3.30
   6  -2   1   37.60    8.90
   6  -2   1   24.30    5.30
   6  -2   1   25.00    9.40
   6  -2   1   29.60    6.50
   6  -2   1   21.30    3.00
   6  -2   1   34.20    7.00
   6  -2   1   26.80    4.30
   6  -2   1   28.70    3.20
   6  -2   1   36.40   11.90
   6  -2   1   31.00    4.50
  -7   2  -1  382.16   29.90
  -7   2  -1  424.26    9.90
  -7   2  -1  414.66    9.90
  -7   2  -1  439.86   17.90
   7  -2   1  426.56   11.00
   7  -2   1  417.76   15.10
   7  -2   1  449.36   19.10
   7  -2   1  415.36    9.50
   7  -2   1  426.96   15.20
   7  -2   1  442.46   19.60
   7  -2   1  416.36   11.70
   7  -2   1  405.16    9.70
  -8   2  -1  102.19   19.50
  -8   2  -1   73.09   13.60
   8  -2   1   93.49   14.60
   8  -2   1   77.39   14.30
   8  -2   1   71.39   10.20
  -9   2  -1   10.70   13.90
   9  -2   1   -9.00    6.90
   9  -2   1    3.10    7.40
   8   1  -1   47.10    8.20
   8   1  -1   35.20    6.30
   8   1  -1   35.00    7.90
   8   1  -1   28.00    6.80
   8   1  -1   39.50    9.80
   8   1  -1   61.09   16.60
  -8  -1   1   39.70    9.80
   7   1  -1  174.58   14.30
   7   1  -1  169.08   15.00
   7   1  -1  192.48   18.50
   7   1  -1  163.88    9.10
   7   1  -1  177.88   12.40
   7   1  -1  182.08   13.90
   7   1  -1  181.38   12.60
   7   1  -1  164.98   10.90
  -7  -1   1  172.48   15.60
   6   1  -1    1.90    4.10
   6   1  -1    2.40    3.50
   6   1  -1   12.30    9.40
   6   1  -1    8.90    8.80
   6   1  -1    7.10    6.40
   6   1  -1   -2.60    6.60
   6   1  -1    3.70    4.70
   6   1  -1    0.90    2.70
  -6  -1   1    2.60    6.00
   5   1  -1  529.95   16.00
   5   1  -1  519.75   14.00
   5   1  -1  524.65   21.80
   5   1  -1  521.05   17.00
   5   1  -1  512.75   21.40
   5   1  -1  521.95   15.90
   5   1  -1  510.45   18.40
   5   1  -1  510.95   17.70
  -5  -1   1  511.25   18.60
  -5  -1   1  536.05   16.30
  -5  -1   1  519.65   21.90
   4   1  -1  876.91   18.70
   4   1  -1  899.61   27.50
   4   1  -1  877.21   20.80
   4   1  -1  872.81   26.90
   4   1  -1  914.51   24.00
   4   1  -1  900.31   22.40
   4   1  -1  883.31   24.40
   4   1  -1  926.91   23.40
   4   1  -1  911.01   22.50
  -4  -1   1  884.51   24.50
  -4  -1   1  929.61   18.80
  -4  -1   1  908.71   22.60
  -4  -1   1  903.11   27.60
  -4  -1   1  906.51   18.80
   3   1  -1    0.20    4.80
   3   1  -1    2.40    0.90
   3   1  -1    0.80    3.20
   3   1  -1   -1.30    2.10
   3   1  -1   -1.10    1.90
   3   1  -1   -5.50    4.50
   3   1  -1    2.70    0.90
   3   1  -1   -1.20    3.40
   3   1  -1    1.10    1.70
   3   1  -1    1.10    2.60
  -3  -1   1    1.70    2.50
  -3  -1   1    2.70    0.90
  -3  -1   1    2.20    0.90
  -3  -1   1   -0.80    3.50
  -3  -1   1    0.90    4.70
   2   1  -1  150.58    6.10
   2   1  -1  164.78    3.90
   2   1  -1  155.88    6.90
   2   1  -1  159.48    6.20
   2   1  -1  147.19    8.40
   2   1  -1  169.68    5.60
   2   1  -1  154.08    7.50
   2   1  -1  145.29    8.70
   2   1  -1  164.28    3.90
  -2  -1   1  164.58    5.50
  -2  -1   1  169.48    3.90
  -2  -1   1  164.38    6.30
  -2  -1   1  154.98    6.00
  -2  -1   1  157.18    6.70
  -2  -1   1  150.08    7.50
   1   1  -1  916.21   20.50
   1   1  -1  961.70   19.10
   1   1  -1  868.11   19.40
   1   1  -1  969.10   20.00
   1   1  -1  862.51   20.80
   1   1  -1  897.61   18.80
   1   1  -1  939.51   20.30
   1   1  -1  927.61   18.90
  -1  -1   1  767.12   20.20
  -1   1  -1  634.24   14.80
   1  -1   1  754.62   15.80
   1  -1   1  712.73   15.70
   1  -1   1  724.23   14.90
   1  -1   1  683.63   14.90
  -3   1  -1  153.68    7.00
  -3   1  -1  155.28    4.20
  -3   1  -1  136.09    9.30
  -3   1  -1  156.18    6.30
  -3   1  -1  139.89   10.50
   3  -1   1  143.29    7.60
   3  -1   1  156.78   10.20
   3  -1   1  145.89    5.30
   3  -1   1  159.98    6.60
   3  -1   1  160.88    8.50
   3  -1   1  168.18    6.70
   3  -1   1  146.39    4.20
   3  -1   1  146.69    7.10
   3  -1   1  141.59   10.70
   3  -1   1  156.78    4.20
  -4   1  -1 8596.54  179.08
  -4   1  -1 8269.37  184.28
  -4   1  -1 8459.55  186.18
   4  -1   1 8801.22  182.08
   4  -1   1 8889.71  185.08
   4  -1   1 8560.74  185.88
   4  -1   1 8506.75  180.88
   4  -1   1 8853.91  180.58
   4  -1   1 8738.33  179.58
  -5   1  -1  459.95   15.90
  -5   1  -1  444.86   19.80
  -5   1  -1  466.75   10.40
  -5   1  -1  491.75   10.40
   5  -1   1  457.85   10.20
   5  -1   1  447.56   20.90
   5  -1   1  463.65   15.70
   5  -1   1  464.55   12.90
   5  -1   1  467.95   14.00
   5  -1   1  459.45   20.40
   5  -1   1  455.75   10.20
   5  -1   1  465.05   16.10
   5  -1   1  484.65   17.30
  -6   1  -1    5.40    5.30
  -6   1  -1    0.20    7.80
   6  -1   1    6.00    5.80
   6  -1   1    5.10    3.50
   6  -1   1   10.40    7.60
   6  -1   1    3.20    4.20
   6  -1   1    6.60   10.70
   6  -1   1   10.30    9.30
   6  -1   1    7.70    4.40
   6  -1   1    1.40    3.80
   6  -1   1    1.60    2.80
  -7   1  -1  381.36   23.30
  -7   1  -1  377.16   17.50
   7  -1   1  357.86   14.00
   7  -1   1  379.06   14.80
   7  -1   1  365.56   12.40
   7  -1   1  348.57   17.80
   7  -1   1  374.36   19.10
   7  -1   1  352.56   17.90
   7  -1   1  358.36   17.30
  -8   1  -1   82.89   19.60
   8  -1   1   70.09   13.10
   8  -1   1   34.10   13.40
   8  -1   1   72.39    9.90
   8  -1   1   50.89    7.80
   8  -1   1   74.29   14.60
  -9   1  -1    2.90   14.40
   9  -1   1  -11.40    6.90
   9  -1   1    5.20    7.40
   8   0  -1   25.60    4.40
   8   0  -1   21.70    4.70
   8   0  -1   29.80    6.60
   8   0  -1   23.20    6.50
   8   0  -1   55.39   14.10
  -8   0   1   36.90    9.50
   7   0  -1  217.68   13.70
   7   0  -1  213.08   10.00
   7   0  -1  191.78   16.20
   7   0  -1  236.68   12.20
   7   0  -1  227.68   15.60
   7   0  -1  237.18   15.40
   7   0  -1  218.88   10.70
  -7   0   1  231.18   15.70
  -7   0   1  191.08   29.00
   6   0  -1    4.30    6.50
   6   0  -1   12.80    4.40
   6   0  -1   14.10    6.90
   6   0  -1    8.00    8.70
   6   0  -1    9.60    4.60
   6   0  -1    8.20    3.00
   6   0  -1    9.60    4.10
   6   0  -1    3.40    3.30
   6   0  -1    9.40    8.70
  -6   0   1    7.60    9.10
  -6   0   1    6.90    6.20
   5   0  -1  404.26   19.40
   5   0  -1  398.76    8.90
   5   0  -1  388.66   15.40
   5   0  -1  402.76    8.90
   5   0  -1  404.36   14.30
   5   0  -1  401.36   15.20
   5   0  -1  422.46   15.70
   5   0  -1  412.16   11.80
   5   0  -1  381.86   14.50
   5   0  -1  414.36   19.70
  -5   0   1  412.76    9.00
  -5   0   1  399.66   15.50
  -5   0   1  423.96    9.10
  -5   0   1  382.76   18.60
   4   0  -1  153.88    8.80
   4   0  -1  157.28    8.30
   4   0  -1  144.29   11.90
   4   0  -1  155.18    9.10
   4   0  -1  151.48   11.20
   4   0  -1  159.98    6.30
   4   0  -1  152.28   11.70
   4   0  -1  159.08    4.10
   4   0  -1  148.29    7.00
  -4   0   1  146.59   11.50
  -4   0   1  166.68    4.20
  -4   0   1  163.28    4.20
  -4   0   1  143.59    9.10
   3   0  -1   12.30    3.70
   3   0  -1   10.80    2.70
   3   0  -1   12.60    3.80
   3   0  -1   11.80    5.40
   3   0  -1   14.60    2.60
   3   0  -1   11.90    2.60
   3   0  -1    9.70    5.10
  -3   0   1   10.00    4.90
  -3   0   1    9.40    3.60
  -3   0   1   20.80    4.10
  -3   0   1   11.80    2.40
   2   0  -1 2549.34   59.39
   2   0  -1 2779.12   59.19
   2   0  -1 2776.32   57.79
   2   0  -1 2838.82   59.19
   2   0  -1 2768.62   61.29
   2   0  -1 2793.62   60.99
  -2   0   1 2769.52   60.89
  -2   0   1 2791.82   57.89
  -2   0   1 2666.63   59.39
  -2   0   1 2861.71   58.49
   1   0  -1  462.85   11.40
  -2   0  -1  872.61   18.20
  -2   0  -1  903.01   18.30
  -2   0  -1  888.31   23.10
  -2   0  -1  917.21   21.40
  -2   0  -1  826.92   21.90
  -2   0  -1  867.71   22.40
   2   0   1  896.51   20.10
   2   0   1  916.41   20.40
   2   0   1  892.61   23.10
   2   0   1  907.31   20.80
   2   0   1  906.31   20.00
   2   0   1  902.31   21.20
   2   0   1  881.11   22.40
   2   0   1  824.92   22.90
  -3   0  -1  106.09    8.60
  -3   0  -1   98.19    9.00
  -3   0  -1  105.39    7.00
   3   0   1  107.49    6.70
   3   0   1  103.49    8.80
   3   0   1  112.59    7.00
   3   0   1  116.99    5.60
   3   0   1  107.79    5.90
   3   0   1  112.49    6.00
   3   0   1  104.69    6.50
   3   0   1   99.79    9.40
  -4   0  -1 1488.75   39.70
  -4   0  -1 1546.95   36.70
  -4   0  -1 1513.35   40.80
   4   0   1 1474.75   39.40
   4   0   1 1556.14   40.60
   4   0   1 1567.94   35.90
   4   0   1 1559.04   36.60
   4   0   1 1532.75   34.40
   4   0   1 1511.35   34.70
   4   0   1 1564.64   35.30
   4   0   1 1545.85   40.00
  -5   0  -1  373.26   14.90
  -5   0  -1  371.06   18.10
   5   0   1  358.76   14.50
   5   0   1  361.46   13.70
   5   0   1  380.76   18.50
   5   0   1  387.96   19.00
   5   0   1  385.86   14.80
   5   0   1  372.96   12.30
   5   0   1  378.86   12.10
   5   0   1  370.96   12.80
   5   0   1  378.76   15.00
  -6   0  -1  144.69   12.40
  -6   0  -1  164.08   15.70
   6   0   1  168.28    9.10
   6   0   1  139.19    9.10
   6   0   1  167.38   11.40
   6   0   1  158.48   12.50
   6   0   1  166.18   16.60
   6   0   1  154.98   11.80
   6   0   1  151.98   10.20
   6   0   1  147.89   12.70
   6   0   1  147.59   16.70
  -7   0  -1  478.95   20.20
  -7   0  -1  463.85   26.20
   7   0   1  472.15   17.30
   7   0   1  454.35   15.50
   7   0   1  476.25   19.70
   7   0   1  477.95   18.70
   7   0   1  448.76   20.30
   7   0   1  474.65   20.10
   7   0   1  467.95   20.40
   7   0   1  449.56   15.70
   8   0   1    1.80    5.70
   8   0   1   13.50    6.80
   8   0   1   -1.90    4.30
   8   0   1    7.10    5.60
   8   0   1   -3.90    4.30
   8   0   1   -2.90    5.30
   9  -1  -1   -6.80    6.70
   9  -1  -1   -1.40    7.20
  -9   1   1   -0.90    9.60
  -9   1   1    8.90   14.20
   8  -1  -1  258.17   17.20
   8  -1  -1  237.08   10.20
   8  -1  -1  259.37   18.30
   8  -1  -1  257.27   14.40
   8  -1  -1  243.48   11.50
   8  -1  -1  265.67   13.60
  -8   1   1  280.37   23.90
  -8   1   1  263.17   18.20
   7  -1  -1  230.28   10.40
   7  -1  -1  255.27   15.20
   7  -1  -1  226.58    9.40
   7  -1  -1  245.28   15.90
   7  -1  -1  252.07   16.00
   7  -1  -1  240.28    9.80
   7  -1  -1  249.08   11.40
   7  -1  -1  202.58   16.60
  -7   1   1  232.28   15.00
   6  -1  -1  112.49   16.80
   6  -1  -1  103.19    6.60
   6  -1  -1  130.99   10.90
   6  -1  -1  108.79    3.90
   6  -1  -1  100.39   11.40
   6  -1  -1  125.89   16.10
   6  -1  -1   99.79   11.70
   6  -1  -1  100.49    3.90
   6  -1  -1   97.49   12.00
   6  -1  -1  110.49    7.90
   6  -1  -1  113.09    7.60
  -6   1   1  108.09    4.20
  -6   1   1  101.39   15.10
  -6   1   1  113.69   11.00
  -6   1   1  105.09    4.00
   5  -1  -1  538.65   18.60
   5  -1  -1  555.04   17.80
   5  -1  -1  551.24   22.80
   5  -1  -1  553.34   14.80
   5  -1  -1  545.35   15.10
   5  -1  -1  542.75   12.30
   5  -1  -1  540.05   22.30
   5  -1  -1  544.95   18.40
   5  -1  -1  545.75   14.20
   5  -1  -1  560.54   18.20
   5  -1  -1  546.05   12.40
  -5   1   1  536.65   17.60
  -5   1   1  516.05   21.20
  -5   1   1  547.85   12.50
   4  -1  -1   65.29    7.40
   4  -1  -1   85.69    5.50
   4  -1  -1   76.29    7.90
   4  -1  -1   76.19    9.70
   4  -1  -1   84.09    3.40
   4  -1  -1   84.29    5.20
  -4   1   1   68.09   10.80
  -4   1   1   80.79    4.90
  -4   1   1   82.89    3.30
  -4   1   1   73.19    7.10
  -4   1   1   69.49    9.60
   3  -1  -1    5.20    1.50
   3  -1  -1    8.80    3.10
   3  -1  -1    3.80    1.90
   3  -1  -1    3.90    5.20
   3  -1  -1    2.00    5.30
   3  -1  -1    3.20    1.50
   3  -1  -1    2.90    2.60
   3  -1  -1    8.10    3.50
  -3   1   1    5.20    1.40
  -3   1   1    4.10    5.10
  -3   1   1    1.40    2.90
  -3   1   1    3.60    1.70
  -3   1   1    2.60    2.50
  -3   1   1    6.40    1.40
   2  -1  -1  330.57    7.70
   2  -1  -1  320.97    7.60
   2  -1  -1  329.07    7.90
   2  -1  -1  296.57   11.70
   2  -1  -1  339.17    8.50
   2  -1  -1  317.97    7.50
   2  -1  -1  312.37    9.90
   2  -1  -1  323.67   12.30
  -2   1   1  334.17    8.30
  -2   1   1  306.27    9.50
  -2   1   1  327.27    7.60
  -2   1   1  319.87    9.40
  -2   1   1  325.77    7.50
  -2   1   1  290.77   11.80
   1  -1  -1  887.11   17.20
   1  -1  -1  770.42   16.70
   1  -1  -1  731.93   16.70
  -1   1   1  738.43   16.60
  -1   1   1  799.62   18.90
  -1  -1  -1 1353.66   31.30
  -1  -1  -1 1406.76   31.00
  -1  -1  -1 1359.16   31.30
   1   1   1 1469.25   31.30
   1   1   1 1484.75   31.60
   1   1   1 1414.96   31.40
   1   1   1 1489.85   31.70
   1   1   1 1471.55   30.40
   1   1   1 1459.25   29.70
   1   1   1 1477.35   29.70
   1   1   1 1445.76   31.10
  -2  -1  -1    5.50    2.70
  -2  -1  -1    4.30    3.30
  -2  -1  -1    3.60    3.90
  -2  -1  -1    7.30    0.90
  -2  -1  -1    8.80    3.30
  -2  -1  -1    7.40    0.90
   2   1   1    1.20    3.80
   2   1   1    4.90    1.70
   2   1   1    2.70    3.10
   2   1   1    5.10    2.70
   2   1   1    1.20    3.90
   2   1   1    4.40    2.60
   2   1   1    3.00    3.10
  -3  -1  -1  186.48   10.70
  -3  -1  -1  185.78    9.10
  -3  -1  -1  190.78    8.10
  -3  -1  -1  187.68   10.50
  -3  -1  -1  192.08    8.80
   3   1   1  190.58    7.90
   3   1   1  187.18    8.30
   3   1   1  181.28    8.80
   3   1   1  173.98   10.70
   3   1   1  186.48   10.20
   3   1   1  180.58    7.30
   3   1   1  193.58    7.90
   3   1   1  188.28    8.90
  -4  -1  -1 2861.91   64.29
  -4  -1  -1 2845.42   62.79
  -4  -1  -1 2863.01   67.19
   4   1   1 2835.92   63.09
   4   1   1 2908.11   67.39
   4   1   1 2834.22   62.59
   4   1   1 2790.82   63.89
   4   1   1 2807.22   61.29
   4   1   1 2903.21   64.09
   4   1   1 2895.11   66.89
   4   1   1 2842.92   64.89
   4   1   1 2805.42   62.09
  -5  -1  -1  386.16   15.80
   5   1   1  370.36   18.50
   5   1   1  360.46   15.10
   5   1   1  374.76   18.20
   5   1   1  370.06   13.40
   5   1   1  365.76   13.40
   5   1   1  376.56   13.20
   5   1   1  377.26   14.70
   5   1   1  375.36   12.10
   5   1   1  378.26   15.50
   5   1   1  380.76   14.40
  -6  -1  -1   -0.10    6.30
   6   1   1   -0.20    3.60
   6   1   1    1.00    8.60
   6   1   1   -0.10    5.10
   6   1   1   -0.20    3.10
   6   1   1    2.90    3.50
   6   1   1    0.30    3.70
   6   1   1    0.70    6.20
   6   1   1    5.20    6.60
   6   1   1    7.10    9.50
   6   1   1   -1.10    4.10
   7   1   1  465.25   19.40
   7   1   1  451.45   17.80
   7   1   1  430.76   19.70
   7   1   1  446.46   17.40
   7   1   1  437.16   15.10
   7   1   1  425.86   20.80
   7   1   1  426.06   16.50
   7   1   1  450.75   19.50
   8   1   1   25.90    6.80
   8   1   1   30.10    5.20
   8   1   1   24.30    6.80
   8   1   1   31.40    6.00
   8   1   1   22.60    5.90
   9  -2  -1    1.20    7.50
   9  -2  -1   10.00    7.80
  -9   2   1   11.60   14.10
  -9   2   1    4.20    9.40
   8  -2  -1  273.67   12.60
   8  -2  -1  300.27   18.40
   8  -2  -1  339.07   16.00
   8  -2  -1  302.27   19.80
  -8   2   1  306.87   17.90
  -8   2   1  281.17    7.50
  -8   2   1  297.07   24.40
   7  -2  -1  205.68   16.70
   7  -2  -1  193.38   14.80
   7  -2  -1  188.18    6.00
   7  -2  -1  230.58   10.10
   7  -2  -1  190.08   10.10
   7  -2  -1  205.78   16.20
   7  -2  -1  198.58    6.10
  -7   2   1  193.08   13.70
  -7   2   1  202.38    6.50
  -7   2   1  191.28    6.40
  -7   2   1  178.58   22.30
   6  -2  -1   23.20    3.70
   6  -2  -1   16.10   10.60
   6  -2  -1   22.70    5.30
   6  -2  -1   28.80    6.70
   6  -2  -1   18.20    4.00
   6  -2  -1   20.90    8.00
   6  -2  -1   29.30   10.50
   6  -2  -1   23.70    4.10
   6  -2  -1   21.00    3.40
   6  -2  -1   22.80    2.50
  -6   2   1   24.10    9.20
  -6   2   1   21.40    5.80
  -6   2   1   20.30    2.60
   5  -2  -1  566.74   12.90
   5  -2  -1  565.54   13.20
   5  -2  -1  551.34   23.70
   5  -2  -1  557.44   12.70
   5  -2  -1  577.74   15.60
   5  -2  -1  543.85   22.90
   5  -2  -1  553.64   18.40
   5  -2  -1  561.84   13.20
   5  -2  -1  557.54   14.90
  -5   2   1  560.34   15.10
  -5   2   1  573.34   13.20
  -5   2   1  560.74   13.20
  -5   2   1  541.15   17.40
  -5   2   1  522.55   22.30
   4  -2  -1  129.89   12.70
   4  -2  -1  115.89    5.60
   4  -2  -1  119.79    4.70
   4  -2  -1  119.49    4.70
   4  -2  -1  132.09    6.70
   4  -2  -1  116.09   11.30
   4  -2  -1  100.19    8.90
  -4   2   1  133.59    8.40
  -4   2   1  137.79   11.40
  -4   2   1  123.59    7.70
  -4   2   1  126.69    6.30
  -4   2   1  122.19    4.70
   3  -2  -1   13.20    3.50
   3  -2  -1   27.90    4.80
   3  -2  -1   14.80    5.90
   3  -2  -1   10.80    3.10
   3  -2  -1   17.50    3.00
  -3   2   1   16.50    2.10
  -3   2   1   23.30    6.20
  -3   2   1   12.80    3.10
  -3   2   1   18.80    2.90
  -3   2   1   21.40    4.30
  -3   2   1   15.40    3.30
   2  -2  -1 1429.06   32.40
   2  -2  -1 1282.07   31.20
   2  -2  -1 1348.57   31.30
   2  -2  -1 1348.37   29.20
   2  -2  -1 1368.66   29.30
   2  -2  -1 1367.16   33.60
  -2   2   1 1411.16   30.20
  -2   2   1 1334.07   28.60
  -2   2   1 1352.76   33.80
  -2   2   1 1425.96   29.40
  -2   2   1 1406.96   31.40
  -2   2   1 1407.76   29.30
   1  -2  -1  802.32   22.60
   1  -2  -1  891.61   19.00
   1  -2  -1  852.71   21.00
   1  -2  -1  898.91   21.40
   1  -2  -1  833.02   19.40
   1  -2  -1  877.81   19.80
  -1   2   1  873.51   19.80
  -1   2   1  871.31   19.20
  -1   2   1  897.91   19.00
  -1   2   1  877.91   20.20
  -1   2   1  913.01   19.00
   0  -2  -1   43.30    5.60
   0  -2  -1   22.20    3.40
   0  -2  -1   29.90    2.50
   0   2   1   35.70    3.50
   0   2   1   30.00    2.60
   0   2   1   29.50    2.60
   0   2   1   25.70    3.60
   0   2   1   36.00    3.10
  -1  -2  -1 1701.13   37.40
  -1  -2  -1 1623.24   36.30
  -1  -2  -1 1517.55   36.50
  -1  -2  -1 1714.33   34.70
  -1  -2  -1 1691.13   35.30
  -1  -2  -1 1699.03   34.70
   1   2   1 1590.34   35.50
   1   2   1 1686.53   34.90
   1   2   1 1696.43   35.40
   1   2   1 1713.23   37.00
   1   2   1 1681.93   37.60
   1   2   1 1656.03   36.30
   1   2   1 1698.73   34.70
   1   2   1 1556.34   34.70
  -2  -2  -1 2382.36   52.79
  -2  -2  -1 2295.07   51.69
  -2  -2  -1 2404.06   49.20
  -2  -2  -1 2352.46   50.69
  -2  -2  -1 2287.57   51.79
   2   2   1 2336.67   52.59
   2   2   1 2372.46   49.20
   2   2   1 2403.36   51.89
   2   2   1 2430.86   51.89
   2   2   1 2488.65   52.89
   2   2   1 2381.56   49.20
   2   2   1 2397.56   50.79
   2   2   1 2393.86   52.99
  -3  -2  -1  192.78    8.60
  -3  -2  -1  181.08    4.30
  -3  -2  -1  184.78    9.80
  -3  -2  -1  174.88    8.20
  -3  -2  -1  183.98    4.30
   3   2   1  178.78    4.20
   3   2   1  189.18    9.80
   3   2   1  186.88    8.40
   3   2   1  178.18    6.70
   3   2   1  177.08    4.30
   3   2   1  158.08   10.20
   3   2   1  186.88    7.70
   3   2   1  186.28   10.80
   3   2   1  172.58    9.70
   3   2   1  180.68    8.40
  -4  -2  -1  181.98   10.80
  -4  -2  -1  174.58    9.50
  -4  -2  -1  177.68   10.00
   4   2   1  185.28    9.30
   4   2   1  176.28    7.60
   4   2   1  170.88   12.00
   4   2   1  163.98   12.40
   4   2   1  183.28   10.60
   4   2   1  170.48    9.50
   4   2   1  171.58    8.80
   4   2   1  169.98   10.40
  -5  -2  -1  342.27   13.80
  -5  -2  -1  342.87   15.80
   5   2   1  327.57   17.70
   5   2   1  336.77   15.50
   5   2   1  334.87   13.60
   5   2   1  328.07   11.50
   5   2   1  339.27   15.50
   5   2   1  326.27   13.30
   5   2   1  338.97   11.90
   5   2   1  324.37   13.70
   5   2   1  331.27   17.60
   5   2   1  347.87   14.30
   6   2   1  282.27   19.10
   6   2   1  281.77   14.70
   6   2   1  272.27   13.90
   6   2   1  293.27   16.60
   6   2   1  277.87   16.00
   6   2   1  286.67   19.50
   6   2   1  272.47   13.80
   6   2   1  274.87   13.70
   6   2   1  277.17   11.40
   6   2   1  281.57   12.30
   7   2   1  275.77   17.60
   7   2   1  256.07   13.30
   7   2   1  255.67   14.50
   7   2   1  249.68   11.90
   7   2   1  268.77   15.80
   7   2   1  295.27   16.50
   7   2   1  266.27   15.50
   8   2   1   19.80    5.70
   8   2   1   26.50    6.50
   8   2   1   20.30    9.10
   8   2   1   23.00    5.10
   8  -3  -1   70.39    4.80
   8  -3  -1   83.99   15.70
   8  -3  -1   50.69    9.30
  -8   3   1   59.39    5.70
  -8   3   1   70.19   13.00
  -8   3   1   90.69   20.30
   7  -3  -1  231.88   18.00
   7  -3  -1  231.88   10.10
   7  -3  -1  227.68    7.50
   7  -3  -1  224.88   11.30
   7  -3  -1  223.48    7.60
   7  -3  -1  238.78   20.90
  -7   3   1  218.98    7.70
  -7   3   1  240.58   20.40
  -7   3   1  237.48   13.80
   6  -3  -1   38.90    7.70
   6  -3  -1   29.70    4.60
   6  -3  -1   32.20    4.50
   6  -3  -1   24.40   12.10
   6  -3  -1   44.40   13.20
   6  -3  -1   32.20    5.80
   6  -3  -1   26.50    6.20
  -6   3   1   34.80    6.80
  -6   3   1   32.00    4.40
  -6   3   1   42.00    4.50
  -6   3   1   38.70    8.70
  -6   3   1   33.00   10.20
   5  -3  -1  575.14   13.90
   5  -3  -1  564.04   20.60
   5  -3  -1  561.74   23.40
   5  -3  -1  562.24   13.90
   5  -3  -1  549.74   19.30
   5  -3  -1  577.54   24.70
   5  -3  -1  565.84   14.80
   5  -3  -1  572.54   16.20
  -5   3   1  546.85   23.40
  -5   3   1  554.54   17.20
  -5   3   1  570.94   13.90
  -5   3   1  569.34   13.80
  -5   3   1  559.84   16.00
  -5   3   1  571.34   18.80
   4  -3  -1 1233.78   28.90
   4  -3  -1 1251.47   35.40
   4  -3  -1 1163.18   39.20
   4  -3  -1 1210.18   31.30
   4  -3  -1 1280.77   27.20
   4  -3  -1 1236.08   27.10
  -4   3   1 1236.78   28.80
  -4   3   1 1230.38   29.50
  -4   3   1 1202.08   27.30
  -4   3   1 1192.28   34.70
  -4   3   1 1265.27   31.30
  -4   3   1 1270.57   27.10
   3  -3  -1  130.49    5.40
   3  -3  -1  148.39    7.30
   3  -3  -1  163.38   10.50
   3  -3  -1  134.49    5.40
   3  -3  -1  126.29   10.20
   3  -3  -1  137.39    8.70
  -3   3   1  145.49    7.00
  -3   3   1  155.38    7.30
  -3   3   1  134.49    5.50
  -3   3   1  138.89   11.20
  -3   3   1  137.79    5.20
   2  -3  -1  216.58    6.70
   2  -3  -1  214.58    8.40
   2  -3  -1  208.68    6.60
   2  -3  -1  199.98   10.40
   2  -3  -1  237.08   11.00
   2  -3  -1  223.18    9.20
  -2   3   1  207.88   10.50
  -2   3   1  226.48    6.60
  -2   3   1  215.18    6.70
  -2   3   1  218.88    6.30
  -2   3   1  241.28    8.30
  -2   3   1  218.08    8.80
  -2   3   1  244.98   12.30
   1  -3  -1  716.83   16.40
   1  -3  -1  723.03   17.90
   1  -3  -1  715.43   17.70
   1  -3  -1  728.23   16.40
   1  -3  -1  734.73   16.90
   1  -3  -1  677.03   18.20
   1  -3  -1  771.82   20.00
  -1   3   1  745.83   17.80
  -1   3   1  714.63   17.70
  -1   3   1  732.83   20.00
  -1   3   1  705.53   17.20
  -1   3   1  722.43   16.50
  -1   3   1  701.93   16.30
   0  -3  -1   53.69    5.50
   0  -3  -1   43.00    3.50
   0  -3  -1   55.09    4.40
   0  -3  -1   54.29    7.20
   0   3   1   39.60    3.10
   0   3   1   44.00    5.40
   0   3   1   50.99    4.20
   0   3   1   39.30    3.20
  -1  -3  -1 1658.13   34.30
  -1  -3  -1 1641.84   35.30
  -1  -3  -1 1653.43   38.00
  -1  -3  -1 1599.64   34.40
  -1  -3  -1 1635.24   34.30
  -1  -3  -1 1558.94   36.20
  -1  -3  -1 1616.24   36.50
   1   3   1 1621.54   37.00
   1   3   1 1633.94   38.20
   1   3   1 1500.55   34.20
   1   3   1 1647.04   34.30
   1   3   1 1643.04   34.40
   1   3   1 1623.64   35.40
   1   3   1 1590.24   34.30
   1   3   1 1655.43   36.30
  -2  -3  -1  869.21   22.60
  -2  -3  -1  945.91   24.30
  -2  -3  -1  918.01   19.80
  -2  -3  -1  897.21   22.60
  -2  -3  -1  906.91   21.20
  -2  -3  -1  929.71   19.80
   2   3   1  917.41   19.80
   2   3   1  941.41   20.10
   2   3   1  919.01   24.60
   2   3   1  917.01   23.80
   2   3   1  919.61   19.80
   2   3   1  881.21   22.40
   2   3   1  911.51   22.80
  -3  -3  -1  248.68   10.30
  -3  -3  -1  246.68    7.50
  -3  -3  -1  264.67    6.50
  -3  -3  -1  266.97    9.10
  -3  -3  -1  254.17   10.50
   3   3   1  256.47    6.50
   3   3   1  256.37   10.50
   3   3   1  262.17   11.60
   3   3   1  273.87   10.50
   3   3   1  257.37    6.50
   3   3   1  275.87    9.60
   3   3   1  264.07   12.30
   3   3   1  253.77   11.50
  -4  -3  -1  623.44   19.10
  -4  -3  -1  610.84   18.80
  -4  -3  -1  634.94   13.40
  -4  -3  -1  631.74   13.40
   4   3   1  625.84   18.80
   4   3   1  606.64   20.20
   4   3   1  613.04   13.30
   4   3   1  625.44   13.30
   4   3   1  634.14   18.90
   4   3   1  625.44   22.40
   4   3   1  625.24   15.90
   4   3   1  620.34   20.70
   4   3   1  622.04   17.80
  -5  -3  -1  167.68   11.40
  -5  -3  -1  156.28   11.60
   5   3   1  163.58   11.40
   5   3   1  170.98   11.40
   5   3   1  162.28   10.40
   5   3   1  165.08   12.50
   5   3   1  160.58   13.20
   5   3   1  145.79   11.40
   5   3   1  155.18   14.00
   5   3   1  160.68    8.10
   5   3   1  156.68   14.80
  -6  -3  -1   94.09   11.60
   6   3   1   83.79   10.60
   6   3   1   97.79   12.40
   6   3   1  102.19   13.90
   6   3   1  104.09    8.60
   6   3   1  104.39   15.90
   6   3   1   95.39   13.00
   6   3   1   90.69   11.30
   6   3   1   83.89    8.30
   6   3   1   93.79   11.60
   6   3   1  101.69   15.30
   7   3   1  339.17   16.70
   7   3   1  329.87   17.00
   7   3   1  331.07   18.20
   7   3   1  345.37   20.00
   7   3   1  323.77   13.80
   7   3   1  331.27   13.60
   8   3   1  313.07   22.30
   8   3   1  272.17   23.70
   8   3   1  297.07   15.00
   8   3   1  299.57   14.20
   8   3   1  308.47   22.50
   8  -4  -1  231.78   18.70
   8  -4  -1  188.18   18.10
   8  -4  -1  214.28   10.90
   8  -4  -1  210.28   12.60
  -8   4   1  217.38   23.10
  -8   4   1  234.88   15.00
   7  -4  -1  170.18    7.30
   7  -4  -1  131.59   18.40
   7  -4  -1  186.78    9.00
   7  -4  -1  168.48    7.50
   7  -4  -1  168.58   11.10
   7  -4  -1  163.88   15.40
  -7   4   1  164.98    7.30
  -7   4   1  176.88   19.80
  -7   4   1  158.28    7.50
  -7   4   1  177.38   12.10
  -7   4   1  181.68   11.00
   6  -4  -1  217.68   15.10
   6  -4  -1  223.38    8.80
   6  -4  -1  236.38   11.40
   6  -4  -1  228.68    8.40
   6  -4  -1  215.68    8.10
   6  -4  -1  231.38   17.40
   6  -4  -1  249.97   16.50
  -6   4   1  225.88   10.90
  -6   4   1  218.88   11.70
  -6   4   1  217.98   18.90
  -6   4   1  196.28   11.10
  -6   4   1  221.48    8.10
   5  -4  -1  553.94   19.60
   5  -4  -1  528.05   23.20
   5  -4  -1  533.45   21.20
   5  -4  -1  538.65   13.70
   5  -4  -1  531.85   16.30
   5  -4  -1  521.65   14.10
   5  -4  -1  533.65   13.80
  -5   4   1  518.65   18.50
  -5   4   1  548.55   14.00
  -5   4   1  518.45   16.30
  -5   4   1  527.95   13.70
  -5   4   1  513.15   23.40
  -5   4   1  537.15   16.10
   4  -4  -1 1142.59   30.20
   4  -4  -1 1149.58   26.00
   4  -4  -1 1156.68   34.20
   4  -4  -1 1157.78   28.20
   4  -4  -1 1167.18   31.60
   4  -4  -1 1189.98   26.20
  -4   4   1 1137.09   27.90
  -4   4   1 1109.69   34.30
  -4   4   1 1144.99   26.10
  -4   4   1 1169.68   30.20
  -4   4   1 1177.48   26.10
   3  -4  -1  179.68   10.00
   3  -4  -1  168.88   12.00
   3  -4  -1  167.48    6.40
   3  -4  -1  184.78   11.90
   3  -4  -1  187.58    8.70
   3  -4  -1  179.08    6.70
  -3   4   1  184.58    9.50
  -3   4   1  179.48   13.20
  -3   4   1  174.28    6.30
  -3   4   1  178.38    6.70
  -3   4   1  184.18    8.60
  -3   4   1  173.08    5.30
   2  -4  -1 1740.33   42.20
   2  -4  -1 1748.93   40.80
   2  -4  -1 1741.63   40.00
   2  -4  -1 1877.71   42.80
   2  -4  -1 1734.43   38.40
   2  -4  -1 1888.01   38.60
  -2   4   1 1835.72   38.50
  -2   4   1 1807.12   40.70
  -2   4   1 1820.12   40.10
  -2   4   1 1780.52   42.60
  -2   4   1 1602.84   38.80
  -2   4   1 1804.72   38.60
   1  -4  -1  507.25   16.20
   1  -4  -1  483.25   13.70
   1  -4  -1  483.15   13.00
   1  -4  -1  491.35   12.10
   1  -4  -1  491.05   12.00
   1  -4  -1  455.75   13.60
   1  -4  -1  471.55   13.80
  -1   4   1  481.15   12.20
  -1   4   1  496.05   16.60
  -1   4   1  478.35   13.50
  -1   4   1  477.65   11.90
  -1   4   1  463.05   13.40
  -1   4   1  501.25   14.00
   0  -4  -1    5.50    3.20
   0  -4  -1    5.70    2.30
   0  -4  -1    6.90    3.20
   0  -4  -1    7.90    2.50
   0  -4  -1    6.60    2.30
   0   4   1    7.50    2.40
   0   4   1    6.20    2.80
   0   4   1    9.10    3.60
   0   4   1   15.40    3.80
   0   4   1    6.90    2.10
  -1  -4  -1 1420.36   33.90
  -1  -4  -1 1390.46   29.30
  -1  -4  -1 1290.77   31.40
  -1  -4  -1 1327.07   30.60
  -1  -4  -1 1318.57   29.20
   1   4   1 1369.16   32.50
   1   4   1 1368.76   31.60
   1   4   1 1258.17   30.80
   1   4   1 1351.86   31.10
   1   4   1 1373.16   34.20
   1   4   1 1325.27   29.20
   1   4   1 1361.66   29.20
   1   4   1 1346.17   29.20
  -2  -4  -1  604.34   13.90
  -2  -4  -1  576.34   17.00
  -2  -4  -1  576.34   17.20
  -2  -4  -1  621.64   14.00
  -2  -4  -1  608.44   15.60
  -2  -4  -1  575.74   21.20
   2   4   1  589.94   19.40
   2   4   1  611.34   14.00
   2   4   1  592.84   15.60
   2   4   1  599.24   17.20
   2   4   1  608.34   18.40
   2   4   1  620.74   16.00
   2   4   1  627.24   13.80
   2   4   1  607.94   14.00
  -3  -4  -1  135.39    4.80
  -3  -4  -1  142.69    9.30
  -3  -4  -1  131.79    6.60
  -3  -4  -1  145.69    8.60
  -3  -4  -1  153.08    7.30
  -3  -4  -1  154.58   10.20
   3   4   1  159.38    9.00
   3   4   1  158.68    5.10
   3   4   1  169.98    5.50
   3   4   1  152.68   10.00
   3   4   1  155.88   11.70
   3   4   1  153.48    5.20
   3   4   1  163.58    8.10
   3   4   1  147.19    9.00
  -4  -4  -1  929.91   19.90
  -4  -4  -1  907.51   25.30
  -4  -4  -1  923.91   19.80
  -4  -4  -1  904.31   25.60
   4   4   1  912.51   29.40
   4   4   1  896.11   19.80
   4   4   1  902.71   27.10
   4   4   1  905.51   26.90
   4   4   1  939.61   24.10
   4   4   1  936.61   25.30
   4   4   1  907.61   28.20
   4   4   1  913.71   25.70
   4   4   1  904.91   19.80
   4   4   1  908.91   21.70
  -5  -4  -1  257.27   13.80
  -5  -4  -1  255.77   13.90
   5   4   1  257.67   17.90
   5   4   1  263.07   16.00
   5   4   1  266.67   12.50
   5   4   1  281.77   14.70
   5   4   1  260.47   14.40
   5   4   1  265.47   16.50
   5   4   1  263.77   13.90
   5   4   1  264.27   15.40
   5   4   1  263.67    9.30
  -6  -4  -1  148.29   13.10
   6   4   1  203.18   27.90
   6   4   1  142.39   16.10
   6   4   1  179.38   16.80
   6   4   1  136.79   13.10
   6   4   1  149.19    8.40
   6   4   1  155.38   13.90
   6   4   1  150.38   12.20
  -7  -4  -1  179.88   15.30
   7   4   1  182.28   11.60
   7   4   1  172.68   14.50
   7   4   1  181.58   17.10
   7   4   1  179.58   10.20
   7   4   1  173.68   20.70
   7   4   1  171.98   23.30
   8   4   1   -2.40    7.30
   8   4   1    1.80    5.00
   8   4   1   -4.00    7.70
   8  -5  -1   88.19   16.90
   8  -5  -1  107.89    7.40
   8  -5  -1   98.99   11.90
  -8   5   1  136.79   21.40
  -8   5   1  115.29   12.50
   7  -5  -1  208.38    8.90
   7  -5  -1  221.48    9.00
   7  -5  -1  218.28   12.70
   7  -5  -1  211.38   17.00
  -7   5   1  218.68    9.30
  -7   5   1  219.08   13.40
  -7   5   1  220.08   12.50
  -7   5   1  211.68   21.20
   6  -5  -1   64.29    9.60
   6  -5  -1   62.49    5.80
   6  -5  -1   53.79    6.50
   6  -5  -1   60.69    6.10
   6  -5  -1   69.59   12.10
  -6   5   1   55.89    6.40
  -6   5   1   66.89    8.40
  -6   5   1   49.40    6.20
  -6   5   1   76.59   16.10
  -6   5   1   61.69    9.20
   5  -5  -1  525.65   17.00
   5  -5  -1  517.45   14.00
   5  -5  -1  500.25   23.30
   5  -5  -1  512.05   19.70
   5  -5  -1  519.55   21.80
   5  -5  -1  527.95   14.20
  -5   5   1  514.85   16.10
  -5   5   1  515.25   14.30
  -5   5   1  513.95   13.90
  -5   5   1  534.65   16.90
  -5   5   1  518.05   19.10
  -5   5   1  507.25   24.00
   4  -5  -1 3927.71   91.39
   4  -5  -1 4060.39   89.09
   4  -5  -1 3910.91   87.49
   4  -5  -1 3858.71   82.99
   4  -5  -1 3778.72   85.09
   4  -5  -1 3982.70   83.09
  -4   5   1 3937.21   82.99
  -4   5   1 3947.21   83.19
  -4   5   1 4126.39   85.59
  -4   5   1 3841.62   92.59
  -4   5   1 4031.40   87.49
  -4   5   1 3787.12   84.49
   3  -5  -1  245.68   16.20
   3  -5  -1  264.57   11.40
   3  -5  -1  268.37    8.80
   3  -5  -1  278.97    8.90
   3  -5  -1  288.17   14.70
   3  -5  -1  285.47   12.30
  -3   5   1  295.37   14.50
  -3   5   1  284.67   12.10
  -3   5   1  263.17   11.10
  -3   5   1  280.87    9.20
  -3   5   1  289.87   17.00
  -3   5   1  286.27    8.90
  -3   5   1  261.37    8.30
   2  -5  -1 1311.67   32.00
   2  -5  -1 1341.27   34.30
   2  -5  -1 1313.57   31.50
   2  -5  -1 1299.17   33.10
   2  -5  -1 1376.86   29.60
   2  -5  -1 1304.07   29.40
  -2   5   1 1357.16   29.50
  -2   5   1 1273.47   33.80
  -2   5   1 1287.87   30.20
  -2   5   1 1317.37   34.50
  -2   5   1 1332.37   31.50
  -2   5   1 1286.97   29.50
   1  -5  -1  495.15   14.00
   1  -5  -1  504.35   12.80
   1  -5  -1  482.75   14.10
   1  -5  -1  503.35   14.50
   1  -5  -1  484.55   18.70
   1  -5  -1  466.25   14.40
   1  -5  -1  423.06   15.90
  -1   5   1  495.55   14.60
  -1   5   1  515.05   14.20
  -1   5   1  504.75   18.20
  -1   5   1  508.15   15.00
  -1   5   1  518.25   12.80
  -1   5   1  501.25   13.00
   0  -5  -1  215.88    8.10
   0  -5  -1  200.08    6.80
   0  -5  -1  205.28    7.00
   0  -5  -1  213.98    9.50
   0  -5  -1  186.48    8.70
   0  -5  -1  206.68   11.30
   0   5   1  207.08    6.80
   0   5   1  211.38   12.30
   0   5   1  197.18    7.20
   0   5   1  203.48    7.50
   0   5   1  205.08    9.40
  -1  -5  -1 1109.29   24.50
  -1  -5  -1 1043.10   27.00
  -1  -5  -1 1091.99   29.60
  -1  -5  -1 1076.79   24.40
  -1  -5  -1 1093.89   26.30
  -1  -5  -1 1045.70   24.60
   1   5   1 1115.29   24.40
   1   5   1 1078.29   24.50
   1   5   1 1086.59   28.00
   1   5   1 1123.39   26.80
   1   5   1 1099.09   30.40
   1   5   1 1076.89   24.30
   1   5   1 1106.39   27.30
   1   5   1 1079.39   26.30
  -2  -5  -1 1952.60   46.60
  -2  -5  -1 2109.89   43.10
  -2  -5  -1 1749.12   45.30
  -2  -5  -1 2001.60   44.70
  -2  -5  -1 1993.40   46.50
  -2  -5  -1 2062.69   49.20
   2   5   1 1992.20   43.00
   2   5   1 2076.59   49.90
   2   5   1 1974.50   42.30
   2   5   1 2041.10   43.00
   2   5   1 2107.79   46.90
   2   5   1 2035.40   47.90
   2   5   1 2018.20   45.10
   2   5   1 2090.09   45.70
   2   5   1 1895.41   43.30
  -3  -5  -1   91.79    9.20
  -3  -5  -1   97.19    4.80
  -3  -5  -1  103.89    7.20
  -3  -5  -1   99.59    4.80
  -3  -5  -1  101.39   10.60
  -3  -5  -1  102.59    8.50
   3   5   1  100.09    4.90
   3   5   1  105.19    8.80
   3   5   1  114.39   12.50
   3   5   1  112.89    4.10
   3   5   1  120.89    8.30
   3   5   1  104.59    4.90
   3   5   1   96.99    8.00
   3   5   1  105.29   10.20
  -4  -5  -1 1091.09   30.60
  -4  -5  -1 1115.19   24.50
  -4  -5  -1 1089.69   29.80
   4   5   1 1096.09   24.40
   4   5   1 1132.09   28.60
   4   5   1 1128.39   30.60
   4   5   1 1084.99   35.00
   4   5   1 1097.99   24.40
   4   5   1 1129.49   30.70
   4   5   1 1118.09   32.40
   4   5   1 1141.99   34.00
   4   5   1 1133.59   24.40
   4   5   1 1128.79   24.40
  -5  -5  -1  246.18   14.60
  -5  -5  -1  252.37   14.00
  -5  -5  -1  240.68    6.80
  -5  -5  -1  246.88    6.80
   5   5   1  265.37   18.00
   5   5   1  234.48   14.90
   5   5   1  261.97   19.50
   5   5   1  248.18   15.40
   5   5   1  251.67   12.80
   5   5   1  245.28    6.50
   5   5   1  253.37    8.30
   5   5   1  262.67   15.30
  -6  -5  -1   61.49   12.30
  -6  -5  -1   65.19   12.10
   6   5   1   27.90   10.00
   6   5   1   37.20   10.50
   6   5   1   39.60    5.50
   6   5   1   55.69   14.90
   6   5   1   43.00   10.70
  -7  -5  -1  130.49   15.70
   7   5   1  104.49    7.80
   7   5   1  127.29   11.60
   7   5   1  103.79   13.90
   7   5   1  145.99   16.40
   7   5   1  109.39   19.00
   8  -6  -1  132.49   13.80
   8  -6  -1  144.09    8.80
   8  -6  -1  122.39   18.70
  -8   6   1  155.58   12.70
  -8   6   1  172.28   23.80
   7  -6  -1  224.88   10.60
   7  -6  -1  206.38   13.70
   7  -6  -1  201.48   17.60
   7  -6  -1  155.28   24.50
   7  -6  -1  197.38   10.70
   7  -6  -1  197.48    9.30
  -7   6   1  184.78    9.60
  -7   6   1  179.88   14.20
  -7   6   1  229.68   22.70
  -7   6   1  206.68   11.80
   6  -6  -1   34.10    7.30
   6  -6  -1   35.90    5.00
   6  -6  -1   43.50   10.30
   6  -6  -1   37.40    5.50
  -6   6   1   39.00   12.00
  -6   6   1   54.29    8.20
  -6   6   1   34.90    4.90
  -6   6   1   26.40    5.40
   5  -6  -1  224.78    9.10
   5  -6  -1  216.78   17.10
   5  -6  -1  227.08   12.80
   5  -6  -1  206.58   10.40
   5  -6  -1  228.68   14.20
   5  -6  -1  221.08   17.70
  -5   6   1  221.98   12.40
  -5   6   1  217.38    8.90
  -5   6   1  228.98   19.30
  -5   6   1  260.27   21.50
  -5   6   1  221.18    9.40
  -5   6   1  223.88   10.60
   4  -6  -1    3.50    5.30
   4  -6  -1    2.30    4.50
   4  -6  -1    6.10    4.60
   4  -6  -1    4.70    7.00
   4  -6  -1   -2.10    3.60
   4  -6  -1   -3.40    3.20
  -4   6   1   -0.10    1.80
  -4   6   1   -3.80    4.00
  -4   6   1   -0.70    9.70
  -4   6   1    3.90    3.70
  -4   6   1   -3.70    4.10
  -4   6   1   -0.70    3.30
   3  -6  -1  207.28    8.60
   3  -6  -1  218.68   13.40
   3  -6  -1  219.48    8.60
   3  -6  -1  221.98   11.40
   3  -6  -1  214.18   14.90
   3  -6  -1  219.58   12.10
  -3   6   1  206.68    8.30
  -3   6   1  216.98   11.10
  -3   6   1  209.68   11.70
  -3   6   1  206.68    8.40
  -3   6   1  222.78   15.20
  -3   6   1  215.28    8.00
   2  -6  -1   11.30    3.50
   2  -6  -1    5.10    3.00
   2  -6  -1    8.30    4.90
   2  -6  -1    2.60    3.30
   2  -6  -1    7.40    3.50
   2  -6  -1    5.80    4.80
   2  -6  -1    1.20    3.60
  -2   6   1    6.90    5.30
  -2   6   1    2.70    2.90
  -2   6   1    8.20    3.90
  -2   6   1    4.30    3.40
  -2   6   1    5.00    3.20
  -2   6   1    1.70    2.80
   1  -6  -1  450.15   12.30
   1  -6  -1  451.05   13.70
   1  -6  -1  456.45   14.20
   1  -6  -1  438.96   12.50
   1  -6  -1  443.06   14.00
   1  -6  -1  459.85   17.90
  -1   6   1  436.96   12.60
  -1   6   1  456.85   13.90
  -1   6   1  453.25   12.20
  -1   6   1  444.86   18.50
  -1   6   1  444.66   14.70
  -1   6   1  462.15   15.10
   0  -6  -1   79.59    5.50
   0  -6  -1   75.99    5.10
   0  -6  -1   88.89    8.30
   0  -6  -1   74.39    9.60
   0  -6  -1   70.19    7.40
   0  -6  -1   78.49    6.50
   0   6   1   79.59    5.60
   0   6   1   74.59    5.70
   0   6   1   73.59    7.50
   0   6   1   72.49    5.80
   0   6   1   98.09   12.00
  -1  -6  -1  950.40   24.40
  -1  -6  -1  942.81   22.10
  -1  -6  -1  922.41   21.90
  -1  -6  -1  934.01   21.90
  -1  -6  -1  978.50   28.30
  -1  -6  -1  876.41   24.80
   1   6   1  944.41   29.10
   1   6   1  958.10   22.00
   1   6   1  950.30   26.20
   1   6   1  958.10   21.90
   1   6   1  929.21   22.10
   1   6   1  962.10   24.90
  -2  -6  -1  372.56   14.70
  -2  -6  -1  398.56   10.90
  -2  -6  -1  388.46   10.90
  -2  -6  -1  391.56   17.10
  -2  -6  -1  398.26   13.00
  -2  -6  -1  386.06   15.00
   2   6   1  408.06   16.10
   2   6   1  399.16   18.90
   2   6   1  398.16    9.70
   2   6   1  398.46   13.80
   2   6   1  380.66   10.90
   2   6   1  388.66   15.10
   2   6   1  392.06   11.00
   2   6   1  386.36   14.20
  -3  -6  -1   50.29    8.80
  -3  -6  -1   53.19    8.60
  -3  -6  -1   61.79    7.00
  -3  -6  -1   56.09    4.70
  -3  -6  -1   61.29   10.80
  -3  -6  -1   52.59    4.90
   3   6   1   58.89   13.50
   3   6   1   65.29   10.60
   3   6   1   50.89    4.90
   3   6   1   62.39    5.00
   3   6   1   62.09    8.40
   3   6   1   58.69   10.10
   3   6   1   56.79    6.70
   3   6   1   63.39    8.70
  -4  -6  -1   43.40   11.70
  -4  -6  -1   55.39   10.50
  -4  -6  -1   39.90    4.30
  -4  -6  -1   50.49    9.30
  -4  -6  -1   55.69    4.70
   4   6   1   38.90    7.50
   4   6   1   56.99    8.80
   4   6   1   53.69    4.40
   4   6   1   54.79    8.90
   4   6   1   48.10   11.60
   4   6   1   57.99    8.80
   4   6   1   49.20    4.50
   4   6   1   49.80   13.80
  -5  -6  -1  206.08    6.80
  -5  -6  -1  191.18    6.70
  -5  -6  -1  202.48   13.40
  -5  -6  -1  186.78   14.20
   5   6   1  194.98    6.30
   5   6   1  194.28   12.40
   5   6   1  158.58   25.00
   5   6   1  227.68   13.80
   5   6   1  195.38   18.10
   5   6   1  198.88    6.40
  -6  -6  -1  142.79   14.10
  -6  -6  -1  136.29   15.00
   6   6   1  134.99   15.60
   6   6   1  133.29   18.90
   6   6   1  107.09   12.50
  -7  -6  -1  177.18   18.10
   7   6   1  186.28   18.70
   7   6   1  142.09   15.40
   7   6   1  152.18   22.20
   8  -7  -1  147.89   20.60
   8  -7  -1  164.08   15.30
   8  -7  -1  181.68   10.30
   7  -7  -1   90.89    8.70
   7  -7  -1   94.79   13.10
   7  -7  -1   73.39   16.00
  -7   7   1  114.29   20.00
  -7   7   1   84.19    9.10
  -7   7   1  113.49    9.90
   6  -7  -1   91.79   12.00
   6  -7  -1   89.19    7.80
   6  -7  -1   81.49    8.30
   6  -7  -1   89.89   14.50
  -6   7   1   84.49    8.30
  -6   7   1  102.49    8.80
  -6   7   1   81.79   12.00
  -6   7   1  111.59   18.90
   5  -7  -1  184.08    9.10
   5  -7  -1  192.78    9.70
   5  -7  -1  154.48   18.40
   5  -7  -1  184.08   12.80
   5  -7  -1  209.18   17.20
   5  -7  -1  172.88   14.30
  -5   7   1  189.88    9.70
  -5   7   1  185.68   21.50
  -5   7   1  170.88   12.70
  -5   7   1  198.18   10.40
   4  -7  -1   11.20    4.10
   4  -7  -1   14.90    4.50
   4  -7  -1    8.30    5.30
   4  -7  -1   11.70    6.90
   4  -7  -1   15.50    5.20
   4  -7  -1   26.50    8.40
  -4   7   1   21.40    4.80
  -4   7   1   13.10    5.30
  -4   7   1   17.40   10.60
  -4   7   1   14.30    5.20
  -4   7   1   22.10    5.40
  -4   7   1   12.50    6.30
   3  -7  -1  171.98   15.40
   3  -7  -1  176.78    8.60
   3  -7  -1  173.28   13.00
   3  -7  -1  178.18    8.90
   3  -7  -1  192.98    9.40
   3  -7  -1  180.48   11.90
   3  -7  -1  182.98   12.20
  -3   7   1  161.88   11.70
  -3   7   1  169.08    8.90
  -3   7   1  158.08    8.80
  -3   7   1  167.48   11.50
  -3   7   1  169.88   15.60
  -3   7   1  173.08    8.50
   2  -7  -1 1118.79   26.10
   2  -7  -1 1082.29   28.80
   2  -7  -1 1064.69   29.10
   2  -7  -1 1072.59   27.30
   2  -7  -1 1063.59   25.70
   2  -7  -1 1053.59   28.70
   2  -7  -1 1115.69   30.40
   2  -7  -1 1102.39   32.70
  -2   7   1 1072.99   27.60
  -2   7   1 1078.49   28.80
  -2   7   1 1085.29   33.20
  -2   7   1 1097.59   28.60
  -2   7   1 1111.59   26.00
  -2   7   1 1070.39   25.90
   1  -7  -1  468.15   13.50
   1  -7  -1  468.55   17.30
   1  -7  -1  455.65   15.50
   1  -7  -1  472.75   15.30
   1  -7  -1  481.95   13.70
   1  -7  -1  446.76   19.40
  -1   7   1  455.65   16.30
  -1   7   1  468.45   14.90
  -1   7   1  482.75   13.60
  -1   7   1  481.15   13.80
  -1   7   1  476.35   20.90
  -1   7   1  482.45   16.60
   0  -7  -1  177.48    7.90
   0  -7  -1  176.18   11.00
   0  -7  -1  157.68    7.50
   0  -7  -1  172.68    8.80
   0  -7  -1  164.98   13.20
   0  -7  -1  158.08   10.10
   0   7   1  166.98   11.00
   0   7   1  190.08   15.40
   0   7   1  164.28    7.20
   0   7   1  155.28    7.80
   0   7   1  172.08    8.10
  -1  -7  -1  639.74   20.30
  -1  -7  -1  648.54   16.80
  -1  -7  -1  665.93   16.90
  -1  -7  -1  664.53   19.70
  -1  -7  -1  660.33   23.50
  -1  -7  -1  645.84   16.60
   1   7   1  649.34   21.20
   1   7   1  663.33   20.30
   1   7   1  673.23   25.40
   1   7   1  678.33   17.20
   1   7   1  630.34   16.80
   1   7   1  650.13   16.50
  -2  -7  -1  240.28    8.70
  -2  -7  -1  240.88   13.20
  -2  -7  -1  249.88   11.40
  -2  -7  -1  251.97   13.60
  -2  -7  -1  233.58   15.30
  -2  -7  -1  237.88    8.90
   2   7   1  252.47   13.20
   2   7   1  238.88    8.70
   2   7   1  247.78    7.10
   2   7   1  240.68    8.80
   2   7   1  252.17   18.00
   2   7   1  235.48   14.20
  -3  -7  -1   16.40    6.20
  -3  -7  -1   15.50    3.50
  -3  -7  -1   39.40   11.30
  -3  -7  -1   23.00    3.60
  -3  -7  -1   20.50    6.80
  -3  -7  -1   22.80    3.40
   3   7   1   21.40    6.70
   3   7   1   20.40    3.50
   3   7   1   19.70    5.20
   3   7   1   20.00    3.60
   3   7   1   14.70    4.10
  -4  -7  -1 2931.01   60.89
  -4  -7  -1 2837.22   66.79
  -4  -7  -1 2888.81   60.99
  -4  -7  -1 2943.91   64.19
  -4  -7  -1 2775.12   70.89
   4   7   1 2556.54   75.69
   4   7   1 2869.61   60.89
   4   7   1 2920.51   65.69
   4   7   1 2835.52   60.89
   4   7   1 2829.02   63.89
   4   7   1 2910.31   64.69
   4   7   1 2978.30   73.19
  -5  -7  -1   80.49   12.00
  -5  -7  -1   43.10    5.60
  -5  -7  -1   62.59   13.10
   5   7   1   61.99   14.00
   5   7   1   58.99    5.20
   5   7   1   58.19   11.40
   5   7   1   62.69    5.00
   5   7   1   37.60   10.50
  -6  -7  -1  214.58   16.30
  -6  -7  -1  170.78   16.80
   6   7   1  207.58   18.80
   6   7   1  177.28    5.40
   6   7   1  184.38   22.00
   6   7   1  181.28    5.60
   6   7   1  164.18   13.70
   7  -8  -1   72.89   14.20
   7  -8  -1   74.49    9.00
  -7   8   1   78.09   22.20
  -7   8   1   98.19   14.00
  -7   8   1   75.39   10.20
   6  -8  -1   -2.90    4.60
   6  -8  -1   -5.30    5.50
   6  -8  -1   -0.90    6.50
  -6   8   1    0.50   11.00
  -6   8   1    6.90    4.50
  -6   8   1   -0.50    5.00
   5  -8  -1  162.98    9.40
   5  -8  -1  143.39   10.30
   5  -8  -1  155.58   13.50
   5  -8  -1  149.88   15.20
   5  -8  -1  105.59   18.80
   5  -8  -1  142.49    9.20
  -5   8   1  156.68    9.80
  -5   8   1  140.29   14.20
  -5   8   1  159.18   20.00
  -5   8   1  142.39   10.40
   4  -8  -1  120.79   13.30
   4  -8  -1  135.39    9.10
   4  -8  -1  150.78   14.90
   4  -8  -1  136.19    8.10
   4  -8  -1  137.99    9.70
   4  -8  -1  106.99   17.20
   4  -8  -1  140.89   12.60
  -4   8   1  134.99   13.30
  -4   8   1  140.49   16.70
  -4   8   1  124.69    8.00
  -4   8   1  115.89   12.60
  -4   8   1  142.69   19.70
  -4   8   1  136.79    9.30
   3  -8  -1  114.79    7.70
   3  -8  -1  127.89   12.30
   3  -8  -1  120.49    9.00
   3  -8  -1  125.79    8.40
   3  -8  -1  128.59   12.00
   3  -8  -1  129.19   12.60
   3  -8  -1  120.99   16.50
  -3   8   1  124.79    7.70
  -3   8   1  116.59   11.80
  -3   8   1  112.19    8.00
  -3   8   1  118.99    9.30
  -3   8   1  125.69   11.90
  -3   8   1  132.29   16.90
   2  -8  -1  672.83   21.30
   2  -8  -1  659.63   18.10
   2  -8  -1  665.73   17.90
   2  -8  -1  671.13   25.90
   2  -8  -1  617.84   22.70
   2  -8  -1  644.94   19.70
   2  -8  -1  660.03   21.20
  -2   8   1  655.43   26.60
  -2   8   1  701.33   21.00
  -2   8   1  655.33   20.40
  -2   8   1  665.83   18.00
  -2   8   1  646.24   18.00
  -2   8   1  682.13   21.90
   1  -8  -1  198.48    9.30
   1  -8  -1  208.18    8.90
   1  -8  -1  191.08   15.30
   1  -8  -1  184.78   11.00
   1  -8  -1  190.98   13.40
   1  -8  -1  214.78   11.30
  -1   8   1  198.78    8.90
  -1   8   1  183.18   11.80
  -1   8   1  205.18   18.20
  -1   8   1  201.28   10.50
  -1   8   1  183.78   11.90
  -1   8   1  192.58   10.10
   0  -8  -1  215.78   12.90
   0  -8  -1  212.98   10.50
   0  -8  -1  203.78    8.70
   0  -8  -1  207.08    8.70
   0  -8  -1  199.28   15.50
   0  -8  -1  192.48   11.80
   0   8   1  216.88    9.50
   0   8   1  222.98   18.50
   0   8   1  209.08   12.70
   0   8   1  213.28   13.30
   0   8   1  199.38   13.00
   0   8   1  203.38    9.40
   0   8   1  200.58    9.60
  -1  -8  -1  787.22   23.20
  -1  -8  -1  764.12   19.90
  -1  -8  -1  792.52   20.10
  -1  -8  -1  766.52   24.10
  -1  -8  -1  805.82   20.00
   1   8   1  776.62   24.20
   1   8   1  793.72   19.60
   1   8   1  793.62   25.80
   1   8   1  798.62   20.10
   1   8   1  778.12   20.20
   1   8   1  775.72   25.00
   1   8   1  779.22   29.40
  -2  -8  -1 3284.67   70.29
  -2  -8  -1 3326.57   73.29
  -2  -8  -1 3268.47   70.39
  -2  -8  -1 3238.58   75.69
  -2  -8  -1 3153.58   75.29
   2   8   1 3221.88   76.89
   2   8   1 3293.47   74.59
   2   8   1 3290.77   77.39
   2   8   1 3252.07   70.79
   2   8   1 3313.77   70.49
   2   8   1 3386.26   81.29
  -3  -8  -1  236.78   10.40
  -3  -8  -1  215.28   14.40
  -3  -8  -1  229.98   11.90
  -3  -8  -1  232.78   14.10
  -3  -8  -1  228.78    9.20
   3   8   1  214.68   12.50
   3   8   1  214.08    9.00
   3   8   1  215.18   14.70
   3   8   1  226.08   16.50
   3   8   1  228.78    9.10
  -4  -8  -1 1192.98   36.10
  -4  -8  -1 1237.48   35.00
  -4  -8  -1 1256.27   29.10
  -4  -8  -1 1242.58   31.90
   4   8   1 1249.97   41.80
   4   8   1 1269.47   29.10
   4   8   1 1273.97   38.50
   4   8   1 1265.77   32.70
   4   8   1 1241.48   28.70
  -5  -8  -1   95.79   15.10
  -5  -8  -1  106.99   13.60
   5   8   1   99.49   16.00
   5   8   1   77.29   19.70
  -6  -8  -1   37.80   11.00
  -6  -8  -1   62.79   17.70
   6   8   1   11.90    9.80
   6   8   1   21.50    8.70
   6   8   1   32.00    4.90
   7  -9  -1   70.69   10.00
   7  -9  -1   44.70    8.40
   7  -9  -1   39.60    9.80
  -7   9   1   72.29   11.80
  -7   9   1   76.19   23.00
   6  -9  -1   29.30    7.00
   6  -9  -1   36.10    8.80
   6  -9  -1   67.09    9.20
   6  -9  -1   41.80    7.70
  -6   9   1   75.39   21.30
  -6   9   1   38.00    6.90
   5  -9  -1  124.49   14.00
   5  -9  -1  156.28   17.90
   5  -9  -1  112.09   15.50
   5  -9  -1  113.89    9.80
   5  -9  -1  122.39    9.30
   5  -9  -1  116.89   10.50
  -5   9   1  119.19   10.60
  -5   9   1  117.59   21.90
   4  -9  -1    1.40    5.80
   4  -9  -1    2.70    8.80
   4  -9  -1   -2.00    6.70
   4  -9  -1   -4.80    4.80
   4  -9  -1    2.90    4.50
  -4   9   1    0.60    5.20
  -4   9   1   -3.00   11.70
  -4   9   1   -1.10    8.20
  -4   9   1   -3.10    3.60
   3  -9  -1   49.10   12.30
   3  -9  -1   65.29   12.10
   3  -9  -1   51.09    8.20
   3  -9  -1   53.19    8.70
   3  -9  -1   48.10    7.30
  -3   9   1   32.20    8.20
  -3   9   1   38.10    6.40
  -3   9   1   52.29    9.20
  -3   9   1   47.90    7.50
   2  -9  -1  369.46   21.60
   2  -9  -1  411.36   15.80
   2  -9  -1  413.66   13.60
   2  -9  -1  390.66   16.70
   2  -9  -1  386.16   14.40
   2  -9  -1  387.66   19.30
  -2   9   1  404.06   16.60
  -2   9   1  405.66   16.60
  -2   9   1  408.56   14.40
  -2   9   1  416.36   13.80
  -2   9   1  424.36   24.10
   1  -9  -1  456.65   19.40
   1  -9  -1  458.35   14.50
   1  -9  -1  474.45   17.50
   1  -9  -1  420.76   22.20
   1  -9  -1  498.85   17.30
   1  -9  -1  423.86   15.00
  -1   9   1  470.75   18.70
  -1   9   1  474.65   18.30
  -1   9   1  492.05   25.50
  -1   9   1  483.15   14.80
  -1   9   1  472.55   15.30
  -1   9   1  474.45   16.50
   0  -9  -1   41.40    9.80
   0  -9  -1   26.20    5.40
   0  -9  -1   43.80    5.70
   0  -9  -1   28.10    4.60
   0   9   1   31.50    7.00
   0   9   1   24.00    7.80
   0   9   1   43.50    5.70
   0   9   1   25.20    5.80
   0   9   1   34.90    5.20
   0   9   1   34.20    7.20
  -1  -9  -1  704.53   18.50
  -1  -9  -1  706.33   22.60
  -1  -9  -1  680.83   23.30
  -1  -9  -1  696.43   18.90
   1   9   1  665.53   24.40
   1   9   1  699.53   19.00
   1   9   1  668.33   24.80
  -2  -9  -1  290.27   14.60
  -2  -9  -1  281.37   16.00
  -2  -9  -1  282.07   11.10
  -2  -9  -1  301.67   16.70
   2   9   1  286.67   11.20
   2   9   1  303.87   17.60
   2   9   1  292.47   22.30
   2   9   1  287.67   10.90
  -3  -9  -1   34.90    8.70
  -3  -9  -1   12.20    4.50
  -3  -9  -1   21.10    4.60
  -3  -9  -1   26.40    8.20
   3   9   1   21.90    4.40
   3   9   1   20.40    6.90
   3   9   1   20.90    4.70
   3   9   1   13.70    8.50
  -4  -9  -1  219.48   15.50
  -4  -9  -1  205.38    9.50
  -4  -9  -1  234.48   17.20
   4   9   1  187.88   22.00
   4   9   1  209.48   18.20
   4   9   1  204.18    9.20
  -5  -9  -1   66.59   16.00
   5   9   1   35.30    6.70
   5   9   1   19.10   10.60
   5   9   1   54.59    6.60
   6 -10  -1  137.19   19.30
   6 -10  -1  149.59   11.90
   6 -10  -1  171.28   17.20
  -6  10   1  181.28   25.40
  -6  10   1  143.09   14.50
   5 -10  -1  130.99   10.40
   5 -10  -1  130.69   15.10
   5 -10  -1  118.89    9.70
   5 -10  -1  104.19   16.50
   5 -10  -1  131.29   24.10
  -5  10   1  122.59   24.10
  -5  10   1  114.69   12.20
   4 -10  -1   22.50    6.90
   4 -10  -1   28.20   11.60
   4 -10  -1   43.00    9.40
   4 -10  -1   18.70    5.80
  -4  10   1   32.40    6.20
  -4  10   1   14.50   16.00
  -4  10   1   27.70    8.80
  -4  10   1   20.80    5.00
   3 -10  -1   58.09    9.80
   3 -10  -1   28.00    5.60
   3 -10  -1   49.50   12.50
  -3  10   1   36.90    6.10
  -3  10   1   37.50    9.60
  -3  10   1   41.60   10.50
   2 -10  -1  377.26   16.00
   2 -10  -1  329.57   20.00
   2 -10  -1  347.87   16.90
  -2  10   1  354.76   17.10
  -2  10   1  377.56   14.30
  -2  10   1  373.36   16.70
  -2  10   1  353.96   24.50
   1 -10  -1  278.37   12.20
   1 -10  -1  259.67   14.80
   1 -10  -1  248.18   13.90
   1 -10  -1  231.28   16.90
  -1  10   1  268.37   11.90
  -1  10   1  252.47   16.00
  -1  10   1  256.07   22.80
  -1  10   1  273.17   13.30
  -1  10   1  276.67   12.20
  -1  10   1  263.67   15.80
   0 -10  -1    7.60    5.00
   0 -10  -1   19.00    7.90
   0 -10  -1   -5.10    5.30
   0 -10  -1    4.10    4.10
   0  10   1    6.60    8.30
   0  10   1   13.50    5.20
   0  10   1    8.60    6.90
   0  10   1   14.00    7.10
   0  10   1    8.60    5.50
  -1 -10  -1  481.75   14.50
  -1 -10  -1  486.45   20.10
  -1 -10  -1  463.55   22.00
  -1 -10  -1  463.85   15.40
  -1 -10  -1  470.45   19.90
   1  10   1  458.75   15.70
   1  10   1  458.65   15.30
   1  10   1  477.45   21.70
   1  10   1  470.15   27.20
  -2 -10  -1   40.20   10.20
  -2 -10  -1   20.60    5.10
  -2 -10  -1   28.90    8.00
  -2 -10  -1   14.80    5.50
   2  10   1   19.10    6.80
   2  10   1    9.40    8.70
   2  10   1   25.90    5.20
   2  10   1   22.40    5.40
  -3 -10  -1   65.19    8.20
  -3 -10  -1   62.89   14.30
  -3 -10  -1   61.69   13.20
   3  10   1   45.60    9.30
   3  10   1   53.89    7.60
  -4 -10  -1  143.39   18.00
  -4 -10  -1  138.59   17.30
   4  10   1  136.49    9.20
   4  10   1  131.89   18.70
   4  10   1   94.79   23.50
   5 -11  -1  239.48   13.80
   5 -11  -1  212.08   20.60
   5 -11  -1  271.97   13.90
  -5  11   1  233.18   29.50
  -5  11   1  260.37   15.50
   4 -11  -1  151.38   16.90
   4 -11  -1  141.99   11.80
  -4  11   1   99.89   26.80
  -4  11   1  122.99   12.40
  -4  11   1  155.78   22.60
  -4  11   1  168.08   11.80
   3 -11  -1   21.00    6.90
   3 -11  -1   40.80    6.80
  -3  11   1   32.50    6.90
  -3  11   1   44.30    9.90
  -3  11   1   27.40    9.40
  -3  11   1   45.00    7.20
   2 -11  -1   96.89    9.40
   2 -11  -1  127.49   13.10
   2 -11  -1   95.39   13.80
  -2  11   1   95.19    9.60
  -2  11   1  116.49   14.40
  -2  11   1   81.59   14.40
  -2  11   1   91.59   21.20
   1 -11  -1  174.38   13.90
   1 -11  -1  145.19   13.10
   1 -11  -1  154.88   10.30
  -1  11   1  159.38   15.90
  -1  11   1  147.99   11.10
  -1  11   1  160.28   15.50
  -1  11   1  123.69   22.00
   0 -11  -1   22.20    7.40
   0 -11  -1   30.10    5.90
   0 -11  -1   15.80    4.80
   0  11   1    5.50   10.00
   0  11   1   20.50    7.20
   0  11   1   27.40    6.10
  -1 -11  -1  184.08   15.80
  -1 -11  -1  160.08   17.50
  -1 -11  -1  137.59   16.70
  -1 -11  -1  193.78   11.70
   1  11   1  172.98   10.70
   1  11   1  139.39   11.70
   1  11   1  134.69   23.80
   1  11   1  193.58   17.40
  -2 -11  -1  102.99   15.10
  -2 -11  -1   85.89   10.50
  -2 -11  -1  101.29   15.70
   2  11   1   95.49   16.70
   2  11   1   90.89    9.50
  -3 -11  -1   34.80   10.50
   3  11   1   -1.30   10.50
   3  11   1   16.60    8.70
   3  11   1   25.10    5.80
   3 -12  -1   40.00    8.60
   3 -12  -1   78.09   13.00
   3 -12  -1   78.29   11.80
  -3  12   1   54.29   14.40
  -3  12   1   41.30   12.00
  -3  12   1   54.09    8.70
   2 -12  -1   43.50    8.80
   2 -12  -1   54.19    8.20
  -2  12   1   34.90    8.50
  -2  12   1   39.20    8.00
   1 -12  -1   44.80    7.10
  -1  12   1   44.50   12.20
  -1  12   1   72.09    9.90
   0 -12  -1   36.40    9.00
   0 -12  -1   23.30    5.80
   0  12   1   43.90    7.10
   0  12   1   19.70   11.70
  -1 -12  -1  150.78   16.90
  -1 -12  -1  102.99   13.90
  -1 -12  -1   81.69   18.50
   1  12   1  131.99   12.10
   1  12   1  122.89   18.50
   2  12  -2   78.49   10.90
  -2 -12   2   66.59   11.40
   1  12  -2   40.00    7.00
  -1 -12   2   42.40   12.10
  -1 -12   2   45.80   10.70
   0  12  -2  147.19   16.80
   0  12  -2   94.69   24.10
   0  12  -2  128.29   11.40
   0 -12   2  124.89   11.70
   0 -12   2  141.09   15.70
  -1  12  -2  203.78   12.90
  -1  12  -2  145.69   24.80
  -1  12  -2  220.38   17.50
   1 -12   2  206.48   16.30
   1 -12   2  185.48   11.90
  -2  12  -2    6.60   10.70
  -2  12  -2   21.70    6.90
  -2  12  -2   12.80    6.20
   2 -12   2   17.00    6.40
   2 -12   2   23.50    8.30
  -3  12  -2  133.19   12.80
  -3  12  -2  153.78   15.00
  -3  12  -2  110.49   23.40
   3 -12   2  164.78   12.90
   3 -12   2  170.88   15.40
   3 -12   2  122.99   16.30
  -4  12  -2   26.10    7.90
   4 -12   2   20.80    7.20
   4 -12   2   22.30    8.10
   3  11  -2  310.87   13.30
   3  11  -2  264.97   26.60
  -3 -11   2  322.07   17.70
  -3 -11   2  303.57   13.50
  -3 -11   2  292.27   20.10
   2  11  -2  247.68   25.20
   2  11  -2  278.27   12.50
  -2 -11   2  313.17   18.50
  -2 -11   2  279.67   13.20
  -2 -11   2  286.67   17.50
  -2 -11   2  230.48   19.30
   1  11  -2   24.20    5.80
   1  11  -2    4.80    9.10
   1  11  -2   20.70    6.30
  -1 -11   2   24.40    8.40
  -1 -11   2   15.90    5.80
   0  11  -2  254.47   24.20
   0  11  -2  296.67   13.00
   0  11  -2  303.67   17.40
   0  11  -2  290.77   13.60
   0 -11   2  304.17   13.30
   0 -11   2  271.37   12.70
   0 -11   2  230.58   19.30
   0 -11   2  297.27   17.00
  -1  11  -2  550.94   29.70
  -1  11  -2  560.54   21.40
  -1  11  -2  560.44   17.80
   1 -11   2  568.94   18.20
   1 -11   2  541.55   19.30
   1 -11   2  563.54   21.90
  -2  11  -2   64.49   12.10
  -2  11  -2   57.69    8.70
  -2  11  -2   69.79   11.30
   2 -11   2   54.79   11.60
   2 -11   2   58.39    8.60
  -3  11  -2  132.39   11.60
  -3  11  -2  151.28   12.90
  -3  11  -2  176.98   15.20
  -3  11  -2  111.89   20.70
   3 -11   2  154.98   15.90
   3 -11   2  121.59   13.00
   3 -11   2  137.09   11.00
  -4  11  -2  509.25   19.10
  -4  11  -2  567.14   19.30
  -4  11  -2  548.95   28.90
   4 -11   2  555.94   24.30
   4 -11   2  581.64   24.00
   4 -11   2  559.44   21.10
   4 -11   2  528.85   18.40
  -5  11  -2   27.70   17.90
  -5  11  -2   33.00    7.90
  -5  11  -2   36.40    9.70
   5 -11   2   38.00    7.30
   5 -11   2   30.60    8.30
   5 -11   2   13.10    7.90
   5 -11   2   30.50    7.90
   4  10  -2   17.00    5.00
   4  10  -2    4.30    6.10
  -4 -10   2   15.10    9.00
  -4 -10   2   24.10    7.60
   3  10  -2   77.19    8.50
  -3 -10   2   88.49   11.70
  -3 -10   2   91.29   14.10
  -3 -10   2   98.49    8.50
  -3 -10   2   54.59   14.70
   2  10  -2  305.27   12.00
   2  10  -2  290.77   12.30
   2  10  -2  296.97   23.60
  -2 -10   2  309.47   17.50
  -2 -10   2  307.07   16.30
  -2 -10   2  289.57   18.10
  -2 -10   2  317.87   12.30
   1  10  -2   44.20    5.70
   1  10  -2   62.79   12.10
   1  10  -2   24.40    8.20
   1  10  -2   41.30    6.40
  -1 -10   2   36.90    6.40
  -1 -10   2   41.70    5.80
  -1 -10   2   24.80    6.40
  -1 -10   2   51.89   11.70
   0  10  -2  133.99    9.50
   0  10  -2  140.09   12.40
   0  10  -2  131.49   19.20
   0  10  -2  125.29   10.30
   0 -10   2  146.39   16.80
   0 -10   2  121.59    8.60
   0 -10   2  119.39   14.70
   0 -10   2  120.49    9.50
  -1  10  -2  324.97   33.10
  -1  10  -2  406.26   16.70
  -1  10  -2  419.16   15.00
  -1  10  -2  380.16   14.20
   1 -10   2  392.36   14.10
   1 -10   2  385.96   17.40
   1 -10   2  348.57   19.60
   1 -10   2  382.46   15.30
  -2  10  -2  150.48   11.20
   2 -10   2  147.99   12.60
   2 -10   2  143.89   14.20
   2 -10   2  151.48   10.70
   2 -10   2  136.09   12.60
  -3  10  -2  290.67   13.90
  -3  10  -2  268.87   16.20
  -3  10  -2  268.47   14.40
   3 -10   2  297.27   15.20
   3 -10   2  292.87   12.60
   3 -10   2  266.17   16.20
   3 -10   2  302.17   17.10
  -4  10  -2  142.29   10.20
  -4  10  -2  154.18   10.90
  -4  10  -2  158.18    8.90
  -4  10  -2  139.99   20.30
   4 -10   2  143.39   15.00
   4 -10   2  113.59   16.30
   4 -10   2  137.69   12.70
   4 -10   2  143.79   15.40
   4 -10   2  138.79   10.40
  -5  10  -2   68.59   17.30
  -5  10  -2   72.19   10.20
  -5  10  -2   48.70    8.50
  -5  10  -2   43.60   17.00
   5 -10   2   79.99    9.70
   5 -10   2   42.20    8.00
   5 -10   2   81.89   14.80
  -6  10  -2   84.39   24.30
  -6  10  -2   91.99   11.40
   6 -10   2   79.59   16.50
   6 -10   2   61.49   10.00
   6 -10   2   53.69    9.60
   5   9  -2   97.59   22.10
   5   9  -2  103.49   15.20
   5   9  -2  137.39    8.00
  -5  -9   2  145.99   12.90
  -5  -9   2  144.29   16.70
   4   9  -2  220.28    9.50
   4   9  -2  203.98   11.40
   4   9  -2  189.18   15.40
   4   9  -2  252.47   11.80
   4   9  -2  198.68   22.00
  -4  -9   2  224.78   16.40
  -4  -9   2  222.98   16.50
  -4  -9   2  229.38   13.20
  -4  -9   2  222.38    9.80
   3   9  -2  228.98    9.80
   3   9  -2  243.08   15.40
   3   9  -2  232.88   21.40
  -3  -9   2  236.18   10.00
  -3  -9   2  245.58   13.40
  -3  -9   2  232.78   15.40
  -3  -9   2  235.58   15.70
   2   9  -2 1706.23   44.50
   2   9  -2 1708.03   46.30
   2   9  -2 1790.02   45.10
   2   9  -2 1781.12   51.89
   2   9  -2 1776.62   40.10
  -2  -9   2 1780.22   40.00
  -2  -9   2 1760.52   45.00
  -2  -9   2 1729.63   48.60
  -2  -9   2 1760.62   44.20
   1   9  -2   25.40    4.40
   1   9  -2   11.70    6.20
   1   9  -2   24.60    6.60
   1   9  -2   26.40    5.20
   1   9  -2   18.00    7.70
  -1  -9   2   25.90    7.00
  -1  -9   2   26.30    4.90
  -1  -9   2   18.80    3.30
  -1  -9   2   17.40    5.40
   0   9  -2 4596.44  100.19
   0   9  -2 4812.32  100.19
   0   9  -2 4724.03  103.89
   0   9  -2 4729.73  109.79
   0   9  -2 4601.04  103.89
   0  -9   2 4902.51  105.69
   0  -9   2 4766.32  100.19
   0  -9   2 4558.14  100.29
   0  -9   2 4635.34  104.19
   0  -9   2 4697.13  100.99
   0  -9   2 4701.33  108.59
  -1   9  -2  498.25   16.40
  -1   9  -2  535.05   25.00
  -1   9  -2  532.35   15.90
  -1   9  -2  508.15   17.60
  -1   9  -2  527.75   15.40
   1  -9   2  472.05   20.50
   1  -9   2  511.75   15.50
   1  -9   2  496.95   16.80
   1  -9   2  474.55   22.20
   1  -9   2  488.65   15.30
   1  -9   2  495.25   18.50
  -2   9  -2    6.20    4.50
  -2   9  -2    4.00    7.30
  -2   9  -2    7.40    5.00
  -2   9  -2    6.50    5.90
  -2   9  -2    9.90    4.50
   2  -9   2   13.20    5.90
   2  -9   2   -0.50    5.40
   2  -9   2    6.20    4.30
   2  -9   2    4.20    5.10
   2  -9   2    4.10    4.20
   2  -9   2    2.50    5.60
   2  -9   2   -1.80    5.60
  -3   9  -2   91.39   17.00
  -3   9  -2   92.09    9.20
  -3   9  -2   97.99   12.30
  -3   9  -2   99.09    8.10
  -3   9  -2   93.49    8.10
   3  -9   2   91.69   12.20
   3  -9   2   95.79    9.60
   3  -9   2   66.39   15.00
   3  -9   2   96.59    7.80
   3  -9   2   91.19   12.20
   3  -9   2   82.79   15.70
   3  -9   2   95.39   10.80
  -4   9  -2  552.14   17.10
  -4   9  -2  535.05   16.20
  -4   9  -2  548.15   15.20
  -4   9  -2  558.04   16.50
  -4   9  -2  559.54   24.80
  -4   9  -2  562.24   24.90
   4  -9   2  441.46   24.30
   4  -9   2  541.75   17.40
   4  -9   2  540.25   16.20
   4  -9   2  551.94   21.90
   4  -9   2  526.95   25.60
   4  -9   2  527.35   24.60
  -5   9  -2    5.70   13.20
  -5   9  -2   17.90    5.50
   5  -9   2    6.60    6.40
   5  -9   2    9.70    5.90
   5  -9   2   20.20    5.40
   5  -9   2   11.70    6.80
   5  -9   2   -5.70    7.30
   5  -9   2    3.90   10.70
  -6   9  -2  383.16   28.50
  -6   9  -2  398.06   15.00
   6  -9   2  371.36   14.10
   6  -9   2  380.96   22.00
   6  -9   2  383.36   19.70
  -7   9  -2   81.99   11.20
   7  -9   2   39.70    9.90
   7  -9   2   56.89    9.50
   7  -9   2   67.99    9.30
   6   8  -2   83.39   17.10
  -6  -8   2   50.99   10.70
  -6  -8   2   54.59   12.30
   5   8  -2  151.28   20.80
   5   8  -2  142.49    9.50
   5   8  -2  120.89   14.20
   5   8  -2   92.89   14.10
   5   8  -2  122.69    8.60
  -5  -8   2  139.09   15.00
  -5  -8   2  134.59    7.40
  -5  -8   2  149.79   12.10
  -5  -8   2  151.08   14.60
   4   8  -2   26.20    6.70
   4   8  -2   31.30    4.30
   4   8  -2   31.70    4.20
   4   8  -2   23.20    5.70
   4   8  -2   25.20    8.00
  -4  -8   2   25.30    5.50
  -4  -8   2   30.70    7.80
  -4  -8   2   34.00    4.50
   3   8  -2  361.26   25.30
   3   8  -2  366.96   11.50
   3   8  -2  355.36   11.60
   3   8  -2  372.36   12.30
   3   8  -2  364.36   16.90
   3   8  -2  346.97   16.30
  -3  -8   2  379.36   16.20
  -3  -8   2  372.56   11.70
  -3  -8   2  347.57   11.60
  -3  -8   2  317.17   21.20
  -3  -8   2  367.56   14.90
   2   8  -2   13.40    5.00
   2   8  -2   15.60    4.30
   2   8  -2    7.10    5.10
   2   8  -2   18.10    3.90
   2   8  -2   21.80    7.00
   2   8  -2   12.30    6.60
   2   8  -2    9.50    6.30
  -2  -8   2    7.90    4.30
  -2  -8   2   13.70    4.10
  -2  -8   2    9.20    3.80
  -2  -8   2   13.40    6.30
  -2  -8   2   14.60    6.50
   1   8  -2  119.19    7.60
   1   8  -2  124.39   11.00
   1   8  -2  133.49   16.30
   1   8  -2  116.79   11.50
  -1  -8   2  114.19    6.60
  -1  -8   2  131.09    7.60
  -1  -8   2  119.29   11.50
  -1  -8   2  128.49   13.80
  -1  -8   2  115.09   11.20
   0   8  -2 1690.43   37.90
   0   8  -2 1736.73   41.40
   0   8  -2 1711.33   41.50
   0   8  -2 1637.64   45.90
   0   8  -2 1554.14   39.20
   0  -8   2 1651.73   38.10
   0  -8   2 1663.33   44.90
   0  -8   2 1643.44   37.80
   0  -8   2 1712.93   38.10
   0  -8   2 1740.23   42.80
   0  -8   2 1654.03   41.50
  -1   8  -2  152.88    9.50
  -1   8  -2  159.18   11.80
  -1   8  -2  165.98    8.70
  -1   8  -2  167.68   15.80
  -1   8  -2  157.68    9.70
   1  -8   2  165.88    9.80
   1  -8   2  161.48    8.00
   1  -8   2  143.79   13.70
   1  -8   2  154.48   11.80
   1  -8   2  154.28   13.00
   1  -8   2  161.08    8.70
   1  -8   2  170.38   11.20
  -2   8  -2   12.20    5.90
  -2   8  -2   13.30    4.20
  -2   8  -2   11.20    4.10
  -2   8  -2   10.50    6.10
  -2   8  -2    5.80    4.90
  -2   8  -2   13.60    4.40
   2  -8   2   14.90    5.60
   2  -8   2    9.80    5.00
   2  -8   2    8.20    4.10
   2  -8   2    6.40    5.40
   2  -8   2    6.90    3.80
   2  -8   2    9.90    4.50
   2  -8   2    3.70    4.90
  -3   8  -2  349.67   16.00
  -3   8  -2  353.86   11.80
  -3   8  -2  368.56   12.70
  -3   8  -2  360.06   17.90
  -3   8  -2  368.66   20.00
   3  -8   2  361.56   19.00
   3  -8   2  361.76   16.50
   3  -8   2  342.47   12.30
   3  -8   2  361.86   16.00
   3  -8   2  361.96   18.80
   3  -8   2  341.67   12.20
   3  -8   2  345.87   18.60
  -4   8  -2  167.28    8.20
  -4   8  -2  181.58   16.10
  -4   8  -2  178.78   13.30
  -4   8  -2  170.48    8.60
  -4   8  -2  180.68   21.40
  -4   8  -2  186.58    9.90
  -4   8  -2  180.58   16.40
   4  -8   2  137.39   13.80
   4  -8   2  173.88   16.70
   4  -8   2  171.08   13.40
   4  -8   2  168.98   14.00
   4  -8   2  158.98    9.00
   4  -8   2  184.78   16.60
   4  -8   2  177.18    9.90
  -5   8  -2   43.20   13.00
  -5   8  -2   72.09   16.10
  -5   8  -2   45.40    6.00
   5  -8   2   40.20    7.60
   5  -8   2   56.69   16.00
   5  -8   2   42.30    7.20
   5  -8   2   57.19    7.40
   5  -8   2   41.70    5.90
  -6   8  -2  201.08   22.30
  -6   8  -2  167.18   10.50
   6  -8   2  187.38    9.90
   6  -8   2  192.88   10.40
   6  -8   2  191.78   17.20
   6  -8   2  186.58   15.20
  -7   8  -2  156.08   23.80
  -7   8  -2  127.49   10.40
   7  -8   2  147.49    9.90
   7  -8   2  133.19   18.30
   7  -8   2  120.39   15.40
   6   7  -2  399.26   20.60
   6   7  -2  422.66   10.70
   6   7  -2  442.96   26.60
  -6  -7   2  430.76   21.20
  -6  -7   2  414.16   11.40
   5   7  -2  174.68   13.10
   5   7  -2  219.08   14.10
   5   7  -2  195.38    7.60
   5   7  -2  180.78   14.40
   5   7  -2  211.98   19.90
   5   7  -2  190.08    7.40
  -5  -7   2  194.58   12.30
  -5  -7   2  191.88   14.90
  -5  -7   2  185.88    7.30
  -5  -7   2  188.38    7.60
  -5  -7   2  208.78   14.10
   4   7  -2  202.18   12.60
   4   7  -2  207.28    8.00
   4   7  -2  203.58   17.80
   4   7  -2  195.68   13.70
   4   7  -2  211.18   12.10
   4   7  -2  203.58    8.00
  -4  -7   2  209.98   12.80
  -4  -7   2  206.68    8.10
  -4  -7   2  199.48   14.10
  -4  -7   2  186.48    8.20
  -4  -7   2  209.88   11.40
   3   7  -2  607.54   22.30
   3   7  -2  643.54   25.90
   3   7  -2  654.33   21.50
   3   7  -2  642.84   20.10
   3   7  -2  631.94   16.10
   3   7  -2  614.34   18.50
  -3  -7   2  609.64   23.90
  -3  -7   2  646.64   16.20
  -3  -7   2  639.34   16.00
  -3  -7   2  634.14   20.30
  -3  -7   2  613.94   19.10
  -3  -7   2  614.94   21.50
   2   7  -2    6.00    5.40
   2   7  -2   10.80    6.20
   2   7  -2    5.90    3.30
   2   7  -2    9.40    4.70
   2   7  -2    6.50    4.20
  -2  -7   2   11.60    5.40
  -2  -7   2    6.80    3.30
  -2  -7   2   11.20    5.30
  -2  -7   2   10.20    3.80
  -2  -7   2    8.90    4.70
  -2  -7   2    4.80    3.10
   1   7  -2    0.20    4.00
   1   7  -2    1.80    4.60
   1   7  -2    1.50    3.00
   1   7  -2    4.80    4.20
   1   7  -2    1.70    3.10
   1   7  -2   -4.50    3.10
   1   7  -2   -1.40    5.10
  -1  -7   2    1.10    5.20
  -1  -7   2    2.10    2.80
  -1  -7   2    4.80    4.00
  -1  -7   2    1.70    3.50
  -1  -7   2   -1.90    3.00
  -1  -7   2    0.90    1.80
   0   7  -2   26.20    5.50
   0   7  -2   26.90    4.90
   0   7  -2   18.90    3.50
   0   7  -2   25.10    5.00
   0   7  -2   18.90    5.80
   0   7  -2   24.70    4.10
   0  -7   2   26.00    5.50
   0  -7   2   23.30    3.80
   0  -7   2   35.20    9.10
   0  -7   2   28.50    4.90
   0  -7   2   27.00    5.50
   0  -7   2   15.20    4.40
  -1   7  -2  276.77   11.10
  -1   7  -2  274.07   12.40
  -1   7  -2  291.97   16.60
  -1   7  -2  283.97    9.90
  -1   7  -2  257.67   11.60
   1  -7   2  266.07   14.80
   1  -7   2  276.87   14.20
   1  -7   2  276.67   11.10
   1  -7   2  273.57   12.70
   1  -7   2  289.17   12.40
   1  -7   2  272.27    9.90
   1  -7   2  271.47    9.80
  -2   7  -2  299.37   13.30
  -2   7  -2  322.67   17.10
  -2   7  -2  290.17   10.00
  -2   7  -2  302.67   10.70
  -2   7  -2  288.37   14.00
   2  -7   2  298.97   15.10
   2  -7   2  292.87   10.20
   2  -7   2  313.07   15.80
   2  -7   2  311.57   13.90
   2  -7   2  320.97   15.80
   2  -7   2  291.57   10.10
   2  -7   2  311.97   12.80
  -3   7  -2  449.06   19.70
  -3   7  -2  471.85   16.90
  -3   7  -2  486.15   13.80
  -3   7  -2  464.25   20.30
  -3   7  -2  479.15   14.10
   3  -7   2  457.15   13.50
   3  -7   2  491.95   20.10
   3  -7   2  484.25   19.80
   3  -7   2  504.35   19.80
   3  -7   2  473.15   17.40
   3  -7   2  480.45   17.30
   3  -7   2  485.85   13.90
  -4   7  -2  393.26   18.80
  -4   7  -2  364.06   12.90
  -4   7  -2  401.66   11.30
  -4   7  -2  385.26   12.70
  -4   7  -2  399.06   23.80
  -4   7  -2  386.76   16.00
  -4   7  -2  375.46   20.00
   4  -7   2  389.16   16.50
   4  -7   2  371.16   20.00
   4  -7   2  395.56   12.60
   4  -7   2  382.96   18.80
   4  -7   2  375.56   12.20
   4  -7   2  387.46   17.10
  -5   7  -2   34.90   11.60
  -5   7  -2   27.10    4.70
  -5   7  -2   22.50    5.60
  -5   7  -2   36.10   10.40
  -5   7  -2   23.10    5.00
   5  -7   2   38.90    6.50
   5  -7   2   50.19    7.00
   5  -7   2   23.30    6.60
   5  -7   2   27.80    6.10
  -6   7  -2  378.96   17.60
  -6   7  -2  379.56   13.20
  -6   7  -2  392.86   24.80
   6  -7   2  402.26   13.20
   6  -7   2  379.06   19.50
   6  -7   2  400.66   18.10
   6  -7   2  397.06   12.70
   6  -7   2  362.46   21.30
  -7   7  -2  158.48   21.50
  -7   7  -2  108.99    9.00
   7  -7   2  124.69   14.40
   7  -7   2  125.99   17.10
   7  -7   2  126.39    8.70
   8  -7   2   36.00    8.20
   8  -7   2   26.50    9.80
   8  -7   2   40.20    5.50
   7   6  -2   -0.90    8.00
   7   6  -2   16.60    7.50
   7   6  -2   -8.20    6.10
  -7  -6   2   -0.60    8.20
   6   6  -2  202.08   12.20
   6   6  -2  194.68   19.40
   6   6  -2  197.58    5.70
   6   6  -2  195.18    5.80
   6   6  -2  189.38   15.60
  -6  -6   2  200.38    6.40
  -6  -6   2  202.78   15.50
  -6  -6   2  200.58    6.50
   5   6  -2  181.08   13.70
   5   6  -2  181.38    6.50
   5   6  -2  174.48    6.50
   5   6  -2  182.78   11.30
   5   6  -2  198.98   14.30
   5   6  -2  174.18   17.50
  -5  -6   2  196.28   12.70
  -5  -6   2  184.28    6.80
  -5  -6   2  186.48   11.60
  -5  -6   2  188.98   14.80
   4   6  -2   16.80    6.50
   4   6  -2   11.90    4.50
   4   6  -2   15.50    4.60
   4   6  -2   19.80    3.00
  -4  -6   2   20.00    3.00
  -4  -6   2   15.20    2.90
  -4  -6   2   14.40    5.90
  -4  -6   2   13.40    3.90
  -4  -6   2   22.60    5.60
   3   6  -2  906.91   21.10
   3   6  -2  925.61   25.70
   3   6  -2  922.51   29.80
   3   6  -2  928.91   24.20
   3   6  -2  886.21   24.70
   3   6  -2  935.91   21.20
   3   6  -2  902.11   27.10
  -3  -6   2  910.81   23.90
  -3  -6   2  881.31   25.90
  -3  -6   2  915.51   25.00
  -3  -6   2  918.41   28.70
  -3  -6   2  911.61   21.10
  -3  -6   2  838.12   22.10
   2   6  -2   12.00    3.90
   2   6  -2   38.90   11.20
   2   6  -2   19.60    3.30
   2   6  -2   18.10    3.20
   2   6  -2   22.10    5.50
   2   6  -2   16.10    4.10
  -2  -6   2   22.20    4.90
  -2  -6   2   13.20    3.00
  -2  -6   2   17.70    3.00
  -2  -6   2   11.40    4.70
  -2  -6   2   17.60    4.70
   1   6  -2    4.10    3.60
   1   6  -2   -0.40    2.70
   1   6  -2    6.30    4.50
   1   6  -2    4.20    3.70
   1   6  -2    3.00    3.80
   1   6  -2   -2.10    2.70
  -1  -6   2    2.60    4.30
  -1  -6   2    2.20    2.50
  -1  -6   2   -0.60    3.40
  -1  -6   2    1.90    2.80
  -1  -6   2    2.60    3.40
  -1  -6   2    3.80    1.50
   0   6  -2 1121.59   24.80
   0   6  -2 1063.89   24.80
   0   6  -2 1091.19   27.10
   0   6  -2  976.30   26.10
   0   6  -2 1117.19   27.10
   0   6  -2 1053.89   30.30
   0  -6   2 1064.39   29.60
   0  -6   2 1077.09   27.40
   0  -6   2 1105.49   24.70
   0  -6   2 1070.19   24.60
   0  -6   2 1070.79   25.00
   0  -6   2 1070.29   27.00
  -1   6  -2  411.06   14.20
  -1   6  -2  436.66   11.90
  -1   6  -2  444.06   13.10
  -1   6  -2  405.26   14.30
  -1   6  -2  414.46   11.80
  -1   6  -2  427.46   17.30
   1  -6   2  445.36   14.70
   1  -6   2  419.86   11.70
   1  -6   2  442.86   15.90
   1  -6   2  418.06   16.10
   1  -6   2  421.16   13.30
   1  -6   2  448.66   12.10
  -2   6  -2  127.09   10.40
  -2   6  -2  148.79    6.50
  -2   6  -2  171.08   12.60
  -2   6  -2  154.18    9.30
   2  -6   2  155.48   11.40
   2  -6   2  144.49    6.60
   2  -6   2  162.88   11.30
   2  -6   2  151.08    7.10
   2  -6   2  146.69    9.20
   2  -6   2  164.58    9.80
   2  -6   2  154.88   11.30
  -3   6  -2  672.33   16.90
  -3   6  -2  681.63   17.40
  -3   6  -2  637.34   23.40
  -3   6  -2  677.63   22.70
  -3   6  -2  683.43   20.10
   3  -6   2  685.83   20.70
   3  -6   2  700.53   18.40
   3  -6   2  688.23   22.20
   3  -6   2  683.43   20.30
   3  -6   2  665.33   17.20
   3  -6   2  679.43   23.50
  -4   6  -2  365.26   10.70
  -4   6  -2  379.06   11.50
  -4   6  -2  393.56   12.00
  -4   6  -2  385.76   14.90
  -4   6  -2  390.56   21.40
  -4   6  -2  376.76   19.80
  -4   6  -2  368.06    9.30
  -4   6  -2  404.86    9.70
   4  -6   2  376.86   12.20
   4  -6   2  381.46   17.40
   4  -6   2  378.26   11.70
   4  -6   2  402.96   19.30
   4  -6   2  406.06   15.50
   4  -6   2  418.26   16.60
  -5   6  -2   33.90    4.20
  -5   6  -2   36.00    6.10
  -5   6  -2   29.00    5.30
  -5   6  -2   36.70    6.40
  -5   6  -2   33.80   10.40
  -5   6  -2   31.40   10.60
   5  -6   2   23.20    6.10
   5  -6   2   27.00    6.00
   5  -6   2   37.80   13.10
   5  -6   2   22.20    5.20
   5  -6   2   34.60    6.00
   5  -6   2   29.20    4.20
  -6   6  -2 1695.73   38.70
  -6   6  -2 1710.53   42.60
  -6   6  -2 1736.83   38.90
   6  -6   2 1719.83   38.60
   6  -6   2 1682.73   38.60
   6  -6   2 1734.53   42.90
   6  -6   2 1732.43   46.70
   6  -6   2 1741.23   45.90
  -7   6  -2  178.88   21.00
  -7   6  -2  136.69   13.70
  -7   6  -2  136.79    8.60
  -7   6  -2  146.39    8.90
   7  -6   2  157.98   13.80
   7  -6   2  143.59    8.50
   7  -6   2  144.89   10.40
   7  -6   2  144.69    8.20
   7  -6   2  172.28   16.80
   8  -6   2   30.60    8.60
   8  -6   2   62.79    7.10
   8  -6   2   41.80    7.80
   7   5  -2   -2.90    5.80
   7   5  -2   13.70    6.30
   7   5  -2    1.90    3.80
   7   5  -2   -1.00    7.40
  -7  -5   2    3.40    7.30
   6   5  -2  783.62   24.30
   6   5  -2  710.33   35.00
   6   5  -2  724.33   20.30
   6   5  -2  811.02   26.20
   6   5  -2  790.82   29.80
   6   5  -2  810.92   21.50
  -6  -5   2  774.12   16.60
   5   5  -2  298.37   16.50
   5   5  -2  329.97   19.00
   5   5  -2  309.77    8.70
   5   5  -2  313.67    8.40
   5   5  -2  320.27   12.10
   5   5  -2  329.77   15.90
   5   5  -2  316.17   20.50
   5   5  -2  338.37   17.60
  -5  -5   2  329.07    8.60
  -5  -5   2  330.37   13.90
  -5  -5   2  321.97    8.60
  -5  -5   2  315.07   15.20
   4   5  -2   53.99    9.40
   4   5  -2   40.40   12.10
   4   5  -2   45.80    9.70
   4   5  -2   35.10    6.80
   4   5  -2   38.20    3.90
   4   5  -2   40.40    9.80
   4   5  -2   33.30    6.90
   4   5  -2   48.70   12.20
  -4  -5   2   41.30    8.00
  -4  -5   2   35.60    8.90
  -4  -5   2   32.60    3.80
  -4  -5   2   40.40   10.60
  -4  -5   2   34.50    7.20
  -4  -5   2   40.60    3.90
   3   5  -2 1180.58   25.70
   3   5  -2 1158.68   33.30
   3   5  -2 1185.58   25.70
   3   5  -2 1148.69   30.10
   3   5  -2 1137.89   31.00
   3   5  -2 1208.68   30.10
   3   5  -2 1202.38   28.20
  -3  -5   2 1177.48   25.70
  -3  -5   2 1147.69   30.00
  -3  -5   2 1183.28   25.70
  -3  -5   2  995.70   34.10
  -3  -5   2 1148.89   28.10
   2   5  -2  123.49    8.90
   2   5  -2  135.09   11.60
   2   5  -2  115.09    5.50
   2   5  -2  128.99    5.60
   2   5  -2  145.89    9.50
  -2  -5   2  124.19    5.50
  -2  -5   2  119.79    5.50
  -2  -5   2  134.39    7.30
  -2  -5   2  138.19   10.40
  -2  -5   2  143.49    8.60
  -2  -5   2  125.29    8.80
   1   5  -2    6.00    3.00
   1   5  -2    6.20    3.10
   1   5  -2    6.40    2.20
   1   5  -2    8.00    4.10
   1   5  -2    8.10    3.90
   1   5  -2    7.20    2.50
  -1  -5   2    8.30    3.30
  -1  -5   2    8.50    3.70
  -1  -5   2    9.00    2.50
  -1  -5   2    8.50    2.90
  -1  -5   2    8.80    2.40
  -1  -5   2   12.20    2.60
   0   5  -2   31.50    5.50
   0   5  -2   30.00    3.90
   0   5  -2   28.30    3.70
   0   5  -2   40.90    8.20
   0   5  -2   49.90    8.90
   0   5  -2   36.80    6.40
   0   5  -2   31.90    5.60
   0  -5   2   25.00    4.20
   0  -5   2   46.50    7.60
   0  -5   2   26.30    6.20
   0  -5   2   41.80    7.60
   0  -5   2   32.90    4.20
  -1   5  -2  352.36   10.00
  -1   5  -2  343.67   12.70
  -1   5  -2  370.46   10.80
  -1   5  -2  367.86    9.90
  -1   5  -2  388.66   14.80
  -1   5  -2  296.57   15.70
   1  -5   2  389.96   14.10
   1  -5   2  365.16   10.00
   1  -5   2  361.26   12.40
   1  -5   2  356.36   10.00
   1  -5   2  381.26   13.70
   1  -5   2  350.86   11.30
  -2   5  -2   27.70    3.40
  -2   5  -2   27.30    5.80
  -2   5  -2   28.30    3.30
  -2   5  -2   27.40    6.10
  -2   5  -2   45.90    9.10
   2  -5   2   32.90    6.80
   2  -5   2   26.40    3.40
   2  -5   2   21.80    3.10
   2  -5   2   23.60    8.10
   2  -5   2   34.60    8.10
   2  -5   2   19.40    3.40
  -3   5  -2  593.64   17.30
  -3   5  -2  574.34   19.10
  -3   5  -2  578.24   21.00
  -3   5  -2  609.94   14.90
  -3   5  -2  591.34   14.40
   3  -5   2  573.64   14.80
   3  -5   2  579.94   18.20
   3  -5   2  618.04   19.20
   3  -5   2  595.24   15.00
   3  -5   2  606.24   17.70
   3  -5   2  574.44   20.60
  -4   5  -2  773.62   18.50
  -4   5  -2  765.32   18.70
  -4   5  -2  784.42   28.00
  -4   5  -2  733.43   18.00
  -4   5  -2  786.32   21.50
  -4   5  -2  730.93   26.70
   4  -5   2  751.62   18.60
   4  -5   2  772.72   21.80
   4  -5   2  744.73   18.50
   4  -5   2  761.42   23.10
   4  -5   2  780.52   23.90
   4  -5   2  785.12   27.10
  -5   5  -2  117.59    6.40
  -5   5  -2  106.69   15.00
  -5   5  -2  108.59    9.40
  -5   5  -2  110.69   17.20
  -5   5  -2  104.29    6.40
  -5   5  -2  111.09    6.70
   5  -5   2  112.79   12.70
   5  -5   2  123.19   10.60
   5  -5   2  120.69   15.10
   5  -5   2  110.49   11.50
   5  -5   2  117.09    6.40
   5  -5   2  112.69    6.40
  -6   5  -2  397.66   11.70
  -6   5  -2  376.46   11.50
  -6   5  -2  375.76   15.40
  -6   5  -2  403.56   24.50
  -6   5  -2  378.36   22.80
  -6   5  -2  389.46   12.90
   6  -5   2  390.26   11.50
   6  -5   2  372.16   18.70
   6  -5   2  414.96   24.00
   6  -5   2  409.96   16.20
   6  -5   2  390.46   11.60
   6  -5   2  411.96   18.70
  -7   5  -2  133.79    9.60
  -7   5  -2  121.19    8.70
  -7   5  -2  157.18   19.40
  -7   5  -2  136.89   12.40
   7  -5   2  129.39   12.40
   7  -5   2  139.39   10.10
   7  -5   2  129.89   14.90
   7  -5   2  102.09   15.80
   7  -5   2  137.09    7.20
   7  -5   2  134.99    7.10
  -8   5  -2  111.89   21.00
   8  -5   2   80.49    6.40
   8  -5   2   68.89   12.90
   8  -5   2   79.79   17.00
   8   4  -2   23.90    7.60
   8   4  -2   22.20    8.80
  -8  -4   2   38.60    9.90
   7   4  -2   -0.70    7.60
   7   4  -2    4.60    6.60
   7   4  -2    1.70    5.50
   7   4  -2    2.00    3.80
   7   4  -2    2.90    3.40
  -7  -4   2    0.10    6.60
   6   4  -2  797.92   26.50
   6   4  -2  830.12   21.70
   6   4  -2  846.92   24.90
   6   4  -2  863.31   26.90
   6   4  -2  832.22   30.90
   6   4  -2  827.32   20.90
   6   4  -2  891.11   30.50
  -6  -4   2  770.72   35.20
  -6  -4   2  834.62   25.80
   5   4  -2  548.45   21.40
   5   4  -2  571.64   22.90
   5   4  -2  574.74   18.10
   5   4  -2  578.44   20.00
   5   4  -2  572.34   14.50
   5   4  -2  549.85   12.60
   5   4  -2  562.74   24.80
   5   4  -2  559.14   22.80
   5   4  -2  588.84   20.00
  -5  -4   2  569.74   12.80
  -5  -4   2  571.14   12.90
  -5  -4   2  556.14   21.90
  -5  -4   2  550.04   19.20
   4   4  -2  200.78   12.70
   4   4  -2  216.48   10.00
   4   4  -2  211.08   15.10
   4   4  -2  201.38    6.10
   4   4  -2  198.38   12.80
   4   4  -2  209.78   11.70
   4   4  -2  196.38    6.20
   4   4  -2  221.98   11.70
   4   4  -2  198.48   13.80
   4   4  -2  206.08    6.20
  -4  -4   2  206.68    9.90
  -4  -4   2  204.88    6.10
  -4  -4   2  191.58   12.40
  -4  -4   2  199.98   11.00
  -4  -4   2  216.98   10.70
   3   4  -2  878.91   26.30
   3   4  -2  919.21   21.80
   3   4  -2  910.71   23.90
   3   4  -2  896.21   19.80
   3   4  -2  892.11   19.90
   3   4  -2  889.81   25.10
   3   4  -2  933.91   24.10
  -3  -4   2  902.51   23.50
  -3  -4   2  840.42   23.50
  -3  -4   2  886.61   25.60
  -3  -4   2  905.01   19.80
  -3  -4   2  899.91   19.90
  -3  -4   2  863.11   22.10
   2   4  -2 1409.26   30.30
   2   4  -2 1434.76   33.40
   2   4  -2 1481.45   32.00
   2   4  -2 1387.26   35.60
   2   4  -2 1294.27   37.40
   2   4  -2 1417.36   30.20
  -2  -4   2 1415.76   34.50
  -2  -4   2 1344.57   31.60
  -2  -4   2 1453.05   30.30
  -2  -4   2 1434.06   33.10
  -2  -4   2 1343.57   33.00
  -2  -4   2 1388.26   35.70
  -2  -4   2 1389.46   30.20
   1   4  -2   35.70    5.90
   1   4  -2   47.50    8.00
   1   4  -2   38.00    3.60
   1   4  -2   46.50    5.80
   1   4  -2   40.10    3.70
  -1  -4   2   56.39    6.40
  -1  -4   2   48.00    2.30
  -1  -4   2   34.80    3.70
  -1  -4   2   34.10    3.50
  -1  -4   2   35.00    7.10
  -1  -4   2   42.20    5.40
   0   4  -2 1366.36   33.70
   0   4  -2 1386.76   29.90
   0   4  -2 1343.27   30.00
   0   4  -2 1353.76   31.60
   0   4  -2 1324.87   32.50
   0   4  -2 1357.06   31.30
   0   4  -2 1386.86   31.40
   0  -4   2 1430.66   33.60
   0  -4   2 1449.46   30.10
   0  -4   2 1352.06   30.10
   0  -4   2 1359.66   31.50
   0  -4   2 1387.96   30.00
   0  -4   2 1428.46   32.80
  -1   4  -2  627.74   15.20
  -1   4  -2  681.73   17.20
  -1   4  -2  596.34   17.80
  -1   4  -2  657.83   18.70
  -1   4  -2  652.03   15.10
  -1   4  -2  663.13   15.50
   1  -4   2  627.04   15.10
   1  -4   2  642.04   18.30
   1  -4   2  619.14   16.40
   1  -4   2  642.64   15.20
   1  -4   2  674.93   18.40
   1  -4   2  662.73   18.40
   1  -4   2  644.84   17.20
  -2   4  -2   88.79    4.90
  -2   4  -2   83.29    4.70
  -2   4  -2   99.99    7.10
  -2   4  -2  104.49    8.60
  -2   4  -2   74.59    8.50
   2  -4   2  106.29    8.10
   2  -4   2   81.99    8.70
   2  -4   2   79.49    4.90
   2  -4   2   75.99    6.80
   2  -4   2   91.99    7.40
   2  -4   2   86.79    4.80
  -3   4  -2  895.51   27.30
  -3   4  -2  852.41   23.10
  -3   4  -2  891.51   20.00
  -3   4  -2  848.12   26.40
  -3   4  -2  849.12   19.50
  -3   4  -2  906.11   19.20
   3  -4   2  872.61   20.00
   3  -4   2  903.81   23.60
   3  -4   2  879.81   20.10
   3  -4   2  878.51   22.40
   3  -4   2  845.02   23.20
  -4   4  -2   15.90    3.50
  -4   4  -2   20.10    8.00
  -4   4  -2   15.60    2.70
  -4   4  -2   16.30    7.70
  -4   4  -2   20.50    3.10
   4  -4   2   12.20    6.40
   4  -4   2   19.30    4.10
   4  -4   2   19.80    4.40
   4  -4   2   16.30    4.10
   4  -4   2   17.10    2.80
   4  -4   2   24.40    4.00
  -5   4  -2   58.69   13.40
  -5   4  -2   72.79   13.10
  -5   4  -2   64.59    6.00
  -5   4  -2   71.99    8.10
  -5   4  -2   68.89    4.80
  -5   4  -2   69.79    6.30
   5  -4   2   78.79    5.10
   5  -4   2   74.89    9.00
   5  -4   2   61.69    5.10
   5  -4   2   81.79   10.40
   5  -4   2   74.39   10.80
   5  -4   2   79.59   13.10
  -6   4  -2   44.40    7.20
  -6   4  -2   35.50    4.80
  -6   4  -2   39.50   12.00
  -6   4  -2   32.90    4.80
  -6   4  -2   39.00    8.70
  -6   4  -2   55.09   12.40
   6  -4   2   45.20    9.60
   6  -4   2   25.40    5.80
   6  -4   2   42.60    7.40
   6  -4   2   29.00    6.00
   6  -4   2   34.90    4.80
   6  -4   2   31.60    5.30
   6  -4   2   38.00    4.80
  -7   4  -2   62.89    5.60
  -7   4  -2   63.79    9.30
  -7   4  -2   70.39   17.30
  -7   4  -2   62.79    9.90
  -7   4  -2   58.79    5.20
   7  -4   2   59.19   10.40
   7  -4   2   57.09   13.30
   7  -4   2   56.99    5.20
   7  -4   2   66.39    5.20
   7  -4   2   74.89    8.90
  -8   4  -2   34.80    6.00
   8  -4   2   41.90    4.80
   8  -4   2   26.40    8.10
   8  -4   2   34.30    4.60
   8   3  -2   10.30    6.40
   8   3  -2    3.70    4.80
   8   3  -2   15.00    4.20
   8   3  -2   16.50    6.50
   8   3  -2   25.40    8.40
   7   3  -2   17.80    5.60
   7   3  -2    8.70    7.70
   7   3  -2   20.10    3.70
  -7  -3   2   27.00    7.10
  -7  -3   2   14.10    8.70
   6   3  -2  555.94   26.60
   6   3  -2  572.24   20.90
   6   3  -2  549.15   23.10
   6   3  -2  554.74   19.80
   6   3  -2  553.54   16.60
   6   3  -2  563.94   19.10
   6   3  -2  552.24   15.70
   6   3  -2  549.54   23.60
   6   3  -2  574.14   25.60
  -6  -3   2  560.84   19.30
  -6  -3   2  563.74   23.10
   5   3  -2  328.07   18.30
   5   3  -2  347.47   14.80
   5   3  -2  332.27   18.90
   5   3  -2  336.37   17.00
   5   3  -2  351.36   13.30
   5   3  -2  353.46   11.20
   5   3  -2  352.66   14.20
   5   3  -2  329.67   16.40
  -5  -3   2  349.67    7.90
  -5  -3   2  340.17   17.80
  -5  -3   2  326.47   13.80
   4   3  -2    1.60    5.60
   4   3  -2    3.90    4.90
   4   3  -2    4.30    1.40
   4   3  -2    6.80    1.60
   4   3  -2    7.80    6.40
   4   3  -2    4.60    1.90
   4   3  -2    2.00    3.80
   4   3  -2    5.30    3.20
   4   3  -2    8.10    4.00
   4   3  -2    5.30    4.00
  -4  -3   2    3.10    1.60
  -4  -3   2    7.10    5.40
  -4  -3   2    4.10    1.50
  -4  -3   2    1.40    3.70
  -4  -3   2    4.00    2.80
   3   3  -2 1170.98   32.40
   3   3  -2 1192.58   25.00
   3   3  -2 1183.98   27.30
   3   3  -2 1167.78   25.00
   3   3  -2 1115.59   30.50
   3   3  -2 1198.28   29.00
   3   3  -2 1180.08   30.00
   3   3  -2 1174.88   25.30
  -3  -3   2 1168.38   30.20
  -3  -3   2 1142.49   28.40
  -3  -3   2 1173.18   25.00
  -3  -3   2 1149.19   27.30
  -3  -3   2 1146.79   28.30
   2   3  -2  425.36   13.90
   2   3  -2  444.26   11.60
   2   3  -2  430.56   10.20
   2   3  -2  460.85   13.30
   2   3  -2  427.86   10.30
   2   3  -2  451.05   13.40
   2   3  -2  431.16   15.00
  -2  -3   2  417.46   14.00
  -2  -3   2  442.86   12.90
  -2  -3   2  440.76   10.20
  -2  -3   2  413.66   12.80
  -2  -3   2  415.66   11.40
  -2  -3   2  424.16   10.20
   1   3  -2  134.89    8.60
   1   3  -2  133.99    4.70
   1   3  -2  116.79    6.90
   1   3  -2  150.08    8.00
   1   3  -2  144.29    6.50
   1   3  -2  126.69    4.70
  -1  -3   2  125.39    7.10
  -1  -3   2  133.39    4.70
  -1  -3   2  147.69    7.30
  -1  -3   2  136.99    7.00
  -1  -3   2  136.59    8.30
  -1  -3   2  127.29    4.60
   0   3  -2 1865.91   41.00
   0   3  -2 1921.81   41.10
   0   3  -2 1867.21   40.00
   0   3  -2 1867.41   42.70
   0   3  -2 1937.61   40.00
   0   3  -2 1871.31   42.20
   0  -3   2 1920.01   42.60
   0  -3   2 1842.42   40.70
   0  -3   2 1869.21   40.20
   0  -3   2 1944.71   40.00
   0  -3   2 1984.90   42.30
   0  -3   2 1840.62   41.00
  -1   3  -2  666.93   16.90
  -1   3  -2  693.63   15.80
  -1   3  -2  691.23   15.70
  -1   3  -2  674.73   15.40
  -1   3  -2  698.63   18.20
   1  -3   2  662.83   16.90
   1  -3   2  703.13   18.90
   1  -3   2  674.13   17.00
   1  -3   2  700.03   18.00
   1  -3   2  727.63   18.60
   1  -3   2  702.13   15.80
   1  -3   2  686.03   15.70
  -2   3  -2    2.50    1.90
  -2   3  -2    5.60    1.80
  -2   3  -2    2.20    2.30
  -2   3  -2    3.20    1.40
  -2   3  -2   -0.20    2.40
  -2   3  -2    3.40    2.80
   2  -3   2    2.20    2.00
   2  -3   2    0.50    2.30
   2  -3   2    0.00    2.00
   2  -3   2   -4.70    4.20
   2  -3   2    4.10    2.90
  -3   3  -2 1460.15   39.10
  -3   3  -2 1543.85   32.50
  -3   3  -2 1583.44   34.70
  -3   3  -2 1496.55   38.70
  -3   3  -2 1439.96   32.70
   3  -3   2 1548.35   32.60
   3  -3   2 1461.75   35.70
   3  -3   2 1505.45   32.50
   3  -3   2 1569.64   35.40
   3  -3   2 1535.45   34.80
   3  -3   2 1506.35   39.10
  -4   3  -2   25.80    3.40
  -4   3  -2   30.10    7.80
  -4   3  -2   20.50    3.50
  -4   3  -2   30.30    7.90
  -4   3  -2   30.70    4.80
   4  -3   2   22.40    3.50
   4  -3   2   24.20    3.50
   4  -3   2   16.70    4.00
   4  -3   2   36.10    8.20
   4  -3   2   28.10    7.60
  -5   3  -2  135.39   13.90
  -5   3  -2  138.19   14.70
  -5   3  -2  140.89    8.20
  -5   3  -2  147.19    8.70
  -5   3  -2  140.49    5.50
  -5   3  -2  144.49    5.50
   5  -3   2  144.19   10.20
   5  -3   2  139.79    5.50
   5  -3   2  147.09   11.20
   5  -3   2  137.79    5.50
   5  -3   2  147.19   14.20
   5  -3   2  140.19   11.00
   5  -3   2  134.49   11.60
   5  -3   2  150.98    9.50
  -6   3  -2  143.79    9.80
  -6   3  -2  133.89    5.70
  -6   3  -2  128.89   16.30
  -6   3  -2  148.39    9.40
  -6   3  -2  138.09   16.00
   6  -3   2  145.39    9.20
   6  -3   2  134.09    5.50
   6  -3   2  125.19   12.70
   6  -3   2  107.09   18.80
   6  -3   2  144.49   13.30
   6  -3   2  145.59   12.80
   6  -3   2  157.08   10.40
   6  -3   2  134.39    5.40
  -7   3  -2   42.90    4.50
  -7   3  -2   44.60   10.00
  -7   3  -2   36.40    4.40
   7  -3   2   40.20    3.80
   7  -3   2   28.60    5.30
   7  -3   2   54.09    8.80
   7  -3   2   36.30    3.90
   7  -3   2   48.30    9.80
   7  -3   2   53.19   13.20
  -8   3  -2  170.48   21.10
  -8   3  -2  132.79    5.30
   8  -3   2  130.19   12.20
   8  -3   2  171.68   11.70
   8  -3   2  129.79   17.00
   8  -3   2  142.59   16.20
   8   2  -2   22.20    7.10
   8   2  -2   23.50    6.90
   8   2  -2   24.00    4.20
   8   2  -2   47.20   11.20
   8   2  -2   14.40    5.50
  -8  -2   2   21.70    9.60
   7   2  -2   64.69   11.30
   7   2  -2   36.60    9.10
   7   2  -2   48.70   12.50
   7   2  -2   50.29   13.10
   7   2  -2   33.70    6.50
   7   2  -2   55.39    9.60
   7   2  -2   42.30    7.50
  -7  -2   2   36.80    9.00
   6   2  -2  527.55   14.50
   6   2  -2  520.55   21.80
   6   2  -2  500.65   24.30
   6   2  -2  524.75   18.00
   6   2  -2  539.65   19.90
   6   2  -2  539.65   16.80
   6   2  -2  517.05   24.40
   6   2  -2  532.95   18.40
   6   2  -2  521.25   21.40
  -6  -2   2  508.05   21.10
  -6  -2   2  506.55   17.80
   5   2  -2  536.45   15.50
   5   2  -2  505.25   13.70
   5   2  -2  502.85   18.10
   5   2  -2  521.85   22.10
   5   2  -2  504.45   19.40
   5   2  -2  520.75   19.40
   5   2  -2  533.15   16.80
   5   2  -2  510.65   21.90
   5   2  -2  527.35   16.70
  -5  -2   2  511.05   16.60
  -5  -2   2  518.55   11.10
  -5  -2   2  523.85   19.60
  -5  -2   2  521.45   11.20
   4   2  -2   -0.80    5.60
   4   2  -2   -1.20    5.50
   4   2  -2    4.20    1.20
   4   2  -2   -0.10    2.90
   4   2  -2    2.70    1.30
   4   2  -2    3.20    4.80
   4   2  -2    2.30    2.10
   4   2  -2    0.70    3.50
   4   2  -2    0.90    3.50
   4   2  -2    2.80    3.60
  -4  -2   2    2.50    1.30
  -4  -2   2    4.00    1.20
  -4  -2   2    0.60    3.30
  -4  -2   2   -0.30    4.30
   3   2  -2 1474.45   34.10
   3   2  -2 1495.25   33.20
   3   2  -2 1390.96   39.90
   3   2  -2 1444.46   32.60
   3   2  -2 1374.76   32.50
   3   2  -2 1411.86   30.20
   3   2  -2 1453.05   30.20
   3   2  -2 1455.65   35.50
   3   2  -2 1385.86   37.20
  -3  -2   2 1480.95   33.90
  -3  -2   2 1433.26   33.00
  -3  -2   2 1458.75   30.20
  -3  -2   2 1422.26   34.70
   2   2  -2 7055.79  147.99
   1   2  -2   67.99    5.70
   1   2  -2   72.89    3.30
   1   2  -2   89.39    7.10
   1   2  -2   59.89    5.30
   1   2  -2   79.19    3.10
   1   2  -2   80.19    4.30
  -1  -2   2   84.09    5.00
  -1  -2   2   90.09    5.40
  -1  -2   2   71.99    3.30
  -1  -2   2   62.19    5.30
  -1  -2   2   62.79    5.80
  -1  -2   2   75.29    3.10
  -1  -2   2   69.89    3.00
   0   2  -2  197.88    7.40
   0   2  -2  179.08    5.00
   0   2  -2  191.78    7.10
   0   2  -2  192.68    6.20
   0   2  -2  183.98    5.20
   0   2  -2  174.38    5.60
   0  -2   2  189.28    6.90
   0  -2   2  178.38    5.80
   0  -2   2  190.88    6.10
   0  -2   2  207.88    7.50
   0  -2   2  180.08    5.00
   0  -2   2  179.48    5.00
  -1   2  -2  419.66   13.10
  -1   2  -2  420.96   10.10
  -1   2  -2  433.66   10.10
  -1   2  -2  445.86   11.40
  -1   2  -2  425.56   10.60
  -1   2  -2  464.05   11.60
   1  -2   2  418.36   10.00
   1  -2   2  436.16   13.30
   1  -2   2  460.65   11.50
  -2   2  -2 4641.34   95.29
  -2   2  -2 4573.24   99.29
  -2   2  -2 4459.25   99.79
  -2   2  -2 4677.93   96.69
  -2   2  -2 4675.93   95.19
   2  -2   2 4531.05   99.79
   2  -2   2 4707.53   95.29
   2  -2   2 4705.33   96.79
   2  -2   2 4583.84   97.39
  -3   2  -2 1128.09   30.60
  -3   2  -2 1129.59   26.30
  -3   2  -2 1195.98   27.10
  -3   2  -2 1191.58   25.10
  -3   2  -2 1122.89   31.60
   3  -2   2 1171.58   31.80
   3  -2   2 1158.08   26.40
   3  -2   2 1179.78   27.20
   3  -2   2 1196.48   25.10
   3  -2   2 1249.88   31.40
   3  -2   2 1157.18   25.10
   3  -2   2 1174.68   27.60
   3  -2   2 1173.78   28.50
   3  -2   2 1169.48   25.00
  -4   2  -2 2216.28   50.59
  -4   2  -2 2311.77   48.20
  -4   2  -2 2330.47   50.69
  -4   2  -2 2250.67   57.29
  -4   2  -2 2231.38   55.49
   4  -2   2 2263.37   52.49
   4  -2   2 2282.27   48.20
   4  -2   2 2332.57   50.79
   4  -2   2 2350.86   53.59
   4  -2   2 2339.77   50.79
   4  -2   2 2270.67   48.50
   4  -2   2 2392.26   57.59
   4  -2   2 2380.96   56.59
   4  -2   2 2246.48   48.10
   4  -2   2 2337.67   50.89
  -5   2  -2  213.28   16.00
  -5   2  -2  211.98   14.90
  -5   2  -2  222.68    9.30
  -5   2  -2  219.68    6.30
  -5   2  -2  227.28   10.50
   5  -2   2  234.38   12.10
   5  -2   2  237.98   10.40
   5  -2   2  228.08   10.70
   5  -2   2  220.18   12.90
   5  -2   2  234.88    7.30
   5  -2   2  214.88    6.10
   5  -2   2  223.48    6.20
   5  -2   2  212.68   16.20
   5  -2   2  201.68   11.30
   5  -2   2  226.58   15.70
  -6   2  -2  124.69    4.70
  -6   2  -2  119.59   15.00
  -6   2  -2  129.09    4.50
  -6   2  -2  128.49   10.30
   6  -2   2  129.79   15.50
   6  -2   2  129.99   17.80
   6  -2   2  126.39    4.40
   6  -2   2  118.99    4.20
   6  -2   2  128.89   11.90
   6  -2   2  126.19    9.20
   6  -2   2  116.49   10.60
   6  -2   2  130.69    9.70
   6  -2   2  125.19   12.90
  -7   2  -2   32.00   11.60
  -7   2  -2   13.10    1.60
  -7   2  -2   13.00    6.20
   7  -2   2   16.30    5.80
   7  -2   2   22.60    5.40
   7  -2   2    1.80    6.90
   7  -2   2   13.00    4.50
  -8   2  -2   40.20   13.80
   8  -2   2   56.69   14.40
   8  -2   2   56.49   10.50
   9  -2   2   45.10    8.90
   8   1  -2   52.39    7.30
   8   1  -2   38.30    6.50
   8   1  -2   48.80   12.40
   8   1  -2   73.59   14.80
   8   1  -2   72.99   10.10
  -8  -1   2   77.89   15.70
   7   1  -2   42.90    9.80
   7   1  -2   43.30    8.60
   7   1  -2   27.80    6.10
   7   1  -2   25.10    6.10
   7   1  -2   43.60    6.40
   7   1  -2   41.30    9.60
   7   1  -2   58.89   11.50
  -7  -1   2   51.29   12.50
   6   1  -2  386.06   21.80
   6   1  -2  364.66   18.20
   6   1  -2  398.76   11.70
   6   1  -2  372.76   17.00
   6   1  -2  386.16   14.50
   6   1  -2  378.56   15.90
   6   1  -2  385.96   14.90
   6   1  -2  386.46   21.50
  -6  -1   2  393.66   17.70
   5   1  -2  374.96    8.40
   5   1  -2  382.46   13.00
   5   1  -2  367.06   18.50
   5   1  -2  389.46   16.20
   5   1  -2  377.26   19.20
   5   1  -2  379.06   14.20
   5   1  -2  387.76   10.90
   5   1  -2  373.76   15.40
   5   1  -2  402.56   13.50
  -5  -1   2  389.16    8.60
  -5  -1   2  380.96   13.10
  -5  -1   2  374.66   15.80
  -5  -1   2  380.86    8.50
  -5  -1   2  378.86   18.60
   4   1  -2   95.99   10.50
   4   1  -2  112.69    3.30
   4   1  -2   98.09    8.90
   4   1  -2  107.79    7.20
   4   1  -2  107.29    8.40
   4   1  -2  103.89   10.40
   4   1  -2  101.49    6.90
   4   1  -2  102.29    6.70
   4   1  -2  114.99    3.40
   4   1  -2   96.89    6.90
  -4  -1   2  107.29   10.20
  -4  -1   2  114.49    3.40
  -4  -1   2  111.19    3.40
  -4  -1   2  102.79    8.80
  -4  -1   2  102.69    6.70
   3   1  -2 1247.08   27.90
   3   1  -2 1221.68   25.50
   3   1  -2 1216.68   31.90
   3   1  -2 1207.88   28.20
   3   1  -2 1181.88   25.50
   3   1  -2 1256.37   29.90
   3   1  -2 1238.78   27.70
   3   1  -2 1194.18   26.20
   3   1  -2 1230.58   32.20
   3   1  -2 1192.98   29.30
  -3  -1   2 1204.58   29.70
  -3  -1   2 1191.78   27.70
  -3  -1   2 1243.88   27.70
  -3  -1   2 1216.08   25.50
  -3  -1   2 1192.88   31.90
   2   1  -2   33.40    3.80
   2   1  -2   49.20    4.00
   2   1  -2   26.40    6.50
   2   1  -2   40.00    4.30
   2   1  -2   40.00    2.30
   2   1  -2   26.50    5.50
   2   1  -2   35.70    2.30
   2   1  -2   37.20    5.10
  -2  -1   2   41.10    3.60
  -2  -1   2   41.20    2.20
  -2  -1   2   35.10    5.10
   1   1  -2  307.27    6.90
   1   1  -2  288.67    6.90
   1   1  -2  312.17    6.90
   1   1  -2  326.27    8.80
   1   1  -2  295.27    8.60
   1   1  -2  318.97    7.00
   1   1  -2  323.77    7.30
  -1  -1   2  272.37    7.00
  -1  -1   2  280.77    8.40
  -1  -1   2  267.97    7.50
  -1  -1   2  326.07    8.50
  -1  -1   2  303.97    6.80
  -1  -1   2  306.97    6.90
  -1   1  -2  322.57    8.10
  -1   1  -2  323.87   10.50
  -1   1  -2  357.06    8.00
  -1   1  -2  312.97    7.90
  -1   1  -2  384.06    9.00
   1  -1   2  391.86    8.40
   1  -1   2  355.76    8.00
   1  -1   2  383.56   11.00
   1  -1   2  406.16    8.80
   1  -1   2  367.46    9.70
   1  -1   2  357.26    8.00
   1  -1   2  359.16    9.10
  -3   1  -2 1883.91   40.40
  -3   1  -2 1820.12   40.60
  -3   1  -2 1816.62   38.20
  -3   1  -2 1806.82   45.10
  -3   1  -2 1756.52   43.50
   3  -1   2 1866.71   39.60
   3  -1   2 1892.71   42.40
   3  -1   2 1791.02   38.20
   3  -1   2 1804.82   38.20
   3  -1   2 1810.42   40.60
   3  -1   2 1823.42   40.40
   3  -1   2 1882.31   45.10
   3  -1   2 1930.81   44.20
   3  -1   2 1896.61   40.70
   3  -1   2 1821.02   41.50
  -4   1  -2 1158.98   24.30
  -4   1  -2 1168.98   28.30
  -4   1  -2 1131.09   33.50
  -4   1  -2 1171.98   24.40
  -4   1  -2 1112.69   31.60
   4  -1   2 1177.58   32.50
   4  -1   2 1130.79   24.30
   4  -1   2 1179.28   27.30
   4  -1   2 1153.58   28.90
   4  -1   2 1184.28   27.80
   4  -1   2 1138.99   28.10
   4  -1   2 1120.49   24.30
   4  -1   2 1149.48   27.30
   4  -1   2 1191.48   33.60
   4  -1   2 1170.58   29.80
  -5   1  -2   61.79   11.20
  -5   1  -2   69.49    2.80
  -5   1  -2   67.99   13.10
  -5   1  -2   66.79    2.70
  -5   1  -2   84.09    8.60
   5  -1   2   78.29   12.80
   5  -1   2   80.19    7.30
   5  -1   2   63.99    2.60
   5  -1   2   75.19    8.20
   5  -1   2   61.99    9.40
   5  -1   2   69.79    8.60
   5  -1   2   66.79    2.40
   5  -1   2   76.09    6.10
   5  -1   2   69.49   12.20
   5  -1   2   72.59    7.20
  -6   1  -2  588.74   25.00
  -6   1  -2  608.84   20.20
   6  -1   2  602.14   19.90
   6  -1   2  597.64   18.50
   6  -1   2  598.04   26.40
   6  -1   2  587.64   20.10
   6  -1   2  597.04   16.60
   6  -1   2  580.54   21.50
   6  -1   2  600.34   26.60
   6  -1   2  598.24   17.90
  -7   1  -2   19.00   10.20
   7  -1   2   17.00    5.30
   7  -1   2   14.70    7.10
   7  -1   2   26.10    5.80
   7  -1   2   35.80   15.00
   7  -1   2   16.50    3.80
   7  -1   2   16.80    5.20
   7  -1   2   21.20    4.70
  -8   1  -2  231.28   22.10
   8  -1   2  208.58   16.90
   8  -1   2  193.78   12.50
   8  -1   2  170.48   10.10
   8  -1   2  178.58   15.90
   8  -1   2  201.48   15.20
   8  -1   2  228.68   14.10
   8   0  -2  404.06   14.80
   8   0  -2  396.66   16.80
   8   0  -2  403.86   13.40
   8   0  -2  407.66   21.80
   8   0  -2  423.96   19.40
  -8   0   2  432.96   21.80
   7   0  -2   41.70    8.90
   7   0  -2   40.00    6.40
   7   0  -2   36.20    7.30
   7   0  -2   25.60    5.50
   7   0  -2   44.50   11.50
  -7   0   2   51.29   16.40
  -7   0   2   36.90    8.40
   6   0  -2 1366.26   29.30
   6   0  -2 1446.26   33.90
   6   0  -2 1404.56   31.90
   6   0  -2 1404.96   37.90
   6   0  -2 1420.66   38.00
   6   0  -2 1409.26   43.00
   6   0  -2 1457.95   35.90
   6   0  -2 1378.26   43.10
   6   0  -2 1386.06   36.60
  -6   0   2 1385.66   30.00
  -6   0   2 1390.06   37.40
  -6   0   2 1382.86   42.80
  -6   0   2 1425.26   29.50
   5   0  -2  193.68   15.10
   5   0  -2  197.28    5.30
   5   0  -2  205.58   12.00
   5   0  -2  200.28    8.70
   5   0  -2  200.18   10.90
   5   0  -2  190.68   10.10
   5   0  -2  173.08   13.80
   5   0  -2  202.78    7.50
   5   0  -2  200.28   11.80
  -5   0   2  180.08   13.80
  -5   0   2  198.28   11.80
  -5   0   2  206.08    5.40
  -5   0   2  199.78    5.40
   4   0  -2    4.40    2.80
   4   0  -2    5.30    3.10
   4   0  -2    2.60    2.60
   4   0  -2    7.10    6.30
   4   0  -2    5.60    6.60
   4   0  -2   -1.70    5.80
   4   0  -2    8.50    4.40
   4   0  -2    7.20    1.50
   4   0  -2    5.20    1.40
  -4   0   2    4.00    2.40
  -4   0   2    4.60    6.30
  -4   0   2    7.60    2.80
  -4   0   2    6.40    1.40
  -4   0   2    4.60    4.10
   3   0  -2 1475.75   31.00
   3   0  -2 1452.65   34.20
   3   0  -2 1479.95   36.70
   3   0  -2 1482.25   30.50
   3   0  -2 1458.45   37.00
   3   0  -2 1440.16   30.40
   3   0  -2 1503.65   34.10
   3   0  -2 1481.15   33.10
   3   0  -2 1423.96   31.80
  -3   0   2 1331.57   32.00
  -3   0   2 1444.76   34.00
  -3   0   2 1486.75   33.00
  -3   0   2 1450.65   30.40
  -3   0   2 1391.36   36.30
   2   0  -2 2622.14   54.79
   2   0  -2 2640.74   58.39
   2   0  -2 2687.53   54.19
   2   0  -2 2591.64   56.59
   2   0  -2 2474.95   54.49
   2   0  -2 2721.13   56.69
  -2   0   2 2693.93   54.19
  -2   0   2 2713.33   55.79
  -2   0   2 2596.14   56.49
  -2   0   2 2646.84   54.19
  -2   0   2 2573.74   54.79
  -2   0   2 2490.35   58.09
   1   0  -2  174.18    4.50
   1   0  -2  193.18    5.60
   1   0  -2  200.08    5.60
   1   0  -2  171.28    6.60
   1   0  -2  169.08    4.40
  -1   0   2  174.48    6.20
   1   0   2  216.18    6.70
   1   0   2  253.17    7.00
   1   0   2  265.17    8.50
   1   0   2  253.57    5.50
   1   0   2  266.57    6.30
   1   0   2  227.18    7.00
   1   0   2  262.17    7.30
   1   0   2  251.17    5.50
  -2   0  -2 3834.42   83.69
  -2   0  -2 3790.92   81.99
   2   0   2 3963.90   81.29
   2   0   2 3915.21   81.39
   2   0   2 3875.21   82.69
   2   0   2 3754.22   81.09
   2   0   2 3923.31   80.99
   2   0   2 3828.12   81.99
   2   0   2 3877.01   83.79
  -3   0  -2 1225.08   31.80
  -3   0  -2 1272.57   33.20
  -3   0  -2 1291.17   30.10
   3   0   2 1238.38   29.50
   3   0   2 1281.57   29.80
   3   0   2 1274.77   29.00
   3   0   2 1291.17   32.10
   3   0   2 1252.97   28.80
   3   0   2 1296.37   30.60
   3   0   2 1290.37   29.40
   3   0   2 1286.27   33.20
  -4   0  -2  567.54   20.10
  -4   0  -2  576.34   21.00
  -4   0  -2  601.14   17.60
   4   0   2  610.14   21.40
   4   0   2  565.64   17.70
   4   0   2  585.24   17.30
   4   0   2  589.14   15.90
   4   0   2  599.04   16.90
   4   0   2  576.04   16.50
   4   0   2  602.74   15.80
   4   0   2  559.74   20.80
  -5   0  -2   15.10    5.20
  -5   0  -2    2.50    6.50
   5   0   2   18.90    6.30
   5   0   2   15.10    4.30
   5   0   2   12.50    7.90
   5   0   2   13.70    3.20
   5   0   2    8.90    3.50
   5   0   2    7.70    3.10
   5   0   2   10.00    7.10
   5   0   2   11.60    4.90
   5   0   2    7.10    3.40
  -6   0  -2  780.92   29.10
  -6   0  -2  798.82   24.80
   6   0   2  781.62   30.40
   6   0   2  793.42   24.40
   6   0   2  781.72   21.70
   6   0   2  797.32   22.70
   6   0   2  794.12   24.20
   6   0   2  783.12   21.60
   6   0   2  808.12   23.50
   6   0   2  791.22   29.70
   6   0   2  810.82   24.90
   6   0   2  790.22   25.40
  -7   0  -2   20.00   10.80
   7   0   2    9.20    4.80
   7   0   2   16.20    7.70
   7   0   2    9.30    4.20
   7   0   2    5.70    4.80
   7   0   2   14.20    4.80
   7   0   2   23.90    6.10
   7   0   2   13.30    4.30
   8   0   2   11.20    5.00
   8   0   2   12.60    7.30
   8   0   2    9.70    4.90
   8   0   2   17.00    5.90
   8   0   2   13.90    6.10
   9  -1  -2  118.99   19.60
   9  -1  -2  107.29   17.90
  -9   1   2  156.58   25.20
   8  -1  -2   28.40    4.30
   8  -1  -2   57.29   15.10
   8  -1  -2   29.10    6.60
   8  -1  -2   31.80    7.00
   8  -1  -2   50.29   10.20
  -8   1   2   57.69   19.30
   7  -1  -2   29.00    8.80
   7  -1  -2   14.20    1.70
   7  -1  -2    8.40    4.90
   7  -1  -2    6.10    5.40
   7  -1  -2    7.10    3.00
   7  -1  -2   15.10    4.60
   7  -1  -2    7.80    3.40
   7  -1  -2    7.30    3.40
  -7   1   2   13.30    6.90
  -7   1   2   17.00   11.10
  -7   1   2   16.00    2.10
  -7   1   2   11.40    2.10
   6  -1  -2  820.32   24.50
   6  -1  -2  774.62   30.40
   6  -1  -2  797.52   17.80
   6  -1  -2  799.82   25.30
   6  -1  -2  802.82   30.80
   6  -1  -2  818.62   20.20
   6  -1  -2  821.12   20.30
   6  -1  -2  792.82   25.90
   6  -1  -2  795.32   17.80
   6  -1  -2  800.52   20.00
  -6   1   2  816.62   17.90
  -6   1   2  830.22   17.90
  -6   1   2  793.82   24.80
  -6   1   2  794.42   30.20
   5  -1  -2  105.89   10.60
   5  -1  -2  101.89    6.30
   5  -1  -2  103.79   10.10
   5  -1  -2   97.99   13.30
   5  -1  -2  104.19    9.90
   5  -1  -2   95.79   12.80
   5  -1  -2  105.49    9.30
   5  -1  -2   90.99    4.10
   5  -1  -2  103.29    6.10
   5  -1  -2   97.49    6.30
  -5   1   2   97.49    8.50
  -5   1   2   97.39    4.10
  -5   1   2   84.29    8.90
  -5   1   2   81.49   12.30
   4  -1  -2  879.01   22.60
   4  -1  -2  817.12   22.00
   4  -1  -2  839.52   18.10
   4  -1  -2  811.92   19.10
   4  -1  -2  844.22   26.10
   4  -1  -2  825.22   18.00
   4  -1  -2  796.62   26.20
   4  -1  -2  810.72   19.20
   4  -1  -2  839.52   19.10
  -4   1   2  797.22   22.00
  -4   1   2  771.82   23.60
  -4   1   2  808.42   18.90
  -4   1   2  823.82   18.00
  -4   1   2  748.53   25.10
  -4   1   2  837.02   18.00
   3  -1  -2 1446.96   30.30
   3  -1  -2 1387.36   29.60
   3  -1  -2 1429.76   35.90
   3  -1  -2 1324.87   30.00
   3  -1  -2 1401.86   32.60
   3  -1  -2 1390.46   30.30
   3  -1  -2 1439.76   36.40
   3  -1  -2 1419.66   29.70
  -3   1   2 1359.06   32.50
  -3   1   2 1410.46   29.70
  -3   1   2 1436.76   29.70
  -3   1   2 1415.46   32.40
  -3   1   2 1342.07   35.40
  -3   1   2 1366.16   30.10
   2  -1  -2 1653.13   35.40
   2  -1  -2 1593.64   34.80
   2  -1  -2 1688.93   39.30
   2  -1  -2 1687.63   37.10
   2  -1  -2 1706.63   35.40
   2  -1  -2 1661.23   35.10
   2  -1  -2 1711.23   35.10
   2  -1  -2 1693.83   39.60
  -2   1   2 1601.54   39.10
  -2   1   2 1707.73   35.10
  -2   1   2 1688.43   35.10
  -2   1   2 1672.53   37.00
  -2   1   2 1636.84   37.40
  -2   1   2 1698.03   35.40
   1  -1  -2  285.97    9.20
   1  -1  -2  277.07    8.00
   1  -1  -2  289.97    7.30
   1  -1  -2  279.17    6.80
   1  -1  -2  298.07    9.50
   1  -1  -2  269.87    6.70
  -1   1   2  274.27    6.70
  -1   1   2  282.07    7.00
  -1   1   2  284.47    7.20
  -1   1   2  286.97    6.80
  -1   1   2  279.67    9.40
  -1   1   2  281.07    8.10
   0  -1  -2   -0.10    0.60
   0   1   2    3.50    1.30
   0   1   2    0.60    0.90
  -1  -1  -2  554.54   14.40
  -1  -1  -2  562.74   14.30
  -1  -1  -2  609.64   14.30
  -1  -1  -2  586.84   12.50
  -1  -1  -2  579.54   14.40
  -1  -1  -2  557.74   14.30
   1   1   2  581.24   12.50
   1   1   2  566.84   12.50
   1   1   2  591.44   12.40
   1   1   2  574.24   14.50
   1   1   2  589.74   14.40
   1   1   2  613.34   14.50
   1   1   2  596.94   14.50
   1   1   2  588.84   14.10
  -2  -1  -2    1.70    3.50
  -2  -1  -2    3.90    2.90
  -2  -1  -2   -1.30    3.70
   2   1   2   -1.50    3.60
   2   1   2    1.20    2.70
   2   1   2    3.10    1.50
   2   1   2   -3.10    3.80
   2   1   2    6.30    3.30
   2   1   2    0.80    3.40
   2   1   2    0.80    2.50
  -3  -1  -2  831.12   21.00
  -3  -1  -2  837.72   21.80
  -3  -1  -2  807.72   23.60
   3   1   2  822.42   21.30
   3   1   2  831.82   21.70
   3   1   2  851.71   23.80
   3   1   2  825.92   20.20
   3   1   2  820.52   23.10
   3   1   2  821.82   21.40
   3   1   2  815.92   20.70
   3   1   2  823.02   20.80
  -4  -1  -2 1244.28   31.50
  -4  -1  -2 1218.68   34.50
  -4  -1  -2 1237.88   30.30
   4   1   2 1226.28   30.00
   4   1   2 1258.57   30.00
   4   1   2 1238.68   33.60
   4   1   2 1250.27   34.30
   4   1   2 1225.08   30.80
   4   1   2 1221.48   28.90
   4   1   2 1233.18   31.10
   4   1   2 1232.98   29.50
   4   1   2 1221.88   29.90
   4   1   2 1253.57   31.10
   5   1   2   40.50    7.30
   5   1   2   44.00    9.20
   5   1   2   47.40   11.30
   5   1   2   41.50    7.50
   5   1   2   55.19   12.10
   5   1   2   41.00    6.40
   5   1   2   44.20    7.70
   5   1   2   45.40    8.40
   5   1   2   51.69    7.70
   5   1   2   57.79    9.00
   6   1   2  584.34   21.30
   6   1   2  616.34   19.20
   6   1   2  603.74   17.90
   6   1   2  607.34   21.90
   6   1   2  600.44   19.10
   6   1   2  605.84   26.30
   6   1   2  610.34   19.80
   6   1   2  597.84   21.10
   6   1   2  588.34   25.50
   6   1   2  585.74   20.20
   7   1   2   19.40    5.00
   7   1   2   24.70    5.10
   7   1   2   44.40   11.80
   7   1   2   15.30    5.00
   7   1   2   21.00    5.50
   7   1   2   32.70    8.50
   7   1   2   23.20    4.60
   8   1   2   -4.30    4.50
   8   1   2   -5.30    4.60
   8   1   2   -5.40    5.00
   8   1   2    2.10    5.80
   9  -2  -2   77.39   17.50
   8  -2  -2  399.76   14.00
   8  -2  -2  412.56   20.60
   8  -2  -2  405.86    9.90
   8  -2  -2  413.46    9.90
   8  -2  -2  424.96   22.40
  -8   2   2  446.96   27.90
  -8   2   2  418.46   20.30
  -8   2   2  408.16   10.50
   7  -2  -2   12.90    8.80
   7  -2  -2    7.30    2.30
   7  -2  -2    2.50    5.10
   7  -2  -2    9.00    3.80
   7  -2  -2    1.80    3.40
   7  -2  -2    8.10    2.30
  -7   2   2   13.50   10.90
  -7   2   2    9.10    6.20
  -7   2   2   10.10    2.60
  -7   2   2    7.40    2.50
   6  -2  -2  668.23   29.50
   6  -2  -2  698.43   18.20
   6  -2  -2  715.43   16.20
   6  -2  -2  709.03   16.00
   6  -2  -2  716.53   18.50
   6  -2  -2  709.83   24.30
   6  -2  -2  704.53   16.20
   6  -2  -2  701.43   23.80
   6  -2  -2  730.63   23.20
   6  -2  -2  698.43   16.20
  -6   2   2  725.93   16.40
  -6   2   2  678.03   28.00
  -6   2   2  691.03   22.10
  -6   2   2  613.74   16.10
   5  -2  -2   65.59    9.30
   5  -2  -2   67.19    6.20
   5  -2  -2   56.09    5.00
   5  -2  -2   66.79   11.70
   5  -2  -2   57.29   13.60
   5  -2  -2   60.59    4.20
   5  -2  -2   61.69    4.20
   5  -2  -2   56.69    4.30
  -5   2   2   62.89    5.90
  -5   2   2   55.19   12.10
  -5   2   2   75.39    8.60
  -5   2   2   61.79    4.10
  -5   2   2   65.09    4.20
  -5   2   2   51.29    8.10
   4  -2  -2   13.20    2.30
   4  -2  -2   12.40    2.20
   4  -2  -2   12.70    2.60
   4  -2  -2   15.50    7.40
   4  -2  -2   12.00    6.30
  -4   2   2   11.40    2.40
  -4   2   2   12.40    2.20
  -4   2   2   13.50    7.10
  -4   2   2   11.40    3.30
  -4   2   2   14.00    2.10
  -4   2   2   14.90    4.00
   3  -2  -2 1157.78   24.90
   3  -2  -2 1124.39   24.30
   3  -2  -2 1115.19   24.60
   3  -2  -2 1158.28   29.00
   3  -2  -2 1127.59   27.80
   3  -2  -2 1116.09   25.70
   3  -2  -2 1137.29   24.80
   3  -2  -2 1169.58   31.40
   3  -2  -2 1146.69   31.10
  -3   2   2 1143.19   24.80
  -3   2   2 1165.58   27.80
  -3   2   2 1153.38   25.70
  -3   2   2 1179.78   24.80
  -3   2   2 1078.19   30.60
  -3   2   2 1137.19   27.20
   2  -2  -2  327.77   12.40
   2  -2  -2  313.87    8.10
   2  -2  -2  312.77   10.70
   2  -2  -2  288.77   12.20
   2  -2  -2  352.76   13.00
   2  -2  -2  332.17    8.10
   2  -2  -2  326.87    8.30
  -2   2   2  319.17    8.20
  -2   2   2  320.97    8.30
  -2   2   2  334.57    8.20
  -2   2   2  303.77   13.00
  -2   2   2  339.77    9.30
  -2   2   2  309.77   10.20
   1  -2  -2  314.87    7.90
   1  -2  -2  298.37    8.30
   1  -2  -2  294.97    7.60
   1  -2  -2  294.07    7.50
   1  -2  -2  280.97    9.50
   1  -2  -2  314.97    9.50
   1  -2  -2  326.77   11.20
  -1   2   2  310.57   11.30
  -1   2   2  282.87    7.80
  -1   2   2  313.07    7.70
  -1   2   2  316.17    9.40
  -1   2   2  301.77    8.40
  -1   2   2  319.17    8.80
   0  -2  -2  891.31   18.90
   0  -2  -2  835.32   19.60
   0  -2  -2  927.21   21.60
   0  -2  -2  893.51   18.90
   0  -2  -2  897.01   19.70
   0   2   2  876.61   19.60
   0   2   2  885.11   19.70
   0   2   2  843.92   19.00
   0   2   2  890.71   18.90
   0   2   2  764.02   21.20
  -1  -2  -2  518.15   11.40
  -1  -2  -2  528.15   14.40
  -1  -2  -2  513.75   11.40
  -1  -2  -2  509.55   11.40
  -1  -2  -2  478.25   12.30
  -1  -2  -2  481.65   13.20
  -1  -2  -2  495.05   13.60
   1   2   2  528.65   12.20
   1   2   2  521.05   14.70
   1   2   2  528.95   11.60
   1   2   2  517.35   11.40
   1   2   2  514.85   12.60
   1   2   2  488.35   13.90
   1   2   2  476.95   13.00
   1   2   2  503.65   11.40
  -2  -2  -2  178.48    7.80
  -2  -2  -2  191.08    4.80
  -2  -2  -2  182.08    8.40
  -2  -2  -2  180.58    8.00
   2   2   2  192.98    4.80
   2   2   2  176.28    8.40
   2   2   2  186.38    4.90
   2   2   2  197.78    9.10
   2   2   2  172.48    8.30
   2   2   2  192.38    9.00
   2   2   2  174.38    7.50
   2   2   2  197.48    6.30
   2   2   2  195.28    8.40
  -3  -2  -2  993.70   26.70
  -3  -2  -2 1003.30   20.70
  -3  -2  -2 1005.20   24.90
  -3  -2  -2 1003.60   20.60
  -3  -2  -2  996.40   25.20
   3   2   2  964.60   20.60
   3   2   2 1001.70   25.20
   3   2   2 1017.60   27.20
   3   2   2  884.21   31.30
   3   2   2 1017.10   25.90
   3   2   2  893.81   28.20
   3   2   2 1045.50   25.30
   3   2   2  996.40   26.70
   3   2   2 1008.90   23.50
   3   2   2  990.20   20.60
  -4  -2  -2   25.40    7.30
  -4  -2  -2   25.00    5.00
   4   2   2   26.50    6.70
   4   2   2   16.80    2.80
   4   2   2   15.40    7.40
   4   2   2   24.40    5.90
   4   2   2   17.90    3.90
   4   2   2   30.70    5.70
   4   2   2   22.70    6.50
   4   2   2   21.80    5.30
   4   2   2   12.70    3.90
  -5  -2  -2   36.30    8.50
  -5  -2  -2   25.20    6.70
   5   2   2   38.70    9.50
   5   2   2   18.20    3.70
   5   2   2   18.40    3.50
   5   2   2   17.70    4.40
   5   2   2   30.40    8.50
   5   2   2   30.60    8.40
   5   2   2   17.30    3.40
   5   2   2   39.80    9.30
   5   2   2   27.60    5.70
   5   2   2   24.20    8.00
   6   2   2  535.35   18.90
   6   2   2  531.95   20.00
   6   2   2  535.15   17.20
   6   2   2  531.85   24.30
   6   2   2  538.75   24.70
   6   2   2  521.85   18.50
   6   2   2  507.45   16.50
   6   2   2  542.15   20.90
   6   2   2  523.45   19.20
   6   2   2  524.75   21.20
   7   2   2    2.20    4.00
   7   2   2    4.40    4.50
   7   2   2    1.30    5.20
   7   2   2   -1.40    4.00
   7   2   2   19.30    8.70
   7   2   2    0.20    4.90
   8   2   2  179.78   15.80
   8   2   2  182.88   19.30
   8   2   2  154.98   13.60
   8   2   2  165.78   12.10
   8   2   2  148.19   14.40
   8  -3  -2   88.29    6.50
   8  -3  -2   97.09   16.10
   8  -3  -2   85.59    9.30
   8  -3  -2   93.89    5.50
   8  -3  -2   82.09   15.00
  -8   3   2  110.69   20.30
  -8   3   2  114.59   13.90
  -8   3   2   88.59    6.50
   7  -3  -2   16.20    6.90
   7  -3  -2   13.40    5.80
   7  -3  -2   20.60    4.00
   7  -3  -2    6.90    3.90
   7  -3  -2   16.40    3.10
   7  -3  -2   15.70    3.10
  -7   3   2   27.60   10.60
  -7   3   2   13.10    6.20
  -7   3   2   16.00    3.00
  -7   3   2   15.30    3.10
   6  -3  -2  877.11   27.10
   6  -3  -2  879.21   22.50
   6  -3  -2  907.01   29.10
   6  -3  -2  846.92   21.00
   6  -3  -2  885.01   20.20
   6  -3  -2  879.51   20.20
   6  -3  -2  827.12   33.60
  -6   3   2  884.11   20.20
  -6   3   2  877.01   25.20
  -6   3   2  873.61   20.10
  -6   3   2  820.52   23.50
  -6   3   2  838.62   32.00
  -6   3   2  848.52   26.30
   5  -3  -2   46.90    6.70
   5  -3  -2   46.10   11.70
   5  -3  -2   37.00    4.50
   5  -3  -2   51.69   11.70
   5  -3  -2   36.70   10.30
   5  -3  -2   39.00    4.40
   5  -3  -2   46.50    9.60
   5  -3  -2   30.70    4.50
  -5   3   2   34.80    7.50
  -5   3   2   37.40    4.40
  -5   3   2   36.10    8.30
  -5   3   2   41.30    6.20
  -5   3   2   34.30    4.10
  -5   3   2   34.70   11.00
   4  -3  -2  917.11   20.90
   4  -3  -2  912.01   28.80
   4  -3  -2  947.41   26.60
   4  -3  -2  938.31   29.60
   4  -3  -2  916.21   25.30
   4  -3  -2  919.11   20.70
   4  -3  -2  909.81   22.40
  -4   3   2  948.11   20.90
  -4   3   2  871.11   28.60
  -4   3   2  857.51   21.10
  -4   3   2  953.70   25.10
  -4   3   2  937.91   22.40
  -4   3   2  913.11   23.70
   3  -3  -2  889.71   21.80
   3  -3  -2  906.41   23.90
   3  -3  -2  899.21   26.60
   3  -3  -2  888.41   20.50
   3  -3  -2  951.20   25.40
  -3   3   2  888.11   19.50
  -3   3   2  918.61   20.60
  -3   3   2  941.11   22.00
  -3   3   2  952.20   25.30
  -3   3   2  857.01   26.40
   2  -3  -2  432.76   12.40
   2  -3  -2  446.76   11.00
   2  -3  -2  425.66   14.80
   2  -3  -2  451.45   13.60
   2  -3  -2  458.65   15.40
   2  -3  -2  440.66   11.10
  -2   3   2  437.76   10.90
  -2   3   2  444.86   13.20
  -2   3   2  441.46   11.20
  -2   3   2  434.26   15.00
  -2   3   2  459.25   12.50
  -2   3   2  445.46   11.10
  -2   3   2  457.05   16.60
   1  -3  -2  217.78    7.00
   1  -3  -2  223.98    8.40
   1  -3  -2  199.18    8.40
   1  -3  -2  216.38    6.60
   1  -3  -2  248.28   11.30
   1  -3  -2  212.88    6.50
  -1   3   2  231.78    8.40
  -1   3   2  234.78    8.50
  -1   3   2  210.68    6.60
  -1   3   2  215.28    6.50
  -1   3   2  239.58   11.40
  -1  -3  -2  413.96   10.20
  -1  -3  -2  391.86   13.20
  -1  -3  -2  386.56    9.50
  -1  -3  -2  393.56   12.30
  -1  -3  -2  381.66    9.50
  -1  -3  -2  367.16   11.60
   1   3   2  403.96    9.50
   1   3   2  401.86   14.00
   1   3   2  409.46   10.20
   1   3   2  372.16    9.60
   1   3   2  410.96   10.40
   1   3   2  392.46   11.80
   1   3   2  368.16   12.50
  -2  -3  -2  478.95   14.50
  -2  -3  -2  492.25   14.90
  -2  -3  -2  509.35   12.60
  -2  -3  -2  505.95   11.60
  -2  -3  -2  518.75   11.80
  -2  -3  -2  517.35   16.10
   2   3   2  535.15   13.00
   2   3   2  500.95   15.80
   2   3   2  491.25   14.50
   2   3   2  535.25   16.80
   2   3   2  511.75   11.80
   2   3   2  514.85   16.00
   2   3   2  535.25   12.60
   2   3   2  497.85   14.30
   2   3   2  514.75   11.70
  -3  -3  -2  978.70   25.60
  -3  -3  -2  967.50   27.00
  -3  -3  -2  968.50   22.60
  -3  -3  -2  961.80   25.40
  -3  -3  -2 1024.80   21.30
   3   3   2  996.90   26.40
   3   3   2  936.61   30.70
   3   3   2 1026.70   27.30
   3   3   2 1044.50   25.80
   3   3   2 1039.40   27.00
   3   3   2  996.90   25.40
   3   3   2  989.10   21.30
   3   3   2 1011.30   23.70
   3   3   2  989.70   26.20
   3   3   2  991.80   21.30
  -4  -3  -2  227.08   11.60
  -4  -3  -2  238.28   11.70
  -4  -3  -2  232.38    5.60
  -4  -3  -2  233.28    5.50
   4   3   2  219.38   15.60
   4   3   2  232.08   13.90
   4   3   2  253.47   12.90
   4   3   2  218.28   12.10
   4   3   2  233.88    9.80
   4   3   2  229.88    5.40
   4   3   2  236.28   11.50
   4   3   2  242.18   11.70
   4   3   2  238.88   13.30
   4   3   2  233.78    8.60
   4   3   2  221.78    5.60
  -5  -3  -2   92.59   10.40
  -5  -3  -2   83.39   10.30
   5   3   2   93.39   10.00
   5   3   2   91.39    8.70
   5   3   2   93.09   11.50
   5   3   2   88.49    7.10
   5   3   2   93.49   12.80
   5   3   2   95.69   10.60
   5   3   2   92.49   13.20
   5   3   2   74.09   10.10
   5   3   2   94.79   11.50
  -6  -3  -2 1138.59   32.00
   6   3   2 1113.99   31.80
   6   3   2 1134.89   31.90
   6   3   2 1086.69   28.70
   6   3   2 1142.89   34.00
   6   3   2 1085.49   36.80
   6   3   2 1100.49   36.50
   6   3   2 1096.99   34.30
   6   3   2 1142.69   32.40
   6   3   2 1146.59   28.50
   6   3   2 1152.88   30.60
   7   3   2    5.20    5.80
   7   3   2    4.10    5.70
   7   3   2    3.10    4.50
   7   3   2    4.50    3.90
   7   3   2    7.40    4.20
   8   3   2  241.48   17.20
   8   3   2  232.38   14.00
   8   3   2  231.58   14.20
   8   3   2  231.98   20.50
   8   3   2  234.28   17.40
   8  -4  -2    1.20    6.40
   8  -4  -2   -3.70    6.80
   8  -4  -2    3.80    4.50
   8  -4  -2    8.00    3.50
  -8   4   2   12.00   13.00
  -8   4   2   15.40    7.20
   7  -4  -2   -4.20    3.10
   7  -4  -2    4.00    3.00
   7  -4  -2    1.40    4.00
   7  -4  -2    0.30    5.50
   7  -4  -2    0.80    3.20
   7  -4  -2   -8.50    7.00
  -7   4   2    7.30    3.90
  -7   4   2    1.50    4.00
  -7   4   2    8.40    5.60
  -7   4   2    6.10   10.60
  -7   4   2    3.60    3.40
   6  -4  -2  353.06   13.30
   6  -4  -2  372.66   21.10
   6  -4  -2  352.86   17.70
   6  -4  -2  365.16   20.30
   6  -4  -2  353.36   10.60
   6  -4  -2  349.87   10.50
   6  -4  -2  358.36   10.80
  -6   4   2  358.56   13.00
  -6   4   2  344.67   10.60
  -6   4   2  349.07   21.60
  -6   4   2  352.06   10.80
  -6   4   2  350.06   14.60
  -6   4   2  349.77   16.60
   5  -4  -2   84.79    5.80
   5  -4  -2   96.79    8.30
   5  -4  -2   87.89    5.20
   5  -4  -2   81.29   13.90
   5  -4  -2   94.89   11.00
   5  -4  -2   80.89    6.00
   5  -4  -2  100.49   13.80
  -5   4   2   92.59    7.70
  -5   4   2   90.49    5.70
  -5   4   2   85.69   13.80
  -5   4   2   84.19    8.70
  -5   4   2   86.19   10.20
  -5   4   2   82.89    6.00
   4  -4  -2  772.42   20.60
   4  -4  -2  779.22   23.20
   4  -4  -2  787.12   18.80
   4  -4  -2  764.52   26.10
   4  -4  -2  772.72   18.70
   4  -4  -2  823.12   25.10
  -4   4   2  802.62   21.30
  -4   4   2  804.02   18.90
  -4   4   2  746.33   26.80
  -4   4   2  796.42   22.90
  -4   4   2  807.72   18.70
   3  -4  -2 1067.59   28.90
   3  -4  -2 1046.90   25.40
   3  -4  -2 1020.40   27.00
   3  -4  -2 1043.70   23.80
   3  -4  -2 1070.79   23.80
   3  -4  -2  986.40   32.50
  -3   4   2 1069.79   23.70
  -3   4   2 1074.49   27.00
  -3   4   2 1047.10   23.90
  -3   4   2 1024.40   23.10
  -3   4   2 1023.90   30.60
  -3   4   2 1080.99   25.60
   2  -4  -2  358.46   14.60
   2  -4  -2  337.67    9.30
   2  -4  -2  328.97   13.00
   2  -4  -2  327.27   11.20
   2  -4  -2  324.27    9.40
   2  -4  -2  334.27   12.10
   2  -4  -2  326.47   10.50
  -2   4   2  337.27   10.20
  -2   4   2  349.17   11.30
  -2   4   2  342.77   11.80
  -2   4   2  334.97    9.60
  -2   4   2  312.27   10.10
  -2   4   2  352.36   14.40
   1  -4  -2  201.08   11.10
   1  -4  -2  182.38    6.20
   1  -4  -2  178.28    7.10
   1  -4  -2  188.08    8.10
   1  -4  -2  167.28    7.70
   1  -4  -2  178.38    6.20
  -1   4   2  187.28   10.80
  -1   4   2  189.88    8.30
  -1   4   2  171.68    7.80
  -1   4   2  178.98    7.90
  -1   4   2  174.28    6.30
  -1   4   2  184.38    6.10
   0  -4  -2 9823.32  204.08
   0  -4  -2 9999.00  200.08
   0   4   2 9328.37  204.08
  -1  -4  -2   65.89    4.90
  -1  -4  -2   69.19    4.10
  -1  -4  -2   83.89    5.40
  -1  -4  -2   84.49    8.30
  -1  -4  -2   72.29    5.50
  -1  -4  -2   58.39    6.00
   1   4   2   70.39    6.40
   1   4   2   77.79    9.40
   1   4   2   53.29    7.30
   1   4   2   66.99    4.10
   1   4   2   60.89    4.00
   1   4   2   75.19    4.40
  -2  -4  -2   90.79    4.00
  -2  -4  -2   92.89    7.40
  -2  -4  -2   78.59    4.70
  -2  -4  -2   82.39    7.10
  -2  -4  -2   76.19    8.60
  -2  -4  -2   91.29    5.10
   2   4   2   82.79    8.00
   2   4   2   88.69    4.10
   2   4   2   83.59    4.20
   2   4   2   74.49    7.90
   2   4   2   88.09    9.50
   2   4   2   81.79    5.50
   2   4   2   80.29    7.20
   2   4   2   96.19    4.60
  -3  -4  -2  651.53   14.90
  -3  -4  -2  633.14   19.40
  -3  -4  -2  663.43   16.90
  -3  -4  -2  646.44   20.80
  -3  -4  -2  669.63   15.00
  -3  -4  -2  652.03   19.60
   3   4   2  657.33   15.00
   3   4   2  679.63   19.60
   3   4   2  673.33   17.30
   3   4   2  645.24   19.00
   3   4   2  662.13   15.00
   3   4   2  678.33   15.90
   3   4   2  671.03   21.90
   3   4   2  664.93   20.90
   3   4   2  636.64   20.30
  -4  -4  -2  164.78   10.60
  -4  -4  -2  156.08    4.90
  -4  -4  -2  154.48   10.60
  -4  -4  -2  149.99    4.90
   4   4   2  160.48   11.80
   4   4   2  153.08   11.40
   4   4   2  172.78    9.00
   4   4   2  154.68   13.30
   4   4   2  152.38    4.90
   4   4   2  166.18   11.20
   4   4   2  151.08   11.80
   4   4   2  169.58   10.80
   4   4   2  161.08    6.90
   4   4   2  163.08   12.90
   4   4   2  151.28    4.80
  -5  -4  -2   87.89   10.80
  -5  -4  -2   96.39   11.10
   5   4   2   87.99   14.40
   5   4   2   82.29   11.00
   5   4   2   87.49    8.90
   5   4   2   96.39   12.20
   5   4   2   80.19   11.60
   5   4   2   82.09   11.00
   5   4   2   74.79   11.40
   5   4   2   91.99   12.90
   5   4   2   80.39    6.50
  -6  -4  -2  327.07   24.80
  -6  -4  -2  369.26   18.20
   6   4   2  374.36   12.90
   6   4   2  372.36   20.30
   6   4   2  386.86   20.80
   6   4   2  364.26   18.30
   6   4   2  397.66   23.70
   6   4   2  377.36   15.70
   6   4   2  400.46   18.60
   7   4   2   16.10    4.10
   7   4   2   20.40    5.10
   7   4   2   22.80    7.00
   7   4   2   17.80    5.20
   8   4   2   53.99   14.70
   8   4   2   88.69   16.90
   8   4   2   89.69   12.00
   8   4   2   83.49   19.70
   8  -5  -2    7.00    8.00
   8  -5  -2   21.50    4.30
   8  -5  -2   18.70    5.40
  -8   5   2   27.40    7.20
  -8   5   2   58.99   20.10
   7  -5  -2    3.10    5.90
   7  -5  -2    4.50    4.60
   7  -5  -2   -7.60    7.80
   7  -5  -2    7.50    4.10
   7  -5  -2    4.60    3.70
  -7   5   2    3.00    5.00
  -7   5   2   16.00    5.80
  -7   5   2   16.20   11.90
  -7   5   2    7.30    4.00
   6  -5  -2  320.57   10.70
   6  -5  -2  355.46   21.70
   6  -5  -2  319.77    9.70
   6  -5  -2  314.27   13.60
   6  -5  -2  328.57   18.00
   6  -5  -2  324.27   20.70
   6  -5  -2  325.17   10.80
  -6   5   2  317.47   13.80
  -6   5   2  318.87   24.40
  -6   5   2  314.67   10.80
  -6   5   2  327.37   13.60
  -6   5   2  306.27   10.80
   5  -5  -2  252.17    9.20
   5  -5  -2  240.88   17.50
   5  -5  -2  253.47   17.80
   5  -5  -2  242.48   12.00
   5  -5  -2  259.37    9.10
   5  -5  -2  265.77   15.00
  -5   5   2  232.08   18.20
  -5   5   2  246.08    9.10
  -5   5   2  245.38    9.50
  -5   5   2  259.27   11.80
  -5   5   2  250.97   11.70
  -5   5   2  234.48   14.20
   4  -5  -2  203.28    8.10
   4  -5  -2  240.08   15.60
   4  -5  -2  215.68   12.90
   4  -5  -2  209.98   14.90
   4  -5  -2  220.68   11.00
   4  -5  -2  202.28    8.40
  -4   5   2  207.38   16.20
  -4   5   2  217.18    8.60
  -4   5   2  214.58    8.00
  -4   5   2  213.18   10.50
  -4   5   2  204.78   12.10
   3  -5  -2 1109.59   36.90
   3  -5  -2 1282.57   28.40
   3  -5  -2 1260.77   28.30
   3  -5  -2 1223.58   31.70
   3  -5  -2 1304.47   34.30
   3  -5  -2 1229.08   30.20
  -3   5   2 1202.98   33.50
  -3   5   2 1250.47   36.60
  -3   5   2 1239.48   28.00
  -3   5   2 1264.57   28.40
  -3   5   2 1257.67   31.50
  -3   5   2 1274.07   30.40
   2  -5  -2  391.66   14.50
   2  -5  -2  410.76   14.00
   2  -5  -2  383.86   12.50
   2  -5  -2  392.86   13.20
   2  -5  -2  397.86   11.60
   2  -5  -2  425.36   16.60
   2  -5  -2  403.36   11.30
  -2   5   2  418.16   11.50
  -2   5   2  416.76   13.40
  -2   5   2  403.56   12.20
  -2   5   2  414.16   17.00
  -2   5   2  398.96   13.50
  -2   5   2  413.96   11.20
   1  -5  -2  215.98    7.60
   1  -5  -2  228.78    9.60
   1  -5  -2  249.38   13.00
   1  -5  -2  223.68    8.90
   1  -5  -2  225.28    8.80
   1  -5  -2  234.58    7.60
  -1   5   2  228.78    9.50
  -1   5   2  230.48    7.90
  -1   5   2  246.28   10.10
  -1   5   2  236.78    9.30
  -1   5   2  245.78   13.30
  -1   5   2  222.88    8.00
   0  -5  -2   50.49    6.50
   0  -5  -2   52.39    4.40
   0  -5  -2   46.50    8.40
   0  -5  -2   52.99    5.60
   0  -5  -2   38.50    5.70
   0  -5  -2   41.50    4.00
   0   5   2   47.20    5.10
   0   5   2   40.70    4.50
   0   5   2   45.50    6.70
   0   5   2   41.10    6.80
   0   5   2   37.70    4.40
   0   5   2   54.69   10.00
  -1  -5  -2   92.19    6.50
  -1  -5  -2   73.09    4.50
  -1  -5  -2   75.39    7.00
  -1  -5  -2   87.29    5.50
  -1  -5  -2   81.99    8.90
  -1  -5  -2   76.59    4.70
   1   5   2   86.99    5.00
   1   5   2   82.99    7.20
   1   5   2   70.69    4.80
   1   5   2   87.99    7.30
   1   5   2   73.99    8.30
   1   5   2   77.49    4.80
   1   5   2   88.49   10.00
  -2  -5  -2  109.29    8.60
  -2  -5  -2  122.19    6.50
  -2  -5  -2  122.09    9.10
  -2  -5  -2  111.69    5.30
  -2  -5  -2  115.89   10.00
   2   5   2  107.99    5.30
   2   5   2  122.49    8.90
   2   5   2  132.69   12.30
   2   5   2  106.99    5.40
   2   5   2  119.39    7.50
   2   5   2  124.49    5.20
   2   5   2  117.39    9.80
   2   5   2  111.99    9.90
  -3  -5  -2  794.32   23.30
  -3  -5  -2  808.22   25.30
  -3  -5  -2  811.22   23.70
  -3  -5  -2  818.82   18.60
  -3  -5  -2  822.22   20.40
  -3  -5  -2  836.92   18.70
   3   5   2  817.52   18.70
   3   5   2  816.22   21.80
   3   5   2  776.92   24.60
   3   5   2  810.12   23.50
   3   5   2  833.52   26.80
   3   5   2  807.92   18.70
   3   5   2  797.92   24.80
   3   5   2  835.72   18.70
   3   5   2  833.82   21.10
  -4  -5  -2   98.09   10.30
  -4  -5  -2   98.59   10.30
  -4  -5  -2   98.89    4.70
   4   5   2   99.59   10.90
   4   5   2   99.29   11.90
   4   5   2  101.49   11.70
   4   5   2   96.09   13.90
   4   5   2   98.39    4.70
   4   5   2  116.89   13.80
   4   5   2  115.19    8.80
   4   5   2   97.69    4.50
   4   5   2  109.19   10.30
   4   5   2  109.99    5.80
  -5  -5  -2  115.79    4.60
  -5  -5  -2  119.09    4.50
  -5  -5  -2  134.29   12.60
  -5  -5  -2  140.69   12.10
   5   5   2  128.09    6.40
   5   5   2  135.29   16.70
   5   5   2  129.09   13.40
   5   5   2  121.99   15.50
   5   5   2  124.69   10.10
   5   5   2  121.39    4.20
   5   5   2  124.79    6.80
   5   5   2  140.89   12.70
  -6  -5  -2   53.99   12.30
  -6  -5  -2   46.40    8.90
   6   5   2   27.80    5.10
   6   5   2   40.80    6.60
   6   5   2   56.69   12.80
   6   5   2   46.30    6.10
   6   5   2   35.70    7.80
  -7  -5  -2   21.30    8.80
   7   5   2   27.00    8.00
   7   5   2   28.00    5.80
   7   5   2   14.00    3.70
   7   5   2    9.00    5.40
   7   5   2   18.70    8.20
   8  -6  -2   35.60    5.20
   8  -6  -2   21.70    9.10
   8  -6  -2   31.60    6.40
  -8   6   2   53.89   11.60
   7  -6  -2   10.80    5.30
   7  -6  -2   13.50    4.40
   7  -6  -2   12.10    7.40
   7  -6  -2    9.30    6.40
  -7   6   2    9.10    6.10
  -7   6   2   15.70    5.70
  -7   6   2   15.00    4.70
  -7   6   2   25.50   12.60
   6  -6  -2  253.17   16.90
   6  -6  -2  224.48   20.20
   6  -6  -2  273.97   13.60
   6  -6  -2  276.77    8.90
   6  -6  -2  243.18   12.10
  -6   6   2  274.57   21.90
  -6   6   2  275.37   12.70
  -6   6   2  260.77   13.70
  -6   6   2  250.47   10.70
   5  -6  -2  156.38    8.30
   5  -6  -2  162.08   17.40
   5  -6  -2  157.38    8.20
   5  -6  -2  181.98   16.40
   5  -6  -2  167.78   11.40
   5  -6  -2  159.28   13.50
  -5   6   2  162.18    8.10
  -5   6   2  144.89    8.40
  -5   6   2  164.18   11.20
  -5   6   2  176.38   10.60
  -5   6   2  153.78   17.70
   4  -6  -2  560.64   15.30
   4  -6  -2  551.84   22.40
   4  -6  -2  564.14   18.00
   4  -6  -2  573.64   15.50
   4  -6  -2  557.34   23.10
   4  -6  -2  551.14   20.10
  -4   6   2  552.34   15.10
  -4   6   2  542.65   15.20
  -4   6   2  549.95   13.70
  -4   6   2  547.15   19.70
  -4   6   2  545.25   18.10
  -4   6   2  554.84   25.40
   3  -6  -2  759.92   25.60
   3  -6  -2  723.63   21.10
   3  -6  -2  706.03   23.80
   3  -6  -2  724.53   18.40
   3  -6  -2  739.13   22.40
   3  -6  -2  755.22   18.80
   3  -6  -2  738.83   18.70
  -3   6   2  731.73   22.10
  -3   6   2  735.43   18.80
  -3   6   2  712.63   18.70
  -3   6   2  760.12   21.30
  -3   6   2  758.72   28.10
  -3   6   2  722.83   25.10
  -3   6   2  718.33   18.30
   2  -6  -2  226.78   11.50
   2  -6  -2  231.48    8.40
   2  -6  -2  238.18   11.50
   2  -6  -2  252.07   14.90
   2  -6  -2  237.48    8.50
   2  -6  -2  232.68    9.30
   2  -6  -2  231.18   11.30
  -2   6   2  246.48   11.40
  -2   6   2  241.78   15.40
  -2   6   2  240.68   10.90
  -2   6   2  222.98    8.50
  -2   6   2  226.18   10.00
  -2   6   2  231.58    8.30
   1  -6  -2   77.79    7.10
   1  -6  -2   95.59   11.30
   1  -6  -2   90.89    7.80
   1  -6  -2   82.09   10.20
   1  -6  -2   95.59    6.10
   1  -6  -2   76.89    6.00
   1  -6  -2   85.39    6.50
  -1   6   2   83.89    8.00
  -1   6   2   92.39   11.30
  -1   6   2   93.79    8.50
  -1   6   2   88.09    5.50
  -1   6   2  103.29   12.80
  -1   6   2   85.09    6.20
   0  -6  -2 1359.16   32.70
   0  -6  -2 1283.77   32.50
   0  -6  -2 1444.16   30.50
   0  -6  -2 1324.67   36.00
   0  -6  -2 1340.17   31.50
   0  -6  -2 1342.07   30.30
   0   6   2 1368.26   31.30
   0   6   2 1336.67   30.50
   0   6   2 1306.17   33.70
   0   6   2 1386.66   33.10
   0   6   2 1316.97   36.80
   0   6   2 1337.97   30.50
  -1  -6  -2   75.19    6.10
  -1  -6  -2   54.89    4.90
  -1  -6  -2   64.29   10.10
  -1  -6  -2   60.99    8.00
  -1  -6  -2   73.99    7.30
  -1  -6  -2   56.19    5.20
   1   6   2   54.89    9.00
   1   6   2   62.69    5.30
   1   6   2   59.89    5.30
   1   6   2   65.59    5.20
   1   6   2   67.89   12.00
   1   6   2   66.49    8.80
   1   6   2   67.09    8.20
   1   6   2   62.19    8.00
  -2  -6  -2   48.70    4.70
  -2  -6  -2   42.20    8.30
  -2  -6  -2   48.20    4.80
  -2  -6  -2   54.29    9.20
  -2  -6  -2   51.09    9.80
  -2  -6  -2   51.49    6.10
   2   6   2   50.59   12.80
   2   6   2   47.80    8.20
   2   6   2   46.80    7.20
   2   6   2   50.39    8.70
   2   6   2   50.49    4.30
   2   6   2   47.50    5.00
   2   6   2   40.50    9.30
   2   6   2   44.30    5.10
   2   6   2   49.30    9.30
  -3  -6  -2  728.13   25.20
  -3  -6  -2  739.43   17.70
  -3  -6  -2  706.03   22.70
  -3  -6  -2  720.83   17.80
  -3  -6  -2  745.13   23.30
  -3  -6  -2  755.02   19.60
   3   6   2  737.63   26.70
   3   6   2  749.42   19.30
   3   6   2  760.32   23.40
   3   6   2  747.13   16.80
   3   6   2  765.92   20.30
   3   6   2  734.03   24.40
   3   6   2  708.93   24.20
   3   6   2  739.93   17.70
   3   6   2  749.13   17.80
  -4  -6  -2  137.99   12.00
  -4  -6  -2  136.19    5.80
  -4  -6  -2  142.69    6.00
  -4  -6  -2  121.19   11.30
  -4  -6  -2  155.48   13.60
   4   6   2  149.69   16.30
   4   6   2  143.89   13.70
   4   6   2  147.99    9.90
   4   6   2  155.98   10.40
   4   6   2  142.99   13.50
   4   6   2  137.79    5.90
   4   6   2  141.79    6.00
  -5  -6  -2   80.59   12.30
  -5  -6  -2   91.79   11.90
  -5  -6  -2   80.79    4.80
  -5  -6  -2   74.79    5.00
   5   6   2   88.59   13.50
   5   6   2   80.89   16.40
   5   6   2   91.79   19.90
   5   6   2  106.19   11.20
   5   6   2   84.39    4.40
   5   6   2   74.29    9.50
   5   6   2   76.29    4.40
  -6  -6  -2  621.74   24.20
  -6  -6  -2  635.44   24.90
   6   6   2  608.44   20.70
   6   6   2  609.84   28.50
   6   6   2  615.04   25.60
   6   6   2  608.74   24.60
  -7  -6  -2   30.90   10.70
   7   6   2   28.90    8.90
   7   6   2    5.60    9.00
   8  -7  -2  109.29    9.50
   8  -7  -2   66.59   11.20
   7  -7  -2   50.79    9.30
   7  -7  -2   69.09    8.40
   7  -7  -2   68.59   12.30
  -7   7   2   44.20    9.20
  -7   7   2   57.89    9.00
   6  -7  -2   88.99   11.90
   6  -7  -2  104.39    8.70
   6  -7  -2  102.49    7.90
   6  -7  -2   86.49   14.40
  -6   7   2  101.79    9.60
  -6   7   2   90.19    8.50
  -6   7   2   63.79   12.00
  -6   7   2  119.79   18.40
   5  -7  -2   95.89   11.50
   5  -7  -2  108.39   15.60
   5  -7  -2   80.79   17.70
   5  -7  -2  136.49   15.90
   5  -7  -2  108.59   11.40
   5  -7  -2  107.89    8.50
   5  -7  -2  111.59    7.20
  -5   7   2   75.89   22.90
  -5   7   2  105.69   10.10
  -5   7   2   86.39   11.40
  -5   7   2  113.29    8.40
   4  -7  -2   -2.30    6.30
   4  -7  -2   -0.50    3.90
   4  -7  -2    0.60    4.10
   4  -7  -2    0.20    4.90
   4  -7  -2    2.00    4.80
   4  -7  -2    4.60    3.40
   4  -7  -2    6.00    7.30
  -4   7   2   -1.40    2.70
  -4   7   2   -0.60    4.40
  -4   7   2    2.90    4.80
  -4   7   2    5.90    9.90
  -4   7   2    0.80    6.10
  -4   7   2    1.30    4.60
   3  -7  -2  747.93   24.60
   3  -7  -2  772.32   19.70
   3  -7  -2  747.23   19.90
   3  -7  -2  772.52   23.60
   3  -7  -2  755.12   19.50
   3  -7  -2  762.32   27.20
   3  -7  -2  750.12   22.40
  -3   7   2  746.93   27.10
  -3   7   2  722.53   20.10
  -3   7   2  757.42   19.90
  -3   7   2  738.33   22.50
  -3   7   2  746.03   19.40
  -3   7   2  758.12   23.20
   2  -7  -2  376.86   11.90
   2  -7  -2  392.76   15.10
   2  -7  -2  372.96   14.70
   2  -7  -2  383.46   12.20
   2  -7  -2  369.86   13.10
   2  -7  -2  375.66   19.00
  -2   7   2  375.86   15.00
  -2   7   2  376.46   14.40
  -2   7   2  371.26   11.70
  -2   7   2  387.16   19.40
  -2   7   2  386.46   14.10
  -2   7   2  372.76   12.30
   1  -7  -2   57.29    8.20
   1  -7  -2   47.50   11.50
   1  -7  -2   58.59    9.50
   1  -7  -2   43.40    6.10
   1  -7  -2   44.70    5.50
   1  -7  -2   42.80    7.10
  -1   7   2   48.90    8.60
  -1   7   2   45.10    5.70
  -1   7   2   40.10    5.70
  -1   7   2   62.69   14.00
  -1   7   2   45.40    7.10
  -1   7   2   52.99    8.40
   0  -7  -2  339.77   12.10
   0  -7  -2  288.77   18.50
   0  -7  -2  316.87   13.10
   0  -7  -2  329.37   10.60
   0  -7  -2  327.67   10.40
   0  -7  -2  333.47   16.60
   0   7   2  320.87   10.90
   0   7   2  324.77   13.80
   0   7   2  326.37   14.50
   0   7   2  332.57   10.40
   0   7   2  332.37   11.50
   0   7   2  333.67   18.80
  -1  -7  -2   11.20    3.30
  -1  -7  -2   26.80    5.90
  -1  -7  -2   13.20    3.50
  -1  -7  -2   13.60    5.00
  -1  -7  -2   16.80    3.80
  -1  -7  -2   17.00    5.00
   1   7   2   13.00    5.10
   1   7   2   13.90    2.60
   1   7   2   19.20    6.20
   1   7   2   11.80    3.20
   1   7   2   13.60    4.30
   1   7   2   17.60    5.10
   1   7   2   20.30    6.30
  -2  -7  -2  683.33   22.10
  -2  -7  -2  719.23   19.60
  -2  -7  -2  702.03   23.00
  -2  -7  -2  695.13   17.70
  -2  -7  -2  674.83   24.80
  -2  -7  -2  691.93   17.70
   2   7   2  715.43   16.80
   2   7   2  706.03   22.70
   2   7   2  712.03   21.80
   2   7   2  713.23   17.70
   2   7   2  692.33   23.70
   2   7   2  739.33   27.50
   2   7   2  662.23   23.30
   2   7   2  700.03   17.80
  -3  -7  -2  106.09    8.00
  -3  -7  -2  102.29   11.50
  -3  -7  -2   95.39    6.40
  -3  -7  -2  101.39    6.30
  -3  -7  -2  102.69   11.20
  -3  -7  -2  109.19   13.40
   3   7   2   91.19   10.60
   3   7   2   87.69   10.90
   3   7   2   95.99    9.10
   3   7   2  105.59   12.90
   3   7   2   96.79    6.30
   3   7   2  125.29   16.50
   3   7   2   96.89    6.30
  -4  -7  -2   56.69   10.60
  -4  -7  -2   40.70    7.50
  -4  -7  -2   36.00    5.10
  -4  -7  -2   22.50    3.70
   4   7   2   51.79   12.20
   4   7   2   34.50    8.70
   4   7   2   31.20    5.30
   4   7   2   52.49   10.80
   4   7   2   37.70    5.30
  -5  -7  -2  202.98    7.90
  -5  -7  -2  238.28   15.60
  -5  -7  -2  222.98   16.40
   5   7   2  218.58   20.50
   5   7   2  216.18    7.50
   5   7   2  217.08   17.40
   5   7   2  196.08    7.50
   5   7   2  192.58   12.20
  -6  -7  -2  754.72   28.50
   6   7   2  712.03   29.30
   6   7   2  694.03   22.80
   6   7   2  725.73   32.80
   7  -8  -2   66.89   13.80
   7  -8  -2   72.09    9.40
   7  -8  -2   66.89   16.90
  -7   8   2   62.89   10.30
  -7   8   2   97.49   22.70
  -7   8   2   96.09   10.30
   6  -8  -2  302.17   12.30
   6  -8  -2  306.67   10.50
   6  -8  -2  292.97   13.30
   6  -8  -2  321.17   20.10
  -6   8   2  313.77   13.20
  -6   8   2  304.07   24.70
  -6   8   2  313.37   13.80
   5  -8  -2   62.39    9.20
   5  -8  -2   59.49    7.80
   5  -8  -2   68.69   13.40
   5  -8  -2   55.99   11.60
   5  -8  -2   62.59    6.90
  -5   8   2   61.09    8.80
  -5   8   2   70.79   18.40
  -5   8   2   45.90    7.50
   4  -8  -2  328.37   17.40
   4  -8  -2  309.17   13.50
   4  -8  -2  319.77   15.50
   4  -8  -2  315.87   11.90
   4  -8  -2  327.87   12.90
   4  -8  -2  285.27   21.40
   4  -8  -2  343.57   19.00
  -4   8   2  312.27   17.00
  -4   8   2  307.37   11.50
  -4   8   2  315.07   12.60
  -4   8   2  313.87   20.30
  -4   8   2  310.67   16.00
  -4   8   2  300.47   24.90
   3  -8  -2  508.45   15.70
   3  -8  -2  496.05   15.80
   3  -8  -2  516.95   19.40
   3  -8  -2  476.55   24.10
   3  -8  -2  486.55   19.40
   3  -8  -2  490.85   14.80
  -3   8   2  465.15   18.30
  -3   8   2  487.55   15.00
  -3   8   2  501.95   19.10
  -3   8   2  489.35   16.20
  -3   8   2  495.85   15.30
  -3   8   2  478.25   23.50
   2  -8  -2  121.89   11.20
   2  -8  -2  117.89   10.40
   2  -8  -2  133.39    7.80
   2  -8  -2  119.69    9.30
   2  -8  -2  113.59    8.70
   2  -8  -2  124.19   12.60
   2  -8  -2  121.99   15.80
  -2   8   2  129.09    8.80
  -2   8   2  133.99   17.50
  -2   8   2  123.99   10.70
  -2   8   2  131.09    8.00
  -2   8   2  126.89   10.50
  -2   8   2  131.29   11.90
   1  -8  -2  295.17   13.30
   1  -8  -2  269.97   18.00
   1  -8  -2  292.57   15.10
   1  -8  -2  283.97   11.00
   1  -8  -2  275.37   12.70
   1  -8  -2  296.97   11.20
  -1   8   2  279.07   14.20
  -1   8   2  310.67   20.50
  -1   8   2  278.17   14.00
  -1   8   2  292.77   12.50
  -1   8   2  280.57   10.70
  -1   8   2  298.67   11.30
   0  -8  -2  363.06   13.50
   0  -8  -2  349.07   12.00
   0  -8  -2  347.87   14.90
   0  -8  -2  347.47   11.90
   0  -8  -2  366.06   15.40
   0  -8  -2  336.77   19.20
   0   8   2  353.66   12.10
   0   8   2  370.36   12.30
   0   8   2  347.67   16.20
   0   8   2  363.56   21.50
   0   8   2  368.76   13.80
   0   8   2  362.36   16.10
  -1  -8  -2   13.70    4.00
  -1  -8  -2   11.90    4.10
  -1  -8  -2   18.50    4.40
  -1  -8  -2   18.90    6.20
  -1  -8  -2   14.30    3.40
   1   8   2   18.50    4.20
   1   8   2   21.90    7.00
   1   8   2   21.20    6.30
   1   8   2   18.20    4.10
   1   8   2   15.50    2.90
   1   8   2   13.80    5.80
   1   8   2   14.40    7.10
  -2  -8  -2  448.66   19.20
  -2  -8  -2  444.56   13.30
  -2  -8  -2  436.66   21.40
  -2  -8  -2  464.05   18.60
  -2  -8  -2  440.56   13.50
  -2  -8  -2  452.75   18.20
   2   8   2  453.05   20.10
   2   8   2  423.46   14.80
   2   8   2  462.15   23.90
   2   8   2  438.56   13.60
   2   8   2  455.25   18.70
   2   8   2  444.96   20.10
   2   8   2  459.65   12.00
  -3  -8  -2  607.04   16.20
  -3  -8  -2  614.34   22.10
  -3  -8  -2  608.54   19.20
  -3  -8  -2  603.84   22.50
   3   8   2  603.74   23.80
   3   8   2  586.64   16.20
   3   8   2  609.24   16.10
   3   8   2  531.15   42.30
  -4  -8  -2  295.07   17.40
  -4  -8  -2  309.07   16.80
  -4  -8  -2  290.37   10.70
   4   8   2  291.07   22.50
   4   8   2  291.37   13.30
   4   8   2  288.17   10.20
   4   8   2  315.07   19.10
  -5  -8  -2  243.28   17.70
  -5  -8  -2  280.27   17.30
   5   8   2  271.17   19.60
   5   8   2  229.58   13.20
   5   8   2  244.38   23.70
   5   8   2  224.88   10.20
  -6  -8  -2  253.47   20.60
   6   8   2  264.87    8.30
   6   8   2  261.77   22.00
   6   8   2  232.58   26.30
   6  -9  -2   97.89    7.60
   6  -9  -2   87.29   10.00
   6  -9  -2   92.69   14.00
  -6   9   2   89.69   10.50
  -6   9   2  115.99   21.80
  -6   9   2   80.29   10.60
   5  -9  -2   77.19   11.10
   5  -9  -2   80.39   14.80
   5  -9  -2   94.69   13.20
   5  -9  -2   90.19    9.20
   5  -9  -2   95.09    8.30
  -5   9   2   78.19   10.30
  -5   9   2   84.59   21.30
   4  -9  -2  281.77   18.70
   4  -9  -2  268.07   11.90
   4  -9  -2  269.67   13.20
   4  -9  -2  258.27   11.30
   4  -9  -2  283.57   18.70
  -4   9   2  251.47   11.80
  -4   9   2  257.07   23.60
  -4   9   2  267.97   12.60
  -4   9   2  265.77   21.40
   3  -9  -2  224.38   15.20
   3  -9  -2  226.08   11.40
   3  -9  -2  237.38   15.10
   3  -9  -2  180.68   16.40
   3  -9  -2  199.28   10.90
  -3   9   2  225.78   23.50
  -3   9   2  224.08   12.40
  -3   9   2  236.18   15.40
  -3   9   2  236.98   11.50
   2  -9  -2   43.90    8.80
   2  -9  -2   34.40    5.30
   2  -9  -2   35.80    5.70
   2  -9  -2   28.00    5.50
   2  -9  -2   28.00    6.30
  -2   9   2   34.70    5.40
  -2   9   2   35.10    9.00
  -2   9   2   33.30    5.90
  -2   9   2   28.90    5.30
  -2   9   2   32.20    5.60
   1  -9  -2   37.20    9.10
   1  -9  -2   35.20    5.30
   1  -9  -2   17.80    5.50
   1  -9  -2   28.80    6.00
   1  -9  -2   39.00    9.80
  -1   9   2   29.80    6.10
  -1   9   2   29.20    8.60
  -1   9   2   35.20    8.80
  -1   9   2   25.80    4.90
  -1   9   2   28.70    5.70
   0  -9  -2   40.50    7.10
   0  -9  -2   27.10    4.60
   0  -9  -2   34.20    5.50
   0  -9  -2   17.00    5.10
   0   9   2   36.70    5.50
   0   9   2   35.50    7.30
   0   9   2   24.70    5.20
   0   9   2   23.10    6.20
   0   9   2   20.20    8.00
   0   9   2   41.10    8.00
  -1  -9  -2  122.09    8.50
  -1  -9  -2  140.39    8.80
  -1  -9  -2  113.19   11.60
  -1  -9  -2  130.39   12.20
   1   9   2  136.89    8.90
   1   9   2  102.99   12.70
   1   9   2  139.69    8.00
   1   9   2  136.89   14.00
   1   9   2  160.68   26.60
   1   9   2  129.99   14.10
  -2  -9  -2   -4.40    3.60
  -2  -9  -2   -1.40    8.00
  -2  -9  -2   -1.70    4.20
  -2  -9  -2    0.80    6.10
   2   9   2   -2.70    4.20
   2   9   2   -0.60    3.90
   2   9   2   -0.50    7.80
   2   9   2    1.90    5.80
  -3  -9  -2  262.27   12.80
  -3  -9  -2  259.17   10.80
  -3  -9  -2  267.27   17.00
  -3  -9  -2  270.07   16.60
   3   9   2  249.97   10.50
   3   9   2  261.27   10.90
   3   9   2  276.77   23.10
   3   9   2  274.27   18.70
  -4  -9  -2   51.59   12.60
  -4  -9  -2   29.00    5.00
  -4  -9  -2   32.00    9.20
   4   9   2   33.90    4.70
   4   9   2   35.00    8.70
  -5  -9  -2  138.19   16.00
  -5  -9  -2  106.19   16.60
   5   9   2  124.49   18.70
   5   9   2  101.49    7.60
   6 -10  -2  307.47   23.30
   6 -10  -2  379.26   15.90
  -6  10   2  401.86   30.80
  -6  10   2  393.36   16.80
   5 -10  -2   23.20   12.60
   5 -10  -2   11.30    5.90
   5 -10  -2   17.40    5.10
   5 -10  -2   -5.50    7.10
  -5  10   2    8.40    6.10
  -5  10   2   11.60   15.60
   4 -10  -2  105.39   10.50
   4 -10  -2  137.79   10.30
   4 -10  -2  101.99   15.20
   4 -10  -2  116.29   17.30
  -4  10   2  101.29   10.60
  -4  10   2  123.09   19.90
  -4  10   2  112.79   11.10
  -4  10   2   87.29   23.10
   3 -10  -2  324.17   14.40
   3 -10  -2  303.97   18.20
   3 -10  -2  323.47   13.60
  -3  10   2  323.47   15.60
  -3  10   2  296.97   23.60
  -3  10   2  341.57   14.20
   2 -10  -2  269.77   14.10
   2 -10  -2  288.57   13.90
   2 -10  -2  219.58   18.00
   2 -10  -2  261.37   15.90
  -2  10   2  265.77   22.50
  -2  10   2  268.57   15.90
  -2  10   2  252.57   15.40
  -2  10   2  269.97   11.90
   1 -10  -2  203.68   10.30
   1 -10  -2  173.88   16.10
   1 -10  -2  209.38   13.30
   1 -10  -2  199.18   13.50
  -1  10   2  207.98   15.40
  -1  10   2  192.58   11.80
  -1  10   2  204.68   11.20
  -1  10   2  189.08   21.60
  -1  10   2  203.08   15.10
  -1  10   2  203.88   12.70
   0 -10  -2  194.98   11.70
   0 -10  -2  185.28    9.90
   0 -10  -2  174.18   21.00
   0 -10  -2  160.68   15.40
   0  10   2  221.98   15.80
   0  10   2  179.18   21.70
   0  10   2  194.58   10.50
   0  10   2  193.48   11.40
   0  10   2  198.58   10.90
  -1 -10  -2   29.80    5.80
  -1 -10  -2   24.20    7.00
  -1 -10  -2   36.50   11.00
  -1 -10  -2   29.20    7.50
   1  10   2   14.30    8.90
   1  10   2   26.30    5.20
   1  10   2   24.80    7.50
   1  10   2   31.20    6.30
  -2 -10  -2   41.50    5.80
  -2 -10  -2   52.89   14.00
  -2 -10  -2   38.70    8.40
  -2 -10  -2   32.90    5.60
   2  10   2   29.30    9.60
   2  10   2   55.89    6.40
   2  10   2   43.30    5.80
   2  10   2   41.40    8.60
  -3 -10  -2  247.68   20.70
  -3 -10  -2  249.68   11.60
  -3 -10  -2  255.37   18.40
   3  10   2  267.87   20.20
   3  10   2  223.48   24.70
   3  10   2  267.07   11.10
  -4 -10  -2   25.50    9.60
   4  10   2   35.20    9.50
   4  10   2   49.80    8.40
   5 -11  -2   31.30    7.30
   5 -11  -2   13.30    8.10
  -5  11   2   27.80    8.60
  -5  11   2   16.10   18.10
   4 -11  -2  233.98   13.50
   4 -11  -2  206.28   18.90
   4 -11  -2  255.07   13.70
  -4  11   2  233.38   14.20
  -4  11   2  192.18   14.00
  -4  11   2  236.58   24.40
   3 -11  -2  112.19   15.60
   3 -11  -2  121.09   11.40
   3 -11  -2  145.39   12.40
  -3  11   2  126.09   13.70
  -3  11   2  100.99   21.60
  -3  11   2  122.99   11.90
   2 -11  -2   -1.40    5.80
   2 -11  -2    0.40    5.70
   2 -11  -2    9.90    6.40
  -2  11   2    4.10    6.00
  -2  11   2   -0.80    5.80
  -2  11   2   -6.10    8.10
  -2  11   2   -8.00    9.10
  -2  11   2    0.10    6.20
   1 -11  -2  120.99   13.10
   1 -11  -2  131.99   11.00
   1 -11  -2   91.79   12.50
  -1  11   2  105.19   22.20
  -1  11   2  131.99   12.10
  -1  11   2  105.89   10.60
  -1  11   2  120.19   15.40
   0 -11  -2   65.39   12.40
   0 -11  -2   51.29    7.20
   0 -11  -2   31.90    5.50
   0  11   2   43.50    8.40
   0  11   2   58.09    9.30
   0  11   2   16.90    9.90
  -1 -11  -2   -7.50   10.00
  -1 -11  -2  -10.10    5.70
  -1 -11  -2   -7.50    7.20
   1  11   2  -12.50    9.30
   1  11   2   -3.10    5.30
   1  11   2    3.40    7.40
   1  11   2  -10.90    6.00
  -2 -11  -2   21.10    9.10
  -2 -11  -2   25.30    6.40
  -2 -11  -2   21.50   10.50
   2  11   2   12.30    5.70
   2  11   2   13.00    7.70
   2  11   2   -4.40    9.40
  -3 -11  -2  209.98   18.80
   3  11   2  108.49   26.00
   3  11   2  143.79   10.90
   3  11   2  178.98   20.50
   3 -12  -2  156.98   13.40
   3 -12  -2  165.18   14.30
   3 -12  -2  104.29   17.80
  -3  12   2  132.09   16.20
  -3  12   2  123.99   25.00
  -3  12   2  131.19   13.50
   2 -12  -2   -6.40    6.70
   2 -12  -2    6.50    7.20
   2 -12  -2    3.70    7.00
  -2  12   2   -9.40   10.40
  -2  12   2  -11.40    7.00
  -2  12   2    0.50    6.80
   1 -12  -2  136.19   15.30
   1 -12  -2   77.59   13.80
   1 -12  -2  107.69   11.10
  -1  12   2  100.89   17.70
  -1  12   2  124.79   12.20
   0 -12  -2  579.34   24.30
   0 -12  -2  568.84   23.30
   0 -12  -2  580.04   19.80
   0  12   2  492.15   33.70
   0  12   2  542.55   26.80
   0  12   2  570.34   19.60
  -1 -12  -2    7.90    7.50
  -1 -12  -2    7.00    8.30
   1  12   2    4.20    6.50
   1  12   2    2.70    8.10
   2  12  -3   64.19   10.30
  -2 -12   3  102.19   16.60
  -2 -12   3   84.09   14.90
  -2 -12   3   68.99   11.30
   1  12  -3  311.87   14.40
   1  12  -3  237.38   26.90
  -1 -12   3  322.47   20.10
  -1 -12   3  280.87   23.10
   0  12  -3   10.20    5.90
   0 -12   3    2.70    7.90
   0 -12   3   -4.60    6.30
  -1  12  -3  173.58   11.40
  -1  12  -3  103.59   23.80
   1 -12   3  159.68   11.30
   1 -12   3  192.48   16.50
  -2  12  -3   23.60    7.10
  -2  12  -3    6.00   10.30
  -2  12  -3   17.90    6.50
   2 -12   3   18.20    6.30
   2 -12   3   20.30    8.40
  -3  12  -3   -9.30    9.30
  -3  12  -3   -0.10    6.90
   3 -12   3   -9.70    6.30
   3 -12   3    5.30    6.80
   3 -12   3    1.00    7.60
  -4  12  -3    5.30    6.60
  -4  12  -3    6.10   10.20
  -4  12  -3   23.40    8.00
   4 -12   3    1.30    7.00
   4 -12   3   13.90    8.70
   4 -12   3   19.50    8.30
   4 -12   3   10.20    8.20
   3  11  -3   35.70   11.40
   3  11  -3   58.39    9.30
  -3 -11   3   57.19    9.30
  -3 -11   3   65.89   15.00
   2  11  -3  520.45   30.20
   2  11  -3  547.25   17.60
  -2 -11   3  519.45   25.60
  -2 -11   3  591.74   18.10
  -2 -11   3  564.64   24.00
  -2 -11   3  568.54   22.00
   1  11  -3  449.36   15.80
   1  11  -3  441.86   27.60
   1  11  -3  429.46   16.40
  -1 -11   3  465.35   16.10
  -1 -11   3  473.25   21.20
  -1 -11   3  426.16   23.60
   0  11  -3   13.80    7.30
   0  11  -3   -0.70    7.70
   0  11  -3    1.40    5.30
   0  11  -3   -0.80    8.40
   0 -11   3   -1.90    4.90
   0 -11   3    3.50    7.10
  -1  11  -3  135.39   13.20
  -1  11  -3   65.79   19.50
  -1  11  -3  124.69   10.50
   1 -11   3  106.39   13.40
   1 -11   3   82.69   11.00
   1 -11   3  114.39   10.50
  -2  11  -3  266.17   13.90
  -2  11  -3  214.38   22.90
  -2  11  -3  244.98   12.90
   2 -11   3  250.57   16.10
   2 -11   3  232.28   12.60
   2 -11   3  233.48   14.90
  -3  11  -3   -8.60    8.30
  -3  11  -3  -10.60    5.70
  -3  11  -3    2.40    4.80
   3 -11   3   -9.20    8.50
   3 -11   3    4.10    5.80
   3 -11   3    0.80    7.20
  -4  11  -3  251.47   13.90
  -4  11  -3  281.47   23.60
  -4  11  -3  271.77   14.40
   4 -11   3  276.57   19.10
   4 -11   3  286.77   17.20
   4 -11   3  278.67   13.70
   4 -11   3  267.67   18.90
  -5  11  -3  349.77   15.90
  -5  11  -3  311.97   30.90
  -5  11  -3  319.47   24.60
   5 -11   3  313.17   14.60
   5 -11   3  283.87   21.40
   5 -11   3  331.07   21.10
   5 -11   3  295.87   17.50
   4  10  -3  679.53   19.40
   4  10  -3  653.13   33.70
   4  10  -3  677.83   26.10
  -4 -10   3  700.03   27.70
  -4 -10   3  705.43   22.70
   3  10  -3    1.00    8.00
   3  10  -3    8.90    6.10
   3  10  -3    7.80    4.70
  -3 -10   3   19.60    8.40
  -3 -10   3   22.40    7.20
  -3 -10   3   11.40    5.20
  -3 -10   3    1.10    6.10
   2  10  -3  181.68   10.20
   2  10  -3  193.38   10.70
   2  10  -3  164.98   20.70
  -2 -10   3  191.98   10.10
  -2 -10   3  180.38   15.20
  -2 -10   3  165.08   16.00
  -2 -10   3  188.08   13.40
   1  10  -3  591.24   17.80
   1  10  -3  648.84   22.90
   1  10  -3  599.94   17.80
   1  10  -3  628.54   29.40
  -1 -10   3  598.44   22.60
  -1 -10   3  575.14   23.70
  -1 -10   3  625.24   18.00
   0  10  -3   17.90    7.70
   0  10  -3   23.90    5.60
   0 -10   3   27.50    5.50
   0 -10   3   16.80    4.00
   0 -10   3   20.90   10.40
   0 -10   3   12.30    6.00
  -1  10  -3  229.28   13.00
  -1  10  -3  223.88   12.70
  -1  10  -3  216.68   11.40
  -1  10  -3  214.08   11.00
   1 -10   3  211.98   14.10
   1 -10   3  212.08   12.00
   1 -10   3  168.28   16.60
   1 -10   3  214.58   10.20
  -2  10  -3 3185.08   70.09
  -2  10  -3 3126.59   79.09
  -2  10  -3 3118.79   73.09
  -2  10  -3 2915.31   74.49
   2 -10   3 3224.28   72.79
   2 -10   3 3221.78   71.89
   2 -10   3 3204.28   73.39
   2 -10   3 3027.50   71.39
  -3  10  -3  112.49   13.70
  -3  10  -3   90.79    9.80
  -3  10  -3   97.39   18.40
  -3  10  -3  104.59    8.50
   3 -10   3   92.09   13.80
   3 -10   3   94.29    9.50
   3 -10   3  105.99   12.60
   3 -10   3   84.69   13.00
  -4  10  -3  309.17   13.60
  -4  10  -3  319.17   20.80
  -4  10  -3  304.87   10.20
  -4  10  -3  297.97   12.80
  -4  10  -3  284.57   32.40
  -4  10  -3  299.47   12.80
   4 -10   3  288.57   12.30
   4 -10   3  297.27   20.90
   4 -10   3  309.77   18.20
   4 -10   3  316.77   18.20
  -5  10  -3  470.55   14.30
  -5  10  -3  473.05   25.70
  -5  10  -3  447.86   31.90
  -5  10  -3  478.05   16.50
   5 -10   3  491.35   22.20
   5 -10   3  475.25   16.50
   5 -10   3  462.05   18.30
   5 -10   3  477.95   23.20
  -6  10  -3   16.00    6.90
  -6  10  -3   10.70   14.30
   6 -10   3    1.60    7.50
   6 -10   3    9.90    5.70
   6 -10   3    3.20    7.80
   5   9  -3  177.08   24.00
   5   9  -3  188.88    9.00
   5   9  -3  150.58   16.80
  -5  -9   3  203.48   17.70
  -5  -9   3  187.88   13.00
   4   9  -3   82.99   14.30
   4   9  -3  102.09    7.80
   4   9  -3   81.39   19.80
  -4  -9   3  113.99   13.80
  -4  -9   3  104.19    8.20
  -4  -9   3  102.09   14.90
  -4  -9   3  119.39   10.50
   3   9  -3   69.69   10.20
   3   9  -3   66.29    7.50
   3   9  -3   60.49   12.90
   3   9  -3   63.19   17.70
  -3  -9   3   63.39   13.00
  -3  -9   3   80.59    7.30
  -3  -9   3   83.39    9.60
  -3  -9   3   69.29   12.40
   2   9  -3  654.93   23.30
   2   9  -3  631.94   22.20
   2   9  -3  644.14   29.10
   2   9  -3  604.34   23.20
   2   9  -3  631.14   17.60
  -2  -9   3  640.74   17.60
  -2  -9   3  625.44   26.20
  -2  -9   3  634.04   21.10
  -2  -9   3  634.74   23.00
   1   9  -3  369.66   22.30
   1   9  -3  338.37   17.00
   1   9  -3  355.86   10.40
   1   9  -3  373.26   16.60
   1   9  -3  373.36   12.40
  -1  -9   3  405.56   29.80
  -1  -9   3  369.66   12.60
  -1  -9   3  355.66   16.60
  -1  -9   3  341.77   17.40
   0   9  -3   -0.80    5.10
   0   9  -3   -2.60    4.20
   0   9  -3    2.00    4.30
   0   9  -3   -8.10    5.40
   0   9  -3   -1.40    6.90
   0  -9   3   -4.90    5.00
   0  -9   3   -6.10    5.70
   0  -9   3    7.00    4.40
   0  -9   3    3.70    4.40
   0  -9   3   -2.30    6.00
   0  -9   3    1.10    3.00
  -1   9  -3  177.38   13.70
  -1   9  -3  193.58   10.30
  -1   9  -3  201.58   18.60
  -1   9  -3  188.08   10.90
  -1   9  -3  199.98   11.00
   1  -9   3  193.58   13.10
   1  -9   3  190.38   10.80
   1  -9   3  184.58   15.20
   1  -9   3  186.98   16.30
   1  -9   3  197.58    9.90
   1  -9   3  190.08   12.80
   1  -9   3  203.78   10.20
  -2   9  -3  130.99   17.60
  -2   9  -3  111.69    9.30
  -2   9  -3  115.89   11.40
  -2   9  -3  105.49    9.40
  -2   9  -3  129.99    8.30
   2  -9   3  115.79   11.30
   2  -9   3  116.29   12.20
   2  -9   3  126.49   11.10
   2  -9   3   99.79   14.80
   2  -9   3  125.49    8.20
   2  -9   3  115.69   14.80
   2  -9   3  123.89    9.60
  -3   9  -3   59.89    6.70
  -3   9  -3   56.79   12.20
  -3   9  -3   64.79    8.40
   3  -9   3   51.39    7.90
   3  -9   3   56.89   12.10
   3  -9   3   40.10    7.70
   3  -9   3   52.89    7.90
  -4   9  -3   43.70    7.10
  -4   9  -3   51.29   13.80
  -4   9  -3   49.99    8.50
  -4   9  -3   44.10    8.20
  -4   9  -3   31.70    7.80
  -4   9  -3   48.70    5.10
   4  -9   3   27.40    7.60
   4  -9   3   25.40    7.40
   4  -9   3   45.40    7.90
   4  -9   3   33.90   11.70
   4  -9   3   44.30    6.40
  -5   9  -3  247.68   11.90
  -5   9  -3  238.98   20.40
  -5   9  -3  225.68   24.40
   5  -9   3  233.28   12.40
   5  -9   3  237.38   11.20
   5  -9   3  228.48   16.30
   5  -9   3  228.08   25.00
   5  -9   3  226.18   16.90
  -6   9  -3    7.10   13.20
  -6   9  -3   10.50    5.50
   6  -9   3   -0.70    5.10
   6  -9   3   -3.10    7.20
   6  -9   3   -0.60    7.00
  -7   9  -3  102.69   11.20
   7  -9   3  110.29    9.80
   7  -9   3  112.99   19.00
   7  -9   3   81.19   16.00
   6   8  -3   -7.30    6.40
   6   8  -3   -2.10    3.20
   6   8  -3  -10.70    9.00
  -6  -8   3   12.10    9.20
   5   8  -3  383.46   25.10
   5   8  -3  369.76   13.20
   5   8  -3  328.67   16.90
   5   8  -3  360.76   11.60
   5   8  -3  347.57   19.20
  -5  -8   3  375.26   19.30
  -5  -8   3  378.76   15.60
  -5  -8   3  377.26   19.60
  -5  -8   3  362.76   11.20
   4   8  -3  456.35   13.30
   4   8  -3  430.96   18.00
   4   8  -3  443.46   24.50
   4   8  -3  465.05   17.00
   4   8  -3  440.56   13.20
   4   8  -3  467.85   20.00
  -4  -8   3  445.86   13.20
  -4  -8   3  452.15   20.00
  -4  -8   3  461.55   16.30
  -4  -8   3  470.45   19.40
   3   8  -3   13.50    3.90
   3   8  -3   25.70    7.10
   3   8  -3   13.00    5.60
   3   8  -3    6.60    5.00
   3   8  -3    6.40    7.60
  -3  -8   3   12.60    7.60
  -3  -8   3   11.70    4.70
  -3  -8   3   15.60    5.50
  -3  -8   3   16.20    4.00
  -3  -8   3   15.00    3.90
   2   8  -3  183.68   12.60
   2   8  -3  185.88    8.50
   2   8  -3  157.88    9.90
   2   8  -3  178.68   17.10
   2   8  -3  180.38   12.90
   2   8  -3  195.08   14.10
  -2  -8   3  184.98   11.20
  -2  -8   3  179.08    8.40
  -2  -8   3  179.48   12.00
  -2  -8   3  186.58   13.00
  -2  -8   3  174.88    8.30
   1   8  -3  514.65   14.70
   1   8  -3  523.45   18.50
   1   8  -3  489.75   14.60
   1   8  -3  482.45   19.80
   1   8  -3  503.35   18.20
   1   8  -3  527.45   23.60
  -1  -8   3  492.95   19.10
  -1  -8   3  508.75   21.70
  -1  -8   3  499.75   18.80
  -1  -8   3  502.85   14.20
  -1  -8   3  512.35   14.60
   0   8  -3   25.60    6.70
   0   8  -3   28.70    7.90
   0   8  -3   30.20    4.30
   0   8  -3   22.40    5.70
   0   8  -3   25.50    4.20
   0   8  -3   19.40    6.20
   0  -8   3   24.10    5.40
   0  -8   3   30.30    6.20
   0  -8   3   26.10    6.00
   0  -8   3   29.90    4.40
   0  -8   3   34.40    6.70
   0  -8   3   29.50    4.50
  -1   8  -3 1060.49   28.90
  -1   8  -3 1104.09   26.40
  -1   8  -3 1056.49   33.60
  -1   8  -3 1065.29   29.40
  -1   8  -3 1074.49   26.20
   1  -8   3 1130.09   26.50
   1  -8   3 1098.29   31.50
   1  -8   3 1091.39   27.60
   1  -8   3 1089.49   29.50
   1  -8   3 1099.39   32.70
   1  -8   3 1076.79   26.10
   1  -8   3 1059.49   29.50
  -2   8  -3   23.10    4.60
  -2   8  -3   22.90    6.70
  -2   8  -3   19.40    6.60
  -2   8  -3   20.90    5.10
  -2   8  -3   32.70    6.40
   2  -8   3   15.30    4.20
   2  -8   3   23.60    6.10
   2  -8   3   32.20    5.10
   2  -8   3   22.60    5.80
   2  -8   3   22.80    4.30
   2  -8   3   19.60    5.80
  -3   8  -3   57.89    7.50
  -3   8  -3   51.59   13.90
  -3   8  -3   43.90   10.50
  -3   8  -3   56.19    5.80
  -3   8  -3   41.90    6.20
   3  -8   3   39.20    7.00
   3  -8   3   48.40    7.00
   3  -8   3   54.19    7.20
   3  -8   3   50.69   13.30
   3  -8   3   58.09   10.60
   3  -8   3   55.69   11.40
   3  -8   3   55.59   13.20
  -4   8  -3  379.06   17.40
  -4   8  -3  417.86   12.70
  -4   8  -3  430.96   10.80
  -4   8  -3  416.76   10.70
  -4   8  -3  435.56   13.40
  -4   8  -3  410.06   21.70
  -4   8  -3  421.96   14.00
  -4   8  -3  434.16   26.20
  -4   8  -3  428.96   20.70
   4  -8   3  413.66   13.60
   4  -8   3  428.56   18.70
   4  -8   3  424.66   14.20
   4  -8   3  406.86   20.20
   4  -8   3  419.86   22.10
   4  -8   3  436.86   18.30
  -5   8  -3  390.16   25.80
  -5   8  -3  388.96   13.50
  -5   8  -3  392.06   23.00
   5  -8   3  370.56   19.70
   5  -8   3  379.76   23.50
   5  -8   3  364.06   13.30
   5  -8   3  401.86   13.20
   5  -8   3  359.76   20.30
   5  -8   3  398.06   18.30
  -6   8  -3   91.49    8.80
  -6   8  -3   91.89   19.80
  -6   8  -3  106.89   19.50
   6  -8   3   86.49    8.50
   6  -8   3   92.19    8.70
   6  -8   3   92.49   15.30
   6  -8   3   96.49   13.70
  -7   8  -3  132.49   10.40
  -7   8  -3  156.78   23.50
   7  -8   3  123.99   15.90
   7  -8   3  139.69    9.20
   7  -8   3  117.59   18.20
   6   7  -3   90.09   19.40
   6   7  -3   64.59   15.30
   6   7  -3   90.49    5.30
  -6  -7   3  107.49   14.70
  -6  -7   3   99.29    6.50
   5   7  -3  339.57   10.30
   5   7  -3  352.76   10.40
   5   7  -3  383.66   17.90
   5   7  -3  343.57   22.40
   5   7  -3  356.16   18.40
   5   7  -3  323.07   15.30
  -5  -7   3  348.17   10.30
  -5  -7   3  345.67   17.40
  -5  -7   3  355.16   10.60
  -5  -7   3  350.86   14.50
  -5  -7   3  348.17   17.80
   4   7  -3  738.03   21.70
   4   7  -3  734.83   24.10
   4   7  -3  616.54   28.90
   4   7  -3  694.93   28.30
   4   7  -3  719.93   17.70
  -4  -7   3  735.83   23.30
  -4  -7   3  726.53   20.80
  -4  -7   3  715.03   17.80
  -4  -7   3  699.03   23.90
   3   7  -3  111.29   14.70
   3   7  -3  106.19   11.60
   3   7  -3   98.49    6.40
   3   7  -3   91.89    6.50
   3   7  -3  114.49   12.20
   3   7  -3  107.19   10.30
   3   7  -3   99.79    9.00
  -3  -7   3  109.59    8.30
  -3  -7   3   97.69    6.40
  -3  -7   3  101.19    6.40
  -3  -7   3  108.29   10.50
  -3  -7   3   89.39   11.10
   2   7  -3  144.29    7.00
   2   7  -3  154.58   10.80
   2   7  -3  147.59   15.00
   2   7  -3  131.59    7.20
   2   7  -3  135.69   12.10
   2   7  -3  144.09   11.10
  -2  -7   3  145.59    6.80
  -2  -7   3  146.09   11.10
  -2  -7   3  135.39   11.10
  -2  -7   3  148.79   12.60
  -2  -7   3  143.39    7.00
  -2  -7   3  148.39    9.40
   1   7  -3  835.12   25.20
   1   7  -3  835.72   27.60
   1   7  -3  867.91   25.30
   1   7  -3  857.01   24.40
   1   7  -3  804.42   24.60
   1   7  -3  883.51   23.80
   1   7  -3  859.11   20.90
  -1  -7   3  845.92   24.50
  -1  -7   3  859.21   24.80
  -1  -7   3  881.81   19.50
  -1  -7   3  831.02   20.50
  -1  -7   3  840.72   20.60
  -1  -7   3  858.01   27.10
   0   7  -3   14.00    3.70
   0   7  -3   16.30    5.60
   0   7  -3   13.10    4.50
   0   7  -3   10.70    4.20
   0   7  -3   12.60    4.20
   0   7  -3   12.60    3.70
   0  -7   3   11.90    2.70
   0  -7   3   13.40    4.60
   0  -7   3    6.00    4.20
   0  -7   3   14.20    3.40
   0  -7   3   13.20    3.70
   0  -7   3    8.50    3.90
   0  -7   3   20.10    5.50
  -1   7  -3 1326.57   34.90
  -1   7  -3 1428.16   32.00
  -1   7  -3 1400.16   32.10
  -1   7  -3 1386.06   34.80
  -1   7  -3 1427.66   38.50
  -1   7  -3 1419.86   33.30
   1  -7   3 1416.06   37.50
   1  -7   3 1436.36   32.10
   1  -7   3 1403.16   33.50
   1  -7   3 1387.36   34.90
   1  -7   3 1468.45   36.90
   1  -7   3 1360.76   31.90
  -2   7  -3  939.81   22.70
  -2   7  -3  912.71   25.50
  -2   7  -3  919.81   22.80
  -2   7  -3  893.21   27.40
  -2   7  -3  940.61   29.00
  -2   7  -3  919.91   22.60
   2  -7   3  935.41   22.80
   2  -7   3  930.51   25.90
   2  -7   3  938.71   27.90
   2  -7   3  975.10   23.00
   2  -7   3  911.41   25.10
   2  -7   3  959.50   28.30
  -3   7  -3   43.60    9.30
  -3   7  -3   49.30    5.50
  -3   7  -3   50.49    4.70
  -3   7  -3   40.20   11.10
  -3   7  -3   45.90   12.10
   3  -7   3   49.00    9.10
   3  -7   3   46.80   11.30
   3  -7   3   51.89   11.70
   3  -7   3   50.99    6.30
   3  -7   3   50.29    6.70
   3  -7   3   56.09   12.30
   3  -7   3   55.59   10.00
  -4   7  -3  100.39    7.70
  -4   7  -3   78.59   14.00
  -4   7  -3   73.79   10.30
  -4   7  -3   87.69   12.70
  -4   7  -3   85.69    6.80
  -4   7  -3  100.39    6.50
  -4   7  -3  109.09   17.80
   4  -7   3  101.09   11.70
   4  -7   3   88.69   12.70
   4  -7   3   90.79    7.10
   4  -7   3   93.39    7.40
   4  -7   3   92.09   11.50
   4  -7   3   93.69   14.60
  -5   7  -3  513.55   26.80
  -5   7  -3  489.05   25.20
  -5   7  -3  485.15   18.70
  -5   7  -3  492.45   15.10
  -5   7  -3  513.15   16.30
   5  -7   3  511.65   25.20
   5  -7   3  504.95   21.20
   5  -7   3  497.95   20.60
   5  -7   3  502.05   14.70
   5  -7   3  498.45   19.40
   5  -7   3  499.15   14.60
  -6   7  -3   13.40    9.80
  -6   7  -3   25.80   12.50
  -6   7  -3   27.70   12.50
  -6   7  -3   23.20    4.80
   6  -7   3   21.40    4.40
   6  -7   3   17.40    6.60
   6  -7   3   16.30    4.50
   6  -7   3   18.00    6.30
  -7   7  -3  167.68   22.20
  -7   7  -3  152.18    9.40
   7  -7   3  151.98   15.00
   7  -7   3  155.28   17.50
   7  -7   3  163.98    9.00
  -8   7  -3  309.87   27.90
   8  -7   3  246.68   11.10
   8  -7   3  253.27   22.30
   8  -7   3  231.58   18.40
   7   6  -3   83.39   19.80
   7   6  -3   89.39   20.90
   7   6  -3  137.19   10.30
  -7  -6   3  125.49   15.70
   6   6  -3  181.78    6.00
   6   6  -3  181.78   15.90
   6   6  -3  175.18   11.40
   6   6  -3  196.48   19.80
   6   6  -3  231.68   18.10
  -6  -6   3  184.58   15.10
  -6  -6   3  187.58    6.60
  -6  -6   3  189.98    6.80
   5   6  -3  420.56   29.70
   5   6  -3  429.06   11.30
   5   6  -3  442.86   19.10
   5   6  -3  444.96   19.90
   5   6  -3  431.46   15.40
  -5  -6   3  443.86   11.50
  -5  -6   3  422.96   18.30
  -5  -6   3  432.26   17.90
  -5  -6   3  438.36   15.80
   4   6  -3 1603.94   35.80
   4   6  -3 1618.34   42.30
   4   6  -3 1671.93   38.90
   4   6  -3 1620.14   35.70
   4   6  -3 1705.63   42.10
   4   6  -3 1648.54   46.10
  -4  -6   3 1655.93   41.00
  -4  -6   3 1648.34   35.80
  -4  -6   3 1605.74   41.60
  -4  -6   3 1571.64   38.60
  -4  -6   3 1648.34   35.80
   3   6  -3   90.79   10.20
   3   6  -3   81.29    5.50
   3   6  -3   76.89    5.60
   3   6  -3   94.49   10.70
   3   6  -3   86.49    8.60
   3   6  -3   84.79   13.10
  -3  -6   3   77.99    5.60
  -3  -6   3   76.69    9.80
  -3  -6   3   82.19    5.30
  -3  -6   3   78.19    9.20
  -3  -6   3   79.79    7.00
   2   6  -3 1315.47   29.40
   2   6  -3 1298.27   36.60
   2   6  -3 1296.47   34.00
   2   6  -3 1329.57   31.90
   2   6  -3 1312.97   29.40
   2   6  -3 1302.77   33.80
  -2  -6   3 1331.27   29.40
  -2  -6   3 1345.57   33.50
  -2  -6   3 1328.67   29.40
  -2  -6   3 1285.17   31.20
  -2  -6   3 1267.17   33.30
  -2  -6   3 1313.97   35.80
   1   6  -3 1068.29   26.50
   1   6  -3 1048.50   27.30
   1   6  -3 1064.49   28.30
   1   6  -3 1066.99   24.10
   1   6  -3 1034.00   30.40
   1   6  -3 1019.50   24.10
  -1  -6   3 1068.59   24.10
  -1  -6   3 1052.49   29.60
  -1  -6   3 1071.39   27.90
  -1  -6   3 1037.50   22.90
  -1  -6   3 1019.00   27.30
  -1  -6   3 1002.70   23.90
   0   6  -3  129.09   11.60
   0   6  -3  120.09    6.40
   0   6  -3  132.29    8.70
   0   6  -3  119.19    7.80
   0   6  -3  120.89   10.40
   0   6  -3  115.09    5.90
   0   6  -3  120.49    8.10
   0  -6   3  134.69    8.80
   0  -6   3  113.39    6.20
   0  -6   3  127.19   10.00
   0  -6   3  108.49    8.40
   0  -6   3  116.19    6.10
   0  -6   3  121.79    5.90
   0  -6   3  129.29    9.90
  -1   6  -3 2051.39   45.70
  -1   6  -3 1961.60   43.90
  -1   6  -3 2035.10   43.20
  -1   6  -3 1913.71   48.00
  -1   6  -3 1886.41   46.20
  -1   6  -3 1944.11   43.20
   1  -6   3 1955.40   43.10
   1  -6   3 2061.49   43.30
   1  -6   3 1980.40   47.60
   1  -6   3 1941.61   45.40
   1  -6   3 1950.40   44.50
   1  -6   3 2047.70   47.40
  -2   6  -3  160.48   11.40
  -2   6  -3  199.98   12.80
  -2   6  -3  161.88    7.10
  -2   6  -3  178.68    9.90
  -2   6  -3  183.98    6.80
  -2   6  -3  173.98    7.00
   2  -6   3  166.28    7.00
   2  -6   3  190.48   10.50
   2  -6   3  175.58    7.60
   2  -6   3  186.38   12.50
   2  -6   3  174.28    9.50
   2  -6   3  187.38   12.30
   2  -6   3  178.08   11.30
  -3   6  -3   82.59    6.50
  -3   6  -3   80.19    5.70
  -3   6  -3   88.59   11.40
  -3   6  -3   85.49    8.50
  -3   6  -3   65.39   10.80
   3  -6   3   91.19   11.90
   3  -6   3   79.69    9.00
   3  -6   3   98.29    9.50
   3  -6   3   81.99    5.50
   3  -6   3   79.69   10.30
  -4   6  -3  603.64   16.40
  -4   6  -3  614.24   20.90
  -4   6  -3  630.84   14.70
  -4   6  -3  622.74   19.40
  -4   6  -3  616.24   16.10
  -4   6  -3  603.24   24.80
  -4   6  -3  646.04   26.90
   4  -6   3  619.44   16.40
   4  -6   3  649.74   21.40
   4  -6   3  639.04   24.90
   4  -6   3  608.24   16.20
   4  -6   3  602.74   20.60
   4  -6   3  637.34   20.10
  -5   6  -3  332.37   20.80
  -5   6  -3  313.67   14.30
  -5   6  -3  313.47    8.70
  -5   6  -3  339.37   10.80
  -5   6  -3  327.67   21.20
  -5   6  -3  333.67   11.00
   5  -6   3  342.47   20.30
   5  -6   3  317.77   10.90
   5  -6   3  326.87   15.30
   5  -6   3  343.37   16.90
   5  -6   3  328.67   10.70
   5  -6   3  315.47   16.80
  -6   6  -3  232.78   13.70
  -6   6  -3  219.68   24.50
  -6   6  -3  219.88   27.00
  -6   6  -3  229.98    9.60
   6  -6   3  239.28   14.50
   6  -6   3  205.28   15.90
   6  -6   3  229.78    9.40
   6  -6   3  224.98    9.20
   6  -6   3  254.57   16.90
  -7   6  -3  121.99    7.90
  -7   6  -3  162.58   20.50
   7  -6   3  115.39    8.20
   7  -6   3  136.19   13.30
   7  -6   3  137.99    7.70
   7  -6   3  124.69   10.80
   7  -6   3  149.39   16.50
  -8   6  -3  504.75   31.00
   8  -6   3  457.05   13.90
   8  -6   3  473.45   20.90
   8  -6   3  443.36   25.30
   7   5  -3  155.38    9.60
   7   5  -3  166.78   19.50
   7   5  -3  148.09   20.50
  -7  -5   3  164.18   15.10
   6   5  -3   75.99    8.40
   6   5  -3   66.49    3.30
   6   5  -3   67.19   13.40
   6   5  -3   76.39   15.70
   6   5  -3   73.89    3.40
   6   5  -3   59.99    8.60
  -6  -5   3   78.99   15.30
  -6  -5   3   73.09    3.90
  -6  -5   3   50.09   10.30
  -6  -5   3   72.19    3.90
   5   5  -3  506.35   25.10
   5   5  -3  551.04   16.20
   5   5  -3  532.85   23.50
   5   5  -3  561.74   20.60
   5   5  -3  546.75   22.60
   5   5  -3  517.25   13.00
  -5  -5   3  542.05   13.00
  -5  -5   3  537.55   19.50
  -5  -5   3  531.35   19.10
  -5  -5   3  538.55   21.90
  -5  -5   3  548.95   15.30
   4   5  -3 1099.99   26.10
   4   5  -3 1050.39   32.40
   4   5  -3 1058.39   23.40
   4   5  -3 1059.99   29.30
   4   5  -3 1027.20   34.20
   4   5  -3 1035.00   23.40
   4   5  -3 1042.80   30.60
   4   5  -3 1042.70   30.50
  -4  -5   3 1037.50   23.30
  -4  -5   3 1068.09   23.40
  -4  -5   3 1000.80   28.40
  -4  -5   3 1035.60   31.10
  -4  -5   3 1064.09   28.40
  -4  -5   3 1025.90   26.30
   3   5  -3    6.80    4.70
   3   5  -3    9.60    2.60
   3   5  -3   13.10    5.30
   3   5  -3   10.90    2.60
   3   5  -3   10.40    3.80
   3   5  -3    4.90    5.30
  -3  -5   3    7.60    2.40
  -3  -5   3    7.90    2.50
  -3  -5   3   12.00    5.50
  -3  -5   3    9.70    3.70
  -3  -5   3    7.90    4.80
  -3  -5   3    6.90    3.30
   2   5  -3 5523.05  122.39
   2   5  -3 5577.24  116.09
   2   5  -3 5480.85  119.69
   2   5  -3 5618.14  115.99
   2   5  -3 5616.14  120.39
   2   5  -3 5849.51  117.99
  -2  -5   3 5525.05  119.59
  -2  -5   3 5721.53  122.09
  -2  -5   3 5564.74  115.99
  -2  -5   3 5431.96  119.39
  -2  -5   3 5539.55  120.49
  -2  -5   3 5713.83  116.09
  -2  -5   3 5435.56  117.19
   1   5  -3 1562.04   39.10
   1   5  -3 1535.35   33.70
   1   5  -3 1586.74   35.60
   1   5  -3 1555.74   33.60
   1   5  -3 1554.24   36.60
   1   5  -3 1513.85   37.10
  -1  -5   3 1470.15   36.20
  -1  -5   3 1532.65   38.40
  -1  -5   3 1518.95   33.60
  -1  -5   3 1596.74   33.70
  -1  -5   3 1481.35   32.60
  -1  -5   3 1588.64   37.10
   0   5  -3  137.49    7.20
   0   5  -3  128.89    5.70
   0   5  -3  141.59    5.70
   0   5  -3  150.58    8.50
   0   5  -3  141.79   10.20
   0   5  -3  141.89    7.90
   0   5  -3  151.18    9.90
   0  -5   3  138.39    6.00
   0  -5   3  147.09    9.50
   0  -5   3  151.58    9.50
   0  -5   3  138.79    6.00
   0  -5   3  136.79    7.90
  -1   5  -3 1987.80   43.10
  -1   5  -3 1936.41   43.30
  -1   5  -3 1875.71   46.20
  -1   5  -3 1998.40   47.00
  -1   5  -3 2025.40   43.00
   1  -5   3 2062.29   46.80
   1  -5   3 2087.39   43.10
   1  -5   3 2066.99   46.80
   1  -5   3 2007.00   43.10
   1  -5   3 1943.71   44.30
   1  -5   3 1944.71   45.00
  -2   5  -3  372.76   12.60
  -2   5  -3  380.86   14.40
  -2   5  -3  350.16   10.20
  -2   5  -3  331.67   14.70
  -2   5  -3  350.46   10.10
  -2   5  -3  363.46    9.30
   2  -5   3  382.96   14.80
   2  -5   3  369.16   10.50
   2  -5   3  378.36   13.90
   2  -5   3  371.16   15.10
   2  -5   3  354.36   10.30
   2  -5   3  371.26   12.90
   2  -5   3  358.06   12.50
  -3   5  -3   21.50    6.70
  -3   5  -3   32.10    6.70
  -3   5  -3   31.50    2.30
  -3   5  -3   37.30    8.70
  -3   5  -3   30.90    3.80
  -3   5  -3   29.80    4.70
  -3   5  -3   36.10    4.70
   3  -5   3   40.80    7.60
   3  -5   3   31.30    9.40
   3  -5   3   37.00    8.20
   3  -5   3   29.90    4.50
   3  -5   3   39.50    7.50
   3  -5   3   32.30    4.80
  -4   5  -3  470.15   21.40
  -4   5  -3  483.45   11.60
  -4   5  -3  474.25   12.90
  -4   5  -3  518.25   16.20
  -4   5  -3  493.35   21.70
  -4   5  -3  475.25   13.10
   4  -5   3  473.75   13.00
   4  -5   3  478.75   20.90
   4  -5   3  522.05   17.80
   4  -5   3  487.45   17.30
   4  -5   3  475.25   13.10
   4  -5   3  493.45   16.50
  -5   5  -3  404.86   22.20
  -5   5  -3  426.56   11.90
  -5   5  -3  420.86   12.20
  -5   5  -3  425.46   15.50
  -5   5  -3  416.76   21.60
   5  -5   3  440.46   16.30
   5  -5   3  413.56   12.00
   5  -5   3  448.36   17.80
   5  -5   3  418.26   11.80
   5  -5   3  437.46   17.50
   5  -5   3  421.16   21.90
  -6   5  -3   20.50    3.90
  -6   5  -3   28.20    6.00
  -6   5  -3   22.40    5.20
  -6   5  -3   30.40    5.30
  -6   5  -3   29.00   10.40
  -6   5  -3   32.50   11.50
   6  -5   3   21.10    5.80
   6  -5   3   22.70    3.60
   6  -5   3   25.10    5.50
   6  -5   3   26.80    3.70
   6  -5   3   14.10    5.60
  -7   5  -3  162.68   20.00
  -7   5  -3  134.49   11.00
  -7   5  -3  120.89   11.90
  -7   5  -3  114.39    6.90
   7  -5   3  127.19    6.90
   7  -5   3  129.49   12.80
   7  -5   3  126.49   10.60
   7  -5   3  120.69    7.00
   7  -5   3  118.79   15.10
  -8   5  -3   49.30   15.00
   8  -5   3   30.30    8.70
   8  -5   3   27.60    8.40
   8  -5   3   34.20    4.00
   8   4  -3   96.19   20.50
   8   4  -3  118.19   15.30
   8   4  -3   71.29   17.80
  -8  -4   3   82.89   15.60
   7   4  -3  150.98    8.40
   7   4  -3  157.48   17.70
   7   4  -3  129.79    9.10
   7   4  -3  151.88   15.80
   7   4  -3  147.19   12.80
  -7  -4   3  138.59   17.50
  -7  -4   3  147.69   14.60
   6   4  -3  129.39    7.80
   6   4  -3  150.28   16.70
   6   4  -3  149.29   10.90
   6   4  -3  124.79    7.70
   6   4  -3  154.38   16.20
   6   4  -3  127.69   13.50
  -6  -4   3  141.29   17.60
  -6  -4   3  141.99   12.10
  -6  -4   3  139.59    4.20
  -6  -4   3  137.79    4.10
   5   4  -3  399.06    9.90
   5   4  -3  427.36   11.70
   5   4  -3  404.66   21.70
   5   4  -3  423.66   17.10
   5   4  -3  412.76   20.10
   5   4  -3  426.56   12.80
   5   4  -3  408.06   10.10
   5   4  -3  416.66   17.40
   5   4  -3  406.66   18.60
   5   4  -3  414.76   15.40
   5   4  -3  413.76   19.90
  -5  -4   3  416.56   10.10
  -5  -4   3  428.26   19.50
  -5  -4   3  416.06   10.10
  -5  -4   3  398.36   16.00
   4   4  -3 2150.68   54.09
   4   4  -3 2175.08   56.59
   4   4  -3 2200.78   53.39
   4   4  -3 2244.68   48.30
   4   4  -3 2153.58   46.30
   4   4  -3 2316.67   51.59
   4   4  -3 2146.89   46.30
   4   4  -3 2277.37   49.40
   4   4  -3 2165.78   46.40
   4   4  -3 2195.68   54.69
   4   4  -3 2253.57   52.09
  -4  -4   3 2150.38   49.40
  -4  -4   3 2155.68   53.49
  -4  -4   3 2232.08   51.39
  -4  -4   3 2141.69   50.89
  -4  -4   3 2230.78   46.40
   3   4  -3    1.50    4.40
   3   4  -3    2.30    1.90
   3   4  -3    3.40    2.60
   3   4  -3    3.40    2.00
   3   4  -3    0.50    3.70
   3   4  -3    3.70    3.10
  -3  -4   3    4.40    4.60
  -3  -4   3    2.40    1.90
  -3  -4   3   -0.30    1.80
  -3  -4   3    3.10    3.80
  -3  -4   3   -1.50    3.00
   2   4  -3 4975.90  109.39
   2   4  -3 4737.13   99.19
   2   4  -3 4699.43  104.49
   2   4  -3 4921.01  100.59
   2   4  -3 4803.02   99.19
   2   4  -3 4717.53  102.49
  -2  -4   3 4664.03  103.09
  -2  -4   3 4701.53  102.09
  -2  -4   3 4737.03   99.39
  -2  -4   3 4836.22  102.39
  -2  -4   3 4791.32   99.19
   1   4  -3 1661.53   36.00
   1   4  -3 1612.64   34.60
   1   4  -3 1577.84   34.60
   1   4  -3 1619.84   37.70
   1   4  -3 1613.24   39.00
   1   4  -3 1590.14   37.10
  -1  -4   3 1689.63   37.70
  -1  -4   3 1562.94   35.80
  -1  -4   3 1572.24   37.20
  -1  -4   3 1527.05   33.60
  -1  -4   3 1614.74   34.60
  -1  -4   3 1622.64   38.60
  -1  -4   3 1600.74   37.00
  -1  -4   3 1638.54   34.60
   0   4  -3    8.90    3.40
   0   4  -3    4.40    2.10
   0   4  -3    4.40    2.40
   0   4  -3    8.50    3.40
   0   4  -3    9.40    2.80
   0   4  -3    5.50    2.70
   0  -4   3    6.50    2.10
   0  -4   3    3.60    1.60
   0  -4   3    6.50    2.70
   0  -4   3   11.30    3.30
   0  -4   3    8.20    2.40
   0  -4   3    5.80    2.90
  -1   4  -3 1703.53   38.00
  -1   4  -3 1873.61   40.00
  -1   4  -3 1783.62   41.10
  -1   4  -3 1810.02   38.10
  -1   4  -3 1786.12   38.20
  -1   4  -3 1646.24   41.20
   1  -4   3 1744.03   39.80
   1  -4   3 1797.72   40.90
   1  -4   3 1746.73   38.10
   1  -4   3 1884.21   41.60
   1  -4   3 1806.82   38.20
   1  -4   3 1742.53   39.50
  -2   4  -3 3319.47   70.09
  -2   4  -3 3285.07   70.49
  -2   4  -3 3418.86   70.09
  -2   4  -3 3315.77   72.69
  -2   4  -3 3190.68   74.89
  -2   4  -3 3425.76   72.09
   2  -4   3 3344.77   72.09
   2  -4   3 3270.17   70.09
   2  -4   3 3247.07   72.29
   2  -4   3 3438.36   72.69
   2  -4   3 3390.86   75.29
   2  -4   3 3433.06   70.19
  -3   4  -3  116.79    5.40
  -3   4  -3   98.59   10.70
  -3   4  -3  113.09    3.60
  -3   4  -3  125.79   11.90
  -3   4  -3  128.29    5.00
  -3   4  -3  118.99    8.30
  -3   4  -3  116.79    7.60
  -3   4  -3  119.29    5.00
   3  -4   3  107.89    8.40
   3  -4   3  132.09    8.40
   3  -4   3  133.89    8.70
   3  -4   3  123.19   10.70
   3  -4   3  111.19    5.30
   3  -4   3  115.89    5.30
  -4   4  -3  148.29   13.30
  -4   4  -3  156.18    6.00
  -4   4  -3  157.38    5.90
  -4   4  -3  148.29    8.90
  -4   4  -3  148.39   13.40
   4  -4   3  155.68   10.30
   4  -4   3  156.08   13.60
   4  -4   3  157.88    6.10
   4  -4   3  171.98   10.60
   4  -4   3  159.48    6.30
   4  -4   3  164.08    9.70
  -5   4  -3  619.94   25.00
  -5   4  -3  658.63   19.20
  -5   4  -3  636.64   15.70
  -5   4  -3  626.34   25.90
  -5   4  -3  647.14   16.90
  -5   4  -3  644.14   15.60
   5  -4   3  645.44   15.60
   5  -4   3  669.03   19.70
   5  -4   3  653.63   21.50
   5  -4   3  630.54   25.90
   5  -4   3  644.34   15.70
   5  -4   3  661.73   20.70
  -6   4  -3   73.99    7.60
  -6   4  -3   78.89    5.20
  -6   4  -3   72.29   16.30
  -6   4  -3   76.99    5.30
  -6   4  -3   80.39   15.40
  -6   4  -3   64.49    9.20
   6  -4   3   71.59   12.00
   6  -4   3   75.29    5.20
   6  -4   3   56.19   12.70
   6  -4   3   75.29   10.30
   6  -4   3   70.09    8.60
   6  -4   3   71.99   11.70
   6  -4   3   76.79    5.20
  -7   4  -3  182.28    8.20
  -7   4  -3  196.68   12.10
  -7   4  -3  205.98   20.00
  -7   4  -3  190.08    7.40
   7  -4   3  183.78   12.90
   7  -4   3  193.68    7.00
   7  -4   3  194.98    7.10
   7  -4   3  198.98   11.80
   7  -4   3  196.98   15.70
   7  -4   3  168.58   15.30
  -8   4  -3  270.07    9.20
  -8   4  -3  310.87   24.10
   8  -4   3  270.17   15.80
   8  -4   3  267.87   19.40
   8  -4   3  274.77    8.30
   8   3  -3  119.39   13.70
   8   3  -3   60.99   11.10
   8   3  -3  115.99   18.90
   8   3  -3   80.19   16.20
  -8  -3   3   91.09   18.20
   7   3  -3  217.88   16.20
   7   3  -3  213.48   13.70
   7   3  -3  198.98    8.90
   7   3  -3  219.58   17.80
   7   3  -3  188.78   11.10
  -7  -3   3  227.58   18.10
  -7  -3   3  226.88   14.20
   6   3  -3    6.00    5.20
   6   3  -3   11.40    5.50
   6   3  -3   -4.30    3.00
   6   3  -3    2.20    2.50
   6   3  -3    4.20    8.30
   6   3  -3    4.30    4.50
   6   3  -3    6.80    8.90
   6   3  -3   -6.60    6.00
  -6  -3   3   -4.70    4.90
  -6  -3   3    0.60    6.90
   5   3  -3  540.15   14.70
   5   3  -3  509.55   20.60
   5   3  -3  527.95   18.90
   5   3  -3  503.35   22.60
   5   3  -3  527.65   22.20
   5   3  -3  457.45   22.20
   5   3  -3  511.65   20.00
   5   3  -3  518.75   11.60
   5   3  -3  515.15   11.70
   5   3  -3  535.35   17.90
  -5  -3   3  519.95   20.40
  -5  -3   3  515.25   11.70
  -5  -3   3  529.05   11.80
  -5  -3   3  511.05   17.20
   4   3  -3   68.99    8.60
   4   3  -3   60.59    9.80
   4   3  -3   64.09    3.50
   4   3  -3   71.99    7.90
   4   3  -3   74.59    5.10
   4   3  -3   69.59    3.40
   4   3  -3   57.49    9.40
   4   3  -3   64.99    6.20
   4   3  -3   73.99   11.20
   4   3  -3   63.59    9.80
  -4  -3   3   62.29    7.40
  -4  -3   3   57.19    9.80
  -4  -3   3   67.59    7.70
   3   3  -3   74.59    8.50
   3   3  -3   71.29   11.40
   3   3  -3   85.99    3.70
   3   3  -3   81.29    5.00
   3   3  -3   86.99    7.90
   3   3  -3   82.79    5.40
   3   3  -3   84.09    4.00
   3   3  -3   80.49    3.80
   3   3  -3   64.19    8.00
   3   3  -3   75.59    8.80
  -3  -3   3   79.49    5.50
  -3  -3   3   79.69    3.60
  -3  -3   3   81.09    3.60
  -3  -3   3   78.39    7.10
  -3  -3   3   71.19    6.50
  -3  -3   3   69.49    8.20
   2   3  -3 2050.99   43.30
   2   3  -3 2073.29   46.50
   2   3  -3 2021.40   47.90
   2   3  -3 2101.69   47.00
   2   3  -3 2089.09   44.30
   2   3  -3 2034.30   43.40
  -2  -3   3 2112.69   46.40
  -2  -3   3 2019.50   46.90
  -2  -3   3 2004.50   43.90
  -2  -3   3 2012.20   42.60
  -2  -3   3 2086.79   43.40
  -2  -3   3 2052.69   45.90
  -2  -3   3 2127.59   43.40
   1   3  -3 2719.63   58.99
   1   3  -3 2728.73   57.29
   1   3  -3 2712.63   56.39
   1   3  -3 2689.63   59.89
   1   3  -3 2652.13   58.59
   1   3  -3 2637.04   56.39
  -1  -3   3 2728.43   59.69
  -1  -3   3 2700.83   56.39
  -1  -3   3 2768.32   58.89
  -1  -3   3 2756.72   56.39
  -1  -3   3 2669.83   57.19
  -1  -3   3 2683.63   58.29
  -1  -3   3 2628.74   58.59
   0   3  -3    4.30    2.70
   0   3  -3    7.10    2.50
   0   3  -3    6.80    2.90
   0   3  -3    3.70    1.90
   0   3  -3    3.50    1.90
   0  -3   3    0.90    1.90
   0  -3   3   10.30    2.00
   0  -3   3    1.80    2.40
   0  -3   3    5.50    2.30
   0  -3   3    1.10    2.30
  -1   3  -3 1754.32   39.10
  -1   3  -3 1949.51   41.20
  -1   3  -3 1778.02   43.00
  -1   3  -3 1888.41   39.60
  -1   3  -3 1875.11   39.70
   1  -3   3 1867.91   41.00
   1  -3   3 1891.61   41.40
   1  -3   3 1929.81   42.40
   1  -3   3 1860.71   39.70
   1  -3   3 1906.71   39.70
  -2   3  -3 1997.50   41.30
  -2   3  -3 1994.90   43.10
  -2   3  -3 1794.52   42.00
  -2   3  -3 1963.70   41.70
  -2   3  -3 1876.61   46.20
   2  -3   3 1935.81   41.30
   2  -3   3 1988.00   46.60
   2  -3   3 1984.80   43.10
   2  -3   3 1913.01   43.60
   2  -3   3 2013.80   41.40
   2  -3   3 1988.10   43.30
  -3   3  -3  212.68    6.50
  -3   3  -3  195.78   12.50
  -3   3  -3  220.68    8.80
  -3   3  -3  221.68    6.10
  -3   3  -3  217.68   12.50
  -3   3  -3  207.68    6.30
  -3   3  -3  209.98    6.10
   3  -3   3  226.48    9.40
   3  -3   3  211.88    9.20
   3  -3   3  202.78    9.90
   3  -3   3  186.68   14.90
   3  -3   3  215.68    6.50
   3  -3   3  214.68    6.40
  -4   3  -3  604.34   22.00
  -4   3  -3  656.43   14.90
  -4   3  -3  634.84   16.60
  -4   3  -3  632.94   17.70
  -4   3  -3  613.84   23.30
   4  -3   3  643.44   14.90
   4  -3   3  633.44   14.80
   4  -3   3  621.24   19.30
   4  -3   3  655.83   18.10
   4  -3   3  659.63   18.40
   4  -3   3  653.93   23.60
  -5   3  -3  395.56   10.30
  -5   3  -3  390.06   19.30
  -5   3  -3  404.16   10.30
  -5   3  -3  412.36   13.00
  -5   3  -3  401.56   13.80
  -5   3  -3  388.76   20.70
   5  -3   3  394.56   20.20
   5  -3   3  398.66   14.30
   5  -3   3  389.86   16.70
   5  -3   3  411.36   13.60
   5  -3   3  382.86   15.80
   5  -3   3  403.06   10.30
   5  -3   3  400.16   10.20
   5  -3   3  423.86   15.40
  -6   3  -3  247.48    7.60
  -6   3  -3  258.37   11.50
  -6   3  -3  233.98   18.10
  -6   3  -3  239.18   20.30
  -6   3  -3  248.78   11.60
   6  -3   3  246.78    7.40
   6  -3   3  248.68   11.80
   6  -3   3  252.57   12.60
   6  -3   3  252.87   14.90
   6  -3   3  243.08    7.20
   6  -3   3  247.68   15.60
   6  -3   3  261.77   14.40
  -7   3  -3  343.37    9.30
  -7   3  -3  355.46   25.60
  -7   3  -3  342.27    9.20
   7  -3   3  353.76   14.60
   7  -3   3  323.97    8.80
   7  -3   3  341.97    8.80
   7  -3   3  343.47   17.60
   7  -3   3  348.27   15.10
  -8   3  -3  292.37   23.80
   8  -3   3  247.88   14.90
   8  -3   3  281.07   14.50
   8  -3   3  292.47   19.10
   8  -3   3  240.88   24.10
   8   2  -3  121.69   16.70
   8   2  -3  119.29   17.40
   8   2  -3  113.59    7.70
   8   2  -3   80.09   12.10
   8   2  -3  131.99   12.50
  -8  -2   3  102.59   17.30
   7   2  -3  165.68    7.80
   7   2  -3  166.18   15.70
   7   2  -3  191.28   13.10
   7   2  -3  183.18   14.90
   7   2  -3  155.48   11.40
   7   2  -3  152.08   13.40
  -7  -2   3  190.48   16.30
  -7  -2   3  171.38   12.40
   6   2  -3   14.80    5.50
   6   2  -3   24.20    5.10
   6   2  -3   15.80    7.60
   6   2  -3   46.60   14.10
   6   2  -3   17.60    3.90
   6   2  -3   22.30    5.20
   6   2  -3   29.40    8.40
   6   2  -3   26.20    9.90
   6   2  -3   14.50    5.20
  -6  -2   3   24.90    8.00
  -6  -2   3   22.80    5.50
   5   2  -3  386.26   12.80
   5   2  -3  364.66   18.90
   5   2  -3  372.26   14.00
   5   2  -3  370.66   15.70
   5   2  -3  378.36   17.00
   5   2  -3  384.86   10.60
   5   2  -3  375.96   19.40
   5   2  -3  383.96    8.80
   5   2  -3  371.66   16.80
   5   2  -3  396.26   13.80
   5   2  -3  381.06    8.80
  -5  -2   3  382.36   16.70
  -5  -2   3  391.76    8.90
  -5  -2   3  364.16   13.60
   4   2  -3  336.37    8.00
   4   2  -3  326.07   11.00
   4   2  -3  345.07   10.60
   4   2  -3  329.77   13.30
   4   2  -3  320.07   15.80
   4   2  -3  334.47    7.90
   4   2  -3  322.37   15.70
   4   2  -3  320.57   13.70
  -4  -2   3  329.87   14.10
  -4  -2   3  321.57   11.30
  -4  -2   3  345.47    7.90
  -4  -2   3  308.47    8.60
   3   2  -3    2.90    2.70
   3   2  -3    0.20    1.50
   3   2  -3   -1.90    9.00
   3   2  -3    4.10    1.50
   3   2  -3   -0.60    2.60
   3   2  -3    2.30    3.10
  -3  -2   3    0.90    1.20
  -3  -2   3   -2.90    4.00
  -3  -2   3    3.10    1.40
  -3  -2   3   -2.00    2.80
  -3  -2   3   -1.70    1.60
  -3  -2   3    2.00    2.30
   1   2  -3 1853.81   41.20
   1   2  -3 1889.61   39.70
   1   2  -3 1898.31   41.50
   1   2  -3 1852.21   39.30
   1   2  -3 1839.72   42.00
   1   2  -3 1874.51   39.30
  -1  -2   3 1860.41   39.30
  -1  -2   3 1886.51   39.70
  -1  -2   3 1801.82   41.20
  -1  -2   3 1943.71   41.50
  -1  -2   3 1890.11   39.20
  -1  -2   3 1925.41   39.30
   0   2  -3   57.09    3.80
   0   2  -3   58.09    3.00
   0   2  -3   74.69    4.40
   0   2  -3   67.69    3.30
   0   2  -3   66.69    5.00
   0  -2   3   78.59    4.50
   0  -2   3   63.49    3.00
   0  -2   3   59.49    4.70
   0  -2   3   65.19    3.30
   0  -2   3   53.29    3.80
  -1   2  -3 1907.91   40.50
  -1   2  -3 1899.71   39.70
  -1   2  -3 1886.91   39.60
  -1   2  -3 1929.51   40.50
  -1   2  -3 1906.31   40.80
   1  -2   3 1872.01   40.80
   1  -2   3 1807.22   40.30
   1  -2   3 1893.01   40.40
   1  -2   3 1830.02   39.60
   1  -2   3 1919.01   41.80
   1  -2   3 1942.11   43.20
   1  -2   3 1896.71   39.70
  -2   2  -3 4994.50  107.69
  -2   2  -3 4829.72  108.59
  -2   2  -3 5125.99  105.39
  -2   2  -3 5087.99  103.79
   2  -2   3 5097.49  105.49
   2  -2   3 5063.49  108.79
  -3   2  -3  131.29    5.60
  -3   2  -3  130.39    4.40
  -3   2  -3  125.99    4.40
  -3   2  -3  130.09    6.90
  -3   2  -3  115.39    9.40
  -3   2  -3  111.89   10.40
  -3   2  -3  130.89    4.90
   3  -2   3  133.49    7.20
   3  -2   3  143.89    5.40
   3  -2   3  140.39    4.40
   3  -2   3  122.09   10.70
   3  -2   3  124.89    4.30
   3  -2   3  119.19    8.00
   3  -2   3  120.89    8.40
   3  -2   3  122.29    5.60
   3  -2   3  139.19    7.20
  -4   2  -3 7754.82  157.08
  -4   2  -3 7410.26  166.38
  -4   2  -3 7686.03  159.88
  -4   2  -3 7317.27  164.18
   4  -2   3 7972.40  165.18
   4  -2   3 7788.42  162.68
   4  -2   3 7689.53  166.48
   4  -2   3 7535.05  161.48
   4  -2   3 7606.64  159.38
   4  -2   3 7641.54  159.88
  -5   2  -3  611.34   14.50
  -5   2  -3  657.43   18.40
  -5   2  -3  624.44   23.30
  -5   2  -3  605.34   25.10
  -5   2  -3  642.54   14.30
  -5   2  -3  616.94   17.60
   5  -2   3  630.44   21.20
   5  -2   3  637.94   18.30
   5  -2   3  640.04   25.00
   5  -2   3  635.34   18.40
   5  -2   3  634.64   14.20
   5  -2   3  606.14   19.90
   5  -2   3  618.74   14.10
   5  -2   3  648.84   18.30
   5  -2   3  654.63   24.80
  -6   2  -3  150.28    5.00
  -6   2  -3  149.99    4.80
  -6   2  -3  146.69   15.40
  -6   2  -3  151.18   18.00
   6  -2   3  164.48   16.90
   6  -2   3  144.49    9.90
   6  -2   3  147.09    4.60
   6  -2   3  145.99   18.50
   6  -2   3  155.58    7.50
   6  -2   3  158.28   10.70
   6  -2   3  150.48    4.70
   6  -2   3  166.48   12.60
   6  -2   3  163.08   10.50
   6  -2   3  159.28   13.60
  -7   2  -3  404.56   23.30
   7  -2   3  421.16   19.10
   7  -2   3  401.66   12.20
   7  -2   3  409.76   16.10
   7  -2   3  413.26   16.00
   7  -2   3  393.36   17.50
  -8   2  -3  298.47   24.10
   8  -2   3  290.57   18.70
   8  -2   3  268.87   14.80
   8  -2   3  284.97   17.80
   8  -2   3  293.47   15.10
   8  -2   3  281.87   18.60
   8   1  -3   60.89   14.70
   8   1  -3   53.19    9.60
   8   1  -3   57.29   14.70
  -8  -1   3   58.49   15.60
   7   1  -3  217.58   14.30
   7   1  -3  203.48   15.30
   7   1  -3  197.88   12.80
   7   1  -3  198.38    8.10
   7   1  -3  191.98   12.20
  -7  -1   3  214.08   15.90
   6   1  -3   57.79   11.00
   6   1  -3   65.99   14.60
   6   1  -3   58.99    5.30
   6   1  -3   71.39   14.60
   6   1  -3   51.59    2.50
   6   1  -3   42.40    8.10
   6   1  -3   44.80    8.90
   6   1  -3   60.69    8.90
   6   1  -3   53.09    9.50
  -6  -1   3   54.09    3.40
  -6  -1   3   48.10    8.30
  -6  -1   3   51.79    2.90
  -6  -1   3   51.69   11.40
   5   1  -3  539.25   19.20
   5   1  -3  509.65   11.60
   5   1  -3  518.85   16.00
   5   1  -3  515.05   14.30
   5   1  -3  523.05   16.50
   5   1  -3  504.65   21.60
   5   1  -3  526.65   18.50
   5   1  -3  514.25   22.30
   5   1  -3  487.55   15.60
   5   1  -3  520.05   11.60
  -5  -1   3  494.35   18.40
  -5  -1   3  519.25   11.70
  -5  -1   3  511.95   15.50
  -5  -1   3  512.95   22.10
   4   1  -3 2796.82   59.49
   4   1  -3 2868.31   68.29
   4   1  -3 2781.92   59.49
   4   1  -3 2821.92   62.39
   4   1  -3 2822.42   59.99
   4   1  -3 2898.51   68.09
   4   1  -3 2935.51   62.99
   4   1  -3 2869.21   64.69
   4   1  -3 3008.80   65.19
   4   1  -3 2948.30   62.19
  -4  -1   3 2924.71   62.39
  -4  -1   3 2818.82   62.09
  -4  -1   3 2818.72   64.79
  -4  -1   3 2842.02   59.49
  -4  -1   3 2862.81   68.39
   3   1  -3   40.10    2.70
   3   1  -3   37.50    6.30
   3   1  -3   34.50    2.60
   3   1  -3   40.40    5.00
   3   1  -3   30.00    4.80
   3   1  -3   27.80    7.00
   3   1  -3   36.30    2.60
   3   1  -3   42.40    4.90
   3   1  -3   31.90    6.60
  -3  -1   3   29.70    4.50
  -3  -1   3   22.60    6.30
  -3  -1   3   35.40    7.30
  -3  -1   3   43.40    2.50
  -3  -1   3   31.20    4.40
   2   1  -3 2111.59   44.20
   2   1  -3 2100.29   48.70
   2   1  -3 2163.78   47.20
   2   1  -3 2077.89   44.20
   2   1  -3 2165.98   45.40
   2   1  -3 2131.69   47.00
   2   1  -3 2139.69   43.90
   2   1  -3 2082.79   45.10
  -2  -1   3 2143.79   44.20
  -2  -1   3 2093.79   48.80
  -2  -1   3 2071.49   47.00
  -2  -1   3 2140.79   46.90
  -2  -1   3 2146.69   44.20
  -2  -1   3 2155.08   45.30
   1   1  -3 2004.90   41.20
   1   1  -3 1968.30   40.60
   1   1  -3 1926.01   40.60
   1   1  -3 1989.50   42.40
   1   1  -3 1983.30   43.40
   1   1  -3 1904.41   42.70
  -1  -1   3 1771.52   42.50
  -1  -1   3 1942.41   40.60
  -1  -1   3 2029.20   41.20
  -1  -1   3 1950.40   40.40
  -1  -1   3 1945.31   40.60
  -1  -1   3 2009.40   42.40
   0   1  -3    3.70    1.40
   0   1  -3    0.70    1.40
   0   1  -3    0.30    0.90
   0   1  -3    2.60    1.00
   0   1  -3    3.10    1.20
   0  -1   3    2.40    1.10
  -1   1  -3 1588.64   33.30
  -1   1  -3 1589.34   34.30
  -1   1  -3 1569.94   36.40
  -1   1  -3 1577.64   33.30
  -1   1  -3 1635.34   34.20
  -1   1  -3 1575.84   34.90
   1  -1   3 1576.64   34.30
   1  -1   3 1561.04   34.80
   1  -1   3 1661.33   36.70
   1  -1   3 1594.44   34.20
   1  -1   3 1595.24   33.30
   1  -1   3 1612.54   33.30
   1  -1   3 1592.74   34.80
  -3   1  -3   21.90    2.20
  -3   1  -3   25.50    4.80
  -3   1  -3   18.60    4.90
  -3   1  -3   19.20    6.30
   3  -1   3   21.30    6.30
   3  -1   3   17.80    4.50
   3  -1   3   28.80    8.00
   3  -1   3   31.00    4.60
   3  -1   3   23.00    2.20
   3  -1   3   22.90    2.20
   3  -1   3   24.20    6.20
   3  -1   3   31.00    5.10
  -4   1  -3  900.41   19.00
  -4   1  -3  845.02   26.00
  -4   1  -3  884.01   28.00
  -4   1  -3  917.91   19.00
   4  -1   3  919.21   21.50
   4  -1   3  930.11   28.30
   4  -1   3  936.71   23.00
   4  -1   3  749.23   34.70
   4  -1   3  891.11   18.90
   4  -1   3  923.91   22.50
   4  -1   3  896.51   18.90
   4  -1   3  910.71   24.60
   4  -1   3  893.81   22.80
   4  -1   3  895.21   23.70
  -5   1  -3  696.33   14.70
  -5   1  -3  682.73   26.40
  -5   1  -3  683.03   14.70
  -5   1  -3  674.03   24.20
   5  -1   3  703.73   18.20
   5  -1   3  686.33   20.70
   5  -1   3  703.53   26.20
   5  -1   3  708.73   25.40
   5  -1   3  694.33   19.20
   5  -1   3  696.33   19.70
   5  -1   3  699.63   20.60
   5  -1   3  693.63   22.10
  -6   1  -3  102.29   14.60
  -6   1  -3  104.59   16.60
   6  -1   3  121.19   10.80
   6  -1   3  122.29   15.90
   6  -1   3  115.09    8.10
   6  -1   3  127.09   11.30
   6  -1   3  116.59    9.70
   6  -1   3  147.49    9.70
   6  -1   3  117.89   12.10
   6  -1   3   95.99   16.40
  -7   1  -3  285.27   20.50
   7  -1   3  276.07   29.30
   7  -1   3  271.67   13.20
   7  -1   3  285.07   14.60
   7  -1   3  290.17   16.00
   7  -1   3  287.77   16.10
   7  -1   3  284.97   14.00
   7  -1   3  281.47   11.60
   7  -1   3  280.27   15.60
  -8   1  -3  351.56   24.60
   8  -1   3  338.67   18.30
   8  -1   3  289.67   12.60
   8  -1   3  306.57   18.60
   8  -1   3  314.37   16.90
   8  -1   3  285.47   15.00
   8  -1   3  252.17   18.90
   8   0  -3  160.98   17.20
   8   0  -3  139.99    7.60
   8   0  -3  133.59   14.30
   8   0  -3  148.09   10.00
   8   0  -3  129.39   13.40
  -8   0   3  175.88   21.90
  -8   0   3  172.38   16.80
   7   0  -3  234.48   11.30
   7   0  -3  217.38   14.00
   7   0  -3  233.88   16.10
   7   0  -3  240.28   15.10
   7   0  -3  234.48    8.70
   7   0  -3  229.78   11.60
  -7   0   3  217.88   20.20
  -7   0   3  227.88    5.90
  -7   0   3  249.78   15.90
  -7   0   3  235.88    5.90
   6   0  -3  126.09    8.80
   6   0  -3  128.79    6.40
   6   0  -3  129.19   10.70
   6   0  -3  120.09   12.20
   6   0  -3  114.99   13.60
   6   0  -3  125.99   11.10
   6   0  -3  125.59    8.70
   6   0  -3  123.79    4.40
   6   0  -3  134.39   16.20
   6   0  -3  125.09   16.50
  -6   0   3  129.89    4.70
  -6   0   3  116.49   16.00
  -6   0   3  120.19    4.40
  -6   0   3  126.19   12.10
   5   0  -3  595.04   20.00
   5   0  -3  590.44   13.40
   5   0  -3  598.04   13.40
   5   0  -3  584.84   23.30
   5   0  -3  585.34   18.60
   5   0  -3  604.84   18.30
   5   0  -3  596.84   24.00
   5   0  -3  607.14   16.30
   5   0  -3  618.44   20.50
  -5   0   3  570.44   15.00
  -5   0   3  579.74   19.50
  -5   0   3  578.34   17.80
  -5   0   3  595.84   13.40
  -5   0   3  562.54   23.20
   4   0  -3 1261.27   28.40
   4   0  -3 1309.07   31.80
   4   0  -3 1222.38   26.60
   4   0  -3 1254.47   30.20
   4   0  -3 1194.88   31.50
   4   0  -3 1275.27   26.70
   4   0  -3 1251.77   35.30
   4   0  -3 1233.68   34.70
   4   0  -3 1255.07   27.00
  -4   0   3 1238.78   28.40
  -4   0   3 1277.97   30.10
  -4   0   3 1208.58   31.20
  -4   0   3 1200.78   34.60
  -4   0   3 1256.67   26.60
   3   0  -3   72.69    8.70
   3   0  -3   89.09    3.50
   3   0  -3  100.49    7.90
   3   0  -3   96.79    3.50
   3   0  -3   84.79    6.40
   3   0  -3   91.49    3.50
   3   0  -3   91.39    7.20
   3   0  -3   88.79    4.70
  -3   0   3   81.29    7.10
  -3   0   3   84.09    5.90
  -3   0   3   80.19    8.80
  -3   0   3   78.59    5.30
  -3   0   3   93.59    3.50
  -3   0   3   89.99    3.40
   2   0  -3  715.33   17.00
   2   0  -3  711.83   16.70
   2   0  -3  705.33   15.10
   2   0  -3  680.93   15.10
   2   0  -3  684.33   19.40
   2   0  -3  673.33   17.80
  -2   0   3  668.43   17.80
  -2   0   3  660.93   15.40
  -2   0   3  663.23   19.30
  -2   0   3  704.23   15.10
  -2   0   3  696.23   15.20
  -2   0   3  728.83   17.00
   1   0  -3 1787.02   37.40
   1   0  -3 1740.43   37.30
   1   0  -3 1774.02   36.40
   1   0  -3 1695.63   37.80
   1   0  -3 1692.93   38.40
   1   0  -3 1745.23   36.30
  -1   0   3 1653.73   38.40
  -1   0   3 1740.13   37.30
  -1   0   3 1761.22   36.30
  -1   0   3 1766.22   36.40
  -1   0   3 1749.53   37.80
  -1   0   3 1810.72   37.40
   0   0  -3   -0.10    0.60
   0   0  -3    0.70    0.70
   0   0  -3    1.90    1.30
   0   0   3    1.50    1.30
   0   0   3    3.20    0.90
   0   0   3    0.90    0.80
  -1   0  -3 1908.21   42.30
  -1   0  -3 2003.50   40.50
  -1   0  -3 1798.92   40.50
  -1   0  -3 1875.01   41.40
  -1   0  -3 1990.50   41.90
  -1   0  -3 1986.10   43.40
   1   0   3 1955.30   40.50
   1   0   3 1953.70   42.30
   1   0   3 1909.41   41.40
   1   0   3 2039.40   43.60
   1   0   3 1988.10   40.50
   1   0   3 1989.70   41.80
   1   0   3 2023.00   41.00
   1   0   3 2009.60   42.00
  -2   0  -3 4242.28   93.69
  -2   0  -3 4447.55   91.09
  -2   0  -3 4000.30   93.79
  -2   0  -3 4381.36   92.29
   2   0   3 4330.27   93.79
   2   0   3 4422.46   92.19
   2   0   3 4374.06   91.09
   2   0   3 4442.76   91.49
   2   0   3 4464.25   91.49
  -3   0  -3   88.99    7.70
  -3   0  -3  102.19    7.70
  -3   0  -3   97.69    2.50
  -3   0  -3   81.09    9.10
  -3   0  -3   97.89    2.50
   3   0   3   94.19    2.40
   3   0   3   91.49    6.60
   3   0   3   94.69    7.30
   3   0   3   95.69    6.10
   3   0   3   90.79    8.10
   3   0   3   86.09    6.90
   3   0   3   93.69    6.20
   3   0   3   91.59    6.30
   3   0   3   84.09    9.30
  -4   0  -3  296.97   15.20
  -4   0  -3  280.27   14.00
   4   0   3  299.47   11.60
   4   0   3  307.27   11.10
   4   0   3  307.67   10.50
   4   0   3  295.57   15.00
   4   0   3  315.17   10.70
   4   0   3  293.17   12.20
   4   0   3  303.87   10.90
   4   0   3  302.17   11.30
  -5   0  -3  549.74   21.50
  -5   0  -3  549.65   23.10
   5   0   3  558.04   18.10
   5   0   3  571.44   17.50
   5   0   3  559.74   22.70
   5   0   3  570.04   16.60
   5   0   3  554.54   17.80
   5   0   3  556.94   19.10
   5   0   3  576.54   16.60
   5   0   3  548.35   17.50
   5   0   3  554.44   21.90
  -6   0  -3   -5.10    7.60
   6   0   3    0.40    3.50
   6   0   3    0.80    4.90
   6   0   3    0.90    7.10
   6   0   3    0.70    3.70
   6   0   3   -1.00    9.50
   6   0   3    3.80    6.00
   6   0   3    5.40    3.70
   6   0   3   -1.50    3.40
   6   0   3    3.90    3.90
   6   0   3    8.00    8.50
  -7   0  -3  360.36   22.70
   7   0   3  352.16   14.30
   7   0   3  354.86   14.50
   7   0   3  367.56   32.00
   7   0   3  344.87   16.60
   7   0   3  343.47   16.50
   7   0   3  373.16   16.20
   7   0   3  352.96   17.20
   7   0   3  356.96   18.30
   8   0   3  280.17   17.30
   8   0   3  261.47   14.20
   8   0   3  248.58   13.50
   8  -1  -3  247.58   17.20
   8  -1  -3  257.47   10.30
   8  -1  -3  263.37   19.50
   8  -1  -3  247.68    9.90
  -8   1   3  280.37   18.50
  -8   1   3  293.67   24.50
   7  -1  -3  333.27   10.90
   7  -1  -3  323.57   17.50
   7  -1  -3  334.17   12.00
   7  -1  -3  347.27   16.90
   7  -1  -3  341.27   11.30
   7  -1  -3  345.67    8.60
   7  -1  -3  301.47   25.40
   7  -1  -3  333.77   12.40
   7  -1  -3  330.17    8.70
  -7   1   3  352.36   17.60
  -7   1   3  331.97    8.90
  -7   1   3  330.47    8.90
  -7   1   3  344.87   22.90
   6  -1  -3   10.90    2.20
   6  -1  -3   12.00    6.90
   6  -1  -3    4.20    3.70
   6  -1  -3    6.80    8.90
   6  -1  -3    4.40    3.20
   6  -1  -3   14.40    4.70
   6  -1  -3    5.40    2.10
   6  -1  -3    6.80    9.30
   6  -1  -3    5.30    2.70
   6  -1  -3    4.40    4.80
  -6   1   3    9.10    2.30
  -6   1   3    9.50    6.00
  -6   1   3   10.40    8.80
   5  -1  -3  708.33   16.20
   5  -1  -3  716.33   16.30
   5  -1  -3  704.33   22.60
   5  -1  -3  708.53   17.80
   5  -1  -3  725.33   26.50
   5  -1  -3  728.53   21.30
   5  -1  -3  700.33   26.50
   5  -1  -3  731.23   18.10
   5  -1  -3  715.93   17.20
  -5   1   3  718.83   16.20
  -5   1   3  729.93   21.00
  -5   1   3  709.33   16.20
  -5   1   3  695.03   21.60
  -5   1   3  688.93   25.90
   4  -1  -3 2498.75   54.29
   4  -1  -3 2527.25   53.69
   4  -1  -3 2668.83   53.79
   4  -1  -3 2618.64   57.59
   4  -1  -3 2306.17   55.39
   4  -1  -3 2578.14   58.79
   4  -1  -3 2684.13   62.29
   4  -1  -3 2593.64   54.79
   4  -1  -3 2683.43   62.99
  -4   1   3 2512.55   61.59
  -4   1   3 2590.64   53.69
  -4   1   3 2686.63   57.59
  -4   1   3 2536.85   54.09
  -4   1   3 2520.85   57.69
  -4   1   3 2432.76   54.29
   3  -1  -3  132.49    4.60
   3  -1  -3  116.59    8.00
   3  -1  -3  117.49    9.60
   3  -1  -3  137.09    7.60
   3  -1  -3  138.79    5.80
   3  -1  -3  127.99    4.50
   3  -1  -3  120.99   10.30
   3  -1  -3  133.29    4.90
   3  -1  -3  125.39    4.40
  -3   1   3  133.89    4.40
  -3   1   3  118.29    7.70
  -3   1   3  110.89    9.60
  -3   1   3  134.49    4.70
  -3   1   3  122.29    7.20
  -3   1   3  124.99    4.50
   2  -1  -3 1632.44   34.90
   2  -1  -3 1622.44   34.90
   2  -1  -3 1682.33   35.00
   2  -1  -3 1663.53   35.60
   2  -1  -3 1656.43   37.00
   2  -1  -3 1675.43   39.30
  -2   1   3 1659.23   35.00
  -2   1   3 1633.14   35.50
  -2   1   3 1691.83   37.00
  -2   1   3 1688.63   35.00
  -2   1   3 1580.94   38.90
  -2   1   3 1673.23   34.90
   1  -1  -3 1856.41   39.50
   1  -1  -3 1860.41   41.10
   1  -1  -3 1838.32   40.90
   1  -1  -3 1883.81   38.70
  -1   1   3 1860.61   40.00
  -1   1   3 1850.51   38.70
  -1   1   3 1782.72   40.90
  -1   1   3 1873.61   39.50
  -1   1   3 1822.42   38.70
   0  -1  -3   87.49    4.50
   0  -1  -3   75.09    2.80
   0  -1  -3   76.39    3.00
   0  -1  -3   79.99    3.70
   0  -1  -3   80.29    4.60
   0  -1  -3   77.59    2.90
   0   1   3   77.99    2.90
   0   1   3   88.99    4.50
   0   1   3   82.49    4.70
   0   1   3   79.09    3.00
   0   1   3   72.49    3.50
   0   1   3   90.39    5.70
  -1  -1  -3 1724.73   37.00
  -1  -1  -3 1645.24   36.60
  -1  -1  -3 1699.03   35.00
  -1  -1  -3 1724.83   36.70
  -1  -1  -3 1613.54   37.30
  -1  -1  -3 1691.43   34.90
  -1  -1  -3 1661.43   37.20
   1   1   3 1731.53   36.80
   1   1   3 1625.74   37.30
   1   1   3 1708.23   36.60
   1   1   3 1694.93   34.90
   1   1   3 1721.33   37.20
   1   1   3 1580.64   35.00
  -2  -1  -3 2836.42   60.29
  -2  -1  -3 2863.11   57.89
  -2  -1  -3 2764.02   61.99
  -2  -1  -3 2788.62   61.19
  -2  -1  -3 2821.32   60.59
   2   1   3 2909.41   61.19
   2   1   3 2875.51   61.19
   2   1   3 2779.32   61.29
   2   1   3 2810.92   62.09
   2   1   3 2577.24   61.89
   2   1   3 2885.01   60.49
   2   1   3 2818.92   60.69
  -3  -1  -3    7.30    3.30
  -3  -1  -3    3.30    4.50
  -3  -1  -3   -0.70    4.30
   3   1   3   -0.80    4.70
   3   1   3    3.60    2.40
   3   1   3    0.70    2.80
   3   1   3    2.80    3.60
   3   1   3    1.80    3.00
   3   1   3    2.20    1.80
   3   1   3   -0.10    4.10
   3   1   3    1.50    4.00
  -4  -1  -3 1833.42   47.60
  -4  -1  -3 1893.11   44.90
   4   1   3 1872.91   44.50
   4   1   3 1856.01   42.70
   4   1   3 1923.41   43.40
   4   1   3 1860.21   42.30
   4   1   3 1897.41   43.90
   4   1   3 1896.31   43.40
   4   1   3 1896.51   44.40
   4   1   3 1838.92   47.30
   4   1   3 1878.71   47.50
  -5  -1  -3  816.82   28.30
   5   1   3  808.22   22.30
   5   1   3  812.52   26.90
   5   1   3  810.52   24.20
   5   1   3  811.72   22.60
   5   1   3  795.12   22.40
   5   1   3  817.52   23.60
   5   1   3  808.52   28.00
   5   1   3  778.72   21.40
   5   1   3  809.82   24.00
   5   1   3  828.22   22.90
   6   1   3   83.79    9.50
   6   1   3   79.19   10.80
   6   1   3   93.99   15.30
   6   1   3   82.99   15.10
   6   1   3   81.79    9.60
   6   1   3   90.99   11.70
   6   1   3   82.49   10.50
   6   1   3   87.89    8.70
   6   1   3   98.09   11.90
   6   1   3   76.09    9.80
   7   1   3  346.07   14.50
   7   1   3  343.27   17.60
   7   1   3  338.77   15.30
   7   1   3  348.17   16.00
   7   1   3  381.56   19.00
   7   1   3  364.46   16.70
   7   1   3  331.87   16.50
   8   1   3   78.99   14.70
   8   1   3   61.09   11.10
   8   1   3   82.99   11.60
   8   1   3   72.79   13.00
   8   1   3   63.79   13.50
   8  -2  -3  104.19   16.30
   8  -2  -3   84.79    4.70
   8  -2  -3   68.09   14.50
   8  -2  -3   65.99    7.60
  -8   2   3   78.49    5.60
  -8   2   3  111.79   20.70
  -8   2   3   85.79   14.60
   7  -2  -3  291.77   18.20
   7  -2  -3  279.07    8.30
   7  -2  -3  273.77   10.50
   7  -2  -3  288.37   16.50
   7  -2  -3  282.57    8.30
   7  -2  -3  274.17   17.50
   7  -2  -3  286.57   10.80
  -7   2   3  273.87   15.70
  -7   2   3  282.17    8.60
  -7   2   3  291.67   21.90
   6  -2  -3  242.88    7.70
   6  -2  -3  234.98    8.90
   6  -2  -3  239.58   21.00
   6  -2  -3  244.58    7.70
   6  -2  -3  246.68    9.50
   6  -2  -3  246.58    7.90
   6  -2  -3  239.18    7.30
   6  -2  -3  259.17   14.30
   6  -2  -3  232.98   15.10
  -6   2   3  244.58    7.60
  -6   2   3  242.18    7.60
  -6   2   3  228.08   18.60
  -6   2   3  231.68   13.30
  -6   2   3  240.28   13.50
   5  -2  -3 1082.19   28.90
   5  -2  -3 1062.09   24.70
   5  -2  -3 1068.59   34.10
   5  -2  -3 1054.49   24.00
   5  -2  -3 1062.99   23.60
   5  -2  -3 1056.89   33.90
   5  -2  -3 1022.30   29.60
   5  -2  -3 1085.49   23.60
  -5   2   3 1052.99   23.60
  -5   2   3  993.30   32.90
  -5   2   3 1099.19   23.60
  -5   2   3 1029.90   28.20
  -5   2   3 1060.19   24.60
  -5   2   3 1068.19   28.60
   4  -2  -3 2364.16   51.09
   4  -2  -3 2332.17   51.79
   4  -2  -3 2574.44   60.29
   4  -2  -3 2467.65   59.99
   4  -2  -3 2386.26   50.99
   4  -2  -3 2492.45   51.19
   4  -2  -3 2283.87   50.79
   4  -2  -3 2436.16   55.19
  -4   2   3 2499.65   55.09
  -4   2   3 2421.16   51.89
  -4   2   3 2316.47   58.89
  -4   2   3 2457.75   51.19
  -4   2   3 2475.45   51.09
  -4   2   3 2360.76   54.49
   3  -2  -3   24.10    6.20
   3  -2  -3   19.70    1.90
   3  -2  -3   24.90    3.40
   3  -2  -3   22.80    3.20
   3  -2  -3   33.30    9.30
   3  -2  -3   18.50    4.30
   3  -2  -3   33.50    6.70
   3  -2  -3   29.90    4.50
  -3   2   3   24.80    5.90
  -3   2   3   21.30    3.10
  -3   2   3   20.00    2.50
  -3   2   3   29.00    4.10
  -3   2   3   35.20    6.40
  -3   2   3   17.70    5.90
   2  -2  -3 2327.67   49.70
   2  -2  -3 2388.26   49.50
   2  -2  -3 2418.76   53.09
   2  -2  -3 2297.47   49.40
   2  -2  -3 2370.16   53.99
   2  -2  -3 2344.27   51.69
  -2   2   3 2388.86   49.40
  -2   2   3 2244.08   53.69
  -2   2   3 2327.17   49.70
  -2   2   3 2349.46   49.99
  -2   2   3 2400.76   51.59
   1  -2  -3 1929.21   42.40
   1  -2  -3 1854.21   40.10
   1  -2  -3 1758.82   39.00
   1  -2  -3 1861.51   40.90
   1  -2  -3 1833.02   39.20
   1  -2  -3 1911.71   39.40
  -1   2   3 1915.41   40.90
  -1   2   3 1837.12   39.10
  -1   2   3 1862.21   39.30
  -1   2   3 1880.81   39.30
  -1   2   3 1846.42   42.10
  -1   2   3 1835.32   40.20
  -1   2   3 1865.21   40.00
   0  -2  -3  106.59    6.70
   0  -2  -3   92.49    4.60
   0  -2  -3   84.79    5.60
   0  -2  -3   93.89    4.00
   0  -2  -3   94.09    3.70
   0   2   3   96.39    4.10
   0   2   3   90.79    4.60
   0   2   3  119.79    7.90
   0   2   3   91.29    5.70
   0   2   3   96.39    3.70
   0   2   3  110.29    5.50
  -1  -2  -3 1530.55   32.40
  -1  -2  -3 1601.24   35.30
  -1  -2  -3 1532.75   35.00
  -1  -2  -3 1569.34   32.40
  -1  -2  -3 1515.85   34.30
  -1  -2  -3 1445.36   33.60
   1   2   3 1538.65   32.40
   1   2   3 1521.85   32.40
   1   2   3 1557.64   35.10
   1   2   3 1501.35   34.10
   1   2   3 1584.64   35.50
   1   2   3 1560.84   33.50
  -2  -2  -3    8.00    3.60
  -2  -2  -3    8.60    1.40
  -2  -2  -3    4.60    2.40
  -2  -2  -3    6.10    3.00
   2   2   3    5.50    2.80
   2   2   3   14.10    4.00
   2   2   3    2.60    3.70
   2   2   3   13.50    2.90
   2   2   3    6.70    1.40
   2   2   3    8.30    2.80
   2   2   3    7.50    3.20
   2   2   3   11.00    4.00
  -3  -2  -3    0.40    1.00
  -3  -2  -3    0.50    1.00
  -3  -2  -3   -1.10    4.20
  -3  -2  -3    0.40    3.60
  -3  -2  -3    1.80    4.20
   3   2   3    2.10    2.80
   3   2   3   -4.10    4.30
   3   2   3    0.30    4.20
   3   2   3    2.80    1.80
   3   2   3    0.30    3.20
   3   2   3   -2.80    3.00
   3   2   3   -0.40    4.10
   3   2   3    0.00    1.00
   3   2   3    0.80    1.00
   3   2   3    0.00    4.30
  -4  -2  -3 1057.29   27.50
  -4  -2  -3 1028.00   28.20
  -4  -2  -3 1036.50   30.50
   4   2   3 1019.00   31.10
   4   2   3 1057.59   30.00
   4   2   3 1061.99   28.20
   4   2   3 1074.59   28.00
   4   2   3 1061.09   27.10
   4   2   3 1053.89   25.70
   4   2   3 1046.00   27.50
   4   2   3 1063.59   28.50
  -5  -2  -3  602.44   21.00
  -5  -2  -3  624.14   20.00
   5   2   3  599.04   20.30
   5   2   3  615.94   19.50
   5   2   3  614.54   18.30
   5   2   3  611.64   19.80
   5   2   3  621.54   21.10
   5   2   3  588.04   23.50
   5   2   3  617.44   23.10
   5   2   3  595.74   17.80
   5   2   3  610.44   20.50
   5   2   3  598.44   17.80
   6   2   3   17.10    7.30
   6   2   3    8.30    6.80
   6   2   3    9.80    5.00
   6   2   3    7.50    4.70
   6   2   3   20.80    9.10
   6   2   3    6.60    3.70
   6   2   3    5.40    3.60
   6   2   3    9.90    3.90
   6   2   3   19.50    6.00
   6   2   3    9.10    8.60
   7   2   3  303.07   14.60
   7   2   3  299.07   13.70
   7   2   3  300.37   15.80
   7   2   3  298.87   15.60
   7   2   3  309.47   17.90
   8   2   3  453.45   23.30
   8   2   3  459.65   21.00
   8   2   3  453.75   18.20
   8   2   3  447.46   20.40
   8   2   3  457.15   19.30
   8  -3  -3   54.39    8.20
   8  -3  -3   36.30    7.80
   8  -3  -3   60.79    8.40
   8  -3  -3   71.99   15.90
   8  -3  -3   57.09    5.30
  -8   3   3   76.09   13.50
   7  -3  -3  387.36   11.80
   7  -3  -3  391.76   22.40
   7  -3  -3  387.36   19.90
   7  -3  -3  392.66   11.00
   7  -3  -3  378.96   13.20
   7  -3  -3  390.36   11.00
  -7   3   3  397.76   11.00
  -7   3   3  381.06   17.30
  -7   3   3  394.36   24.10
  -7   3   3  376.96   11.20
   6  -3  -3    8.60    6.30
   6  -3  -3    5.70    2.60
   6  -3  -3    4.30    5.10
   6  -3  -3    1.20    2.90
   6  -3  -3    5.30    3.30
   6  -3  -3    3.50    3.00
  -6   3   3    4.80    3.30
  -6   3   3    2.40    2.90
  -6   3   3    5.60    5.30
  -6   3   3    1.40    4.10
  -6   3   3    2.40    2.80
  -6   3   3    5.50    9.30
   5  -3  -3  781.02   25.40
   5  -3  -3  738.23   27.60
   5  -3  -3  752.22   17.80
   5  -3  -3  778.92   23.30
   5  -3  -3  750.32   28.80
   5  -3  -3  757.72   19.30
   5  -3  -3  740.73   17.20
  -5   3   3  750.72   17.80
  -5   3   3  761.22   19.20
  -5   3   3  712.63   27.30
  -5   3   3  731.23   18.10
  -5   3   3  727.43   21.80
  -5   3   3  757.82   22.80
   4  -3  -3  803.52   20.00
   4  -3  -3  787.42   17.80
   4  -3  -3  825.02   18.90
   4  -3  -3  820.62   23.30
   4  -3  -3  805.32   18.80
   4  -3  -3  829.92   24.90
   4  -3  -3  812.52   26.80
   4  -3  -3  824.72   27.50
  -4   3   3  798.12   18.80
  -4   3   3  823.22   20.10
  -4   3   3  768.62   26.60
  -4   3   3  807.72   19.00
  -4   3   3  808.62   22.10
  -4   3   3  799.62   22.60
   3  -3  -3    2.00    2.40
   3  -3  -3   -5.40    4.90
   3  -3  -3    1.90    1.40
   3  -3  -3    5.40    5.10
   3  -3  -3    1.70    2.30
   3  -3  -3    1.10    2.40
   3  -3  -3    2.30    3.00
  -3   3   3    3.60    2.40
  -3   3   3    4.30    1.70
  -3   3   3    2.60    2.10
  -3   3   3   -4.20    2.20
  -3   3   3    1.00    2.50
  -3   3   3   -0.30    5.80
   2  -3  -3 2373.26   50.89
   2  -3  -3 2405.46   53.39
   2  -3  -3 2500.75   51.09
   2  -3  -3 2387.56   55.09
   2  -3  -3 2377.56   51.19
   2  -3  -3 2286.17   51.79
   2  -3  -3 2537.75   55.29
   2  -3  -3 2342.17   50.29
  -2   3   3 2419.16   50.99
  -2   3   3 2508.55   53.39
  -2   3   3 2381.16   51.39
  -2   3   3 2358.56   56.09
  -2   3   3 2420.86   51.99
  -2   3   3 2302.87   54.49
  -2   3   3 2493.35   50.89
   1  -3  -3 1830.42   41.90
   1  -3  -3 1761.72   38.10
   1  -3  -3 1772.42   39.90
   1  -3  -3 1825.72   38.20
   1  -3  -3 1791.02   39.40
   1  -3  -3 1706.93   38.30
  -1   3   3 1786.02   38.10
  -1   3   3 1761.12   41.70
  -1   3   3 1836.72   39.40
  -1   3   3 1824.62   39.80
  -1   3   3 1771.62   39.40
  -1   3   3 1766.42   38.20
   0  -3  -3   11.90    2.10
   0  -3  -3   12.70    2.20
   0  -3  -3   11.60    2.90
   0   3   3   11.10    3.10
   0   3   3   21.60    3.40
   0   3   3   16.20    2.40
   0   3   3   10.80    2.70
  -1  -3  -3 1706.33   35.90
  -1  -3  -3 1688.23   35.80
  -1  -3  -3 1736.93   39.70
  -1  -3  -3 1664.63   38.00
  -1  -3  -3 1705.33   35.90
  -1  -3  -3 1585.44   36.00
  -1  -3  -3 1678.43   38.80
   1   3   3 1692.93   37.90
   1   3   3 1679.43   35.90
   1   3   3 1740.83   40.10
   1   3   3 1710.63   36.80
   1   3   3 1639.24   38.70
   1   3   3 1737.33   35.90
  -2  -3  -3 1574.74   32.90
  -2  -3  -3 1504.95   35.50
  -2  -3  -3 1611.54   33.00
  -2  -3  -3 1630.24   37.50
  -2  -3  -3 1526.35   33.20
  -2  -3  -3 1498.15   36.40
  -2  -3  -3 1487.65   35.90
   2   3   3 1547.25   33.00
   2   3   3 1562.54   37.00
   2   3   3 1558.44   40.00
   2   3   3 1557.84   35.60
   2   3   3 1585.24   32.90
   2   3   3 1619.64   37.90
   2   3   3 1585.34   33.50
   2   3   3 1396.76   38.90
   2   3   3 1578.44   34.10
  -3  -3  -3    1.70    4.30
  -3  -3  -3   -1.90    1.40
  -3  -3  -3   -2.00    3.70
  -3  -3  -3    1.30    2.80
   3   3   3    3.70    3.80
   3   3   3    4.50    4.60
   3   3   3    6.20    4.90
   3   3   3   -1.20    3.50
   3   3   3    0.80    1.40
   3   3   3    4.50    3.30
   3   3   3   -0.30    4.30
   3   3   3   -0.30    1.50
   3   3   3    4.40    4.10
  -4  -3  -3  384.56   14.80
  -4  -3  -3  391.26    8.70
  -4  -3  -3  369.76   15.00
  -4  -3  -3  381.36    8.60
   4   3   3  394.36   14.50
   4   3   3  344.67   20.00
   4   3   3  381.16   17.10
   4   3   3  395.16   16.20
   4   3   3  393.76   15.90
   4   3   3  363.76   15.20
   4   3   3  374.16    8.50
   4   3   3  388.76    8.50
   4   3   3  416.26   15.30
   4   3   3  389.46   12.30
  -5  -3  -3  402.06   16.70
  -5  -3  -3  411.66   17.20
   5   3   3  413.86   16.40
   5   3   3  411.46   19.50
   5   3   3  389.46   16.80
   5   3   3  410.36   14.30
   5   3   3  402.96   18.00
   5   3   3  408.56   19.90
   5   3   3  409.16   13.50
   5   3   3  426.66   17.20
   5   3   3  420.56   18.20
  -6  -3  -3  195.98   14.50
   6   3   3  205.98   14.70
   6   3   3  214.98   17.50
   6   3   3  207.98   11.30
   6   3   3  211.68   17.70
   6   3   3  192.68   13.90
   6   3   3  192.48   15.10
   6   3   3  179.88   11.70
   6   3   3  190.98   10.50
   6   3   3  189.18   14.10
   6   3   3  218.08   18.60
   7   3   3  319.17   19.40
   7   3   3  318.07   15.70
   7   3   3  322.87   17.70
   7   3   3  322.77   14.60
   7   3   3  313.17   14.10
   8   3   3  107.89   12.20
   8   3   3  118.49   15.80
   8   3   3  129.99   18.20
   8   3   3  106.29   14.50
   8   3   3  116.79   12.80
   8  -4  -3   44.40    6.00
   8  -4  -3   37.20    5.20
   8  -4  -3   36.30    8.20
  -8   4   3   74.99   20.00
  -8   4   3   53.79   12.90
   7  -4  -3  332.37   18.70
   7  -4  -3  336.17    9.70
   7  -4  -3  309.07   18.60
   7  -4  -3  327.37   10.60
   7  -4  -3  330.77   13.00
   7  -4  -3  336.67   10.40
   7  -4  -3  295.17   22.20
  -7   4   3  333.47   15.90
  -7   4   3  327.97   13.20
  -7   4   3  305.87   10.90
  -7   4   3  329.87   23.40
   6  -4  -3   23.50    7.40
   6  -4  -3   34.30    5.50
   6  -4  -3   41.50    7.90
   6  -4  -3   37.20    6.80
   6  -4  -3   35.80    4.20
   6  -4  -3   42.80    4.10
  -6   4   3   31.50    4.00
  -6   4   3   43.40   10.80
  -6   4   3   33.80    7.20
  -6   4   3   34.00    5.40
  -6   4   3   40.70    9.30
  -6   4   3   47.60   12.00
   5  -4  -3  744.83   17.10
   5  -4  -3  755.52   23.80
   5  -4  -3  726.83   27.80
   5  -4  -3  772.62   18.70
   5  -4  -3  754.32   18.50
   5  -4  -3  764.32   20.40
   5  -4  -3  783.62   26.80
  -5   4   3  722.23   28.20
  -5   4   3  766.22   18.60
  -5   4   3  740.23   23.50
  -5   4   3  773.92   20.30
  -5   4   3  756.02   18.40
  -5   4   3  741.93   22.00
   4  -4  -3  825.92   21.60
   4  -4  -3  872.91   26.70
   4  -4  -3  832.52   20.00
   4  -4  -3  849.41   24.60
   4  -4  -3  820.62   27.70
  -4   4   3  847.52   19.90
  -4   4   3  850.71   20.10
  -4   4   3  828.32   23.90
  -4   4   3  879.41   23.20
  -4   4   3  853.81   22.20
  -4   4   3  808.42   28.20
   3  -4  -3    1.40    3.40
   3  -4  -3    1.60    4.00
   3  -4  -3    0.20    2.70
   3  -4  -3    2.30    1.70
   3  -4  -3    0.40    2.60
  -3   4   3   -1.00    2.40
  -3   4   3    4.00    7.00
  -3   4   3    2.40    2.00
  -3   4   3    0.50    2.80
  -3   4   3   -1.80    2.70
  -3   4   3    0.60    2.90
   2  -4  -3 7070.19  143.59
   2  -4  -3 6936.61  144.89
   2  -4  -3 7087.39  146.29
   2  -4  -3 6985.40  147.69
   2  -4  -3 7182.98  143.69
  -2   4   3 6727.03  147.99
  -2   4   3 6018.20  145.29
  -2   4   3 7210.58  145.09
  -2   4   3 6987.30  148.09
  -2   4   3 6911.51  144.29
  -2   4   3 7096.39  143.69
   1  -4  -3 1643.64   37.70
   1  -4  -3 1663.93   35.80
   1  -4  -3 1566.24   37.30
   1  -4  -3 1584.74   36.30
   1  -4  -3 1692.73   40.20
   1  -4  -3 1630.64   35.70
  -1   4   3 1626.04   35.80
  -1   4   3 1696.83   35.70
  -1   4   3 1697.53   37.50
  -1   4   3 1617.34   40.10
  -1   4   3 1725.63   37.70
  -1   4   3 1635.14   37.40
   0  -4  -3   50.39    3.20
   0  -4  -3   71.59    5.90
   0  -4  -3   74.49    6.10
   0  -4  -3   63.69    4.00
   0  -4  -3   54.99    5.50
   0   4   3   63.39    4.50
   0   4   3   61.69    5.80
   0   4   3   59.49    6.50
   0   4   3   58.59    4.00
   0   4   3   51.39    6.80
   0   4   3   80.69    9.90
   0   4   3   69.49    5.60
  -1  -4  -3 1996.80   42.50
  -1  -4  -3 1977.60   45.80
  -1  -4  -3 1933.21   43.10
  -1  -4  -3 2044.40   47.10
  -1  -4  -3 2023.40   42.30
  -1  -4  -3 1907.01   42.70
  -1  -4  -3 1954.80   44.70
   1   4   3 1964.60   42.30
   1   4   3 2042.10   44.80
   1   4   3 2000.10   42.20
   1   4   3 1957.40   45.80
   1   4   3 1995.40   47.40
   1   4   3 1985.70   43.10
  -2  -4  -3  489.85   12.20
  -2  -4  -3  476.55   16.60
  -2  -4  -3  464.85   15.00
  -2  -4  -3  492.65   11.80
  -2  -4  -3  474.35   15.80
  -2  -4  -3  473.75   12.00
   2   4   3  490.65   17.80
   2   4   3  516.05   12.70
   2   4   3  495.85   11.80
   2   4   3  516.95   13.70
   2   4   3  512.95   12.80
   2   4   3  486.85   11.90
   2   4   3  492.35   15.20
   2   4   3  484.65   16.50
   2   4   3  471.45   16.30
  -3  -4  -3    9.40    2.10
  -3  -4  -3   10.00    2.10
  -3  -4  -3   10.30    4.60
  -3  -4  -3    9.10    3.70
  -3  -4  -3   13.50    5.30
   3   4   3   12.50    4.60
   3   4   3   21.30    5.30
   3   4   3   10.50    4.40
   3   4   3    9.10    2.10
   3   4   3   18.10    4.60
   3   4   3   11.90    4.60
   3   4   3   10.50    2.10
   3   4   3    4.80    4.00
   3   4   3    8.60    5.10
  -4  -4  -3  670.23   15.00
  -4  -4  -3  681.43   21.50
  -4  -4  -3  675.43   15.10
  -4  -4  -3  644.24   21.30
   4   4   3  663.33   15.00
   4   4   3  680.73   22.30
   4   4   3  691.23   22.20
   4   4   3  665.73   15.00
   4   4   3  700.53   18.30
   4   4   3  680.23   24.30
   4   4   3  679.83   21.60
   4   4   3  663.33   20.80
   4   4   3  683.13   23.50
   4   4   3  652.93   22.10
  -5  -4  -3  417.66   17.80
  -5  -4  -3  433.86   17.90
   5   4   3  418.96   13.20
   5   4   3  424.56   17.30
   5   4   3  434.26   19.50
   5   4   3  435.06   18.30
   5   4   3  419.06   19.30
   5   4   3  438.46   20.00
   5   4   3  411.56   18.20
   5   4   3  429.56   14.70
   5   4   3  415.26   20.80
  -6  -4  -3   37.70    8.20
  -6  -4  -3   49.00   12.20
   6   4   3   35.40    9.10
   6   4   3   42.80    7.30
   6   4   3   23.60    6.50
   6   4   3   33.80    7.10
   6   4   3   42.80    9.20
   7   4   3  275.37   24.70
   7   4   3  281.07   18.30
   7   4   3  340.37   27.50
   7   4   3  273.97   14.50
   7   4   3  277.67   12.70
   7   4   3  268.27   15.00
   8  -5  -3  109.89   10.90
   8  -5  -3  111.49   17.80
   8  -5  -3   94.79    7.70
   8  -5  -3   81.09   17.50
  -8   5   3  125.89   13.80
  -8   5   3  144.39   22.60
   7  -5  -3  203.48   17.00
   7  -5  -3  233.48   12.20
   7  -5  -3  221.88    9.40
   7  -5  -3  210.28    9.70
  -7   5   3  239.88   12.80
  -7   5   3  217.08    9.80
  -7   5   3  249.08   14.10
  -7   5   3  246.68   22.30
   6  -5  -3   -1.40    3.70
   6  -5  -3   -2.20    3.90
   6  -5  -3    0.60    7.30
   6  -5  -3   -6.70    3.40
   6  -5  -3    4.10    2.00
   6  -5  -3   -9.70    6.90
  -6   5   3    3.70    5.00
  -6   5   3   -0.10    3.80
  -6   5   3    1.70    4.10
  -6   5   3   -2.70    3.50
   5  -5  -3  598.64   24.40
   5  -5  -3  620.94   16.10
   5  -5  -3  600.24   18.20
   5  -5  -3  599.44   15.90
   5  -5  -3  587.94   14.10
   5  -5  -3  584.34   25.20
   5  -5  -3  601.14   21.80
  -5   5   3  615.74   18.30
  -5   5   3  572.74   16.10
  -5   5   3  606.54   19.20
  -5   5   3  605.34   28.30
  -5   5   3  605.04   15.90
  -5   5   3  573.74   26.20
   4  -5  -3 1414.06   40.20
   4  -5  -3 1419.16   32.30
   4  -5  -3 1406.16   36.70
   4  -5  -3 1485.35   39.60
   4  -5  -3 1398.66   34.10
   4  -5  -3 1488.25   32.50
  -4   5   3 1462.55   32.50
  -4   5   3 1412.06   30.80
  -4   5   3 1456.95   34.50
  -4   5   3 1429.16   32.10
  -4   5   3 1409.96   36.50
  -4   5   3 1316.77   40.60
   3  -5  -3   10.20    3.80
   3  -5  -3   10.30    4.90
   3  -5  -3   10.50    3.70
   3  -5  -3   12.00    3.40
   3  -5  -3   11.50    6.30
   3  -5  -3   13.60    2.60
  -3   5   3   24.00    8.20
  -3   5   3   12.90    3.20
  -3   5   3   14.20    2.80
  -3   5   3    9.00    3.60
  -3   5   3   11.70    3.40
  -3   5   3   13.30    3.80
  -3   5   3    6.50    4.50
   2  -5  -3  299.87   12.80
   2  -5  -3  308.87    9.80
   2  -5  -3  305.57    9.70
   2  -5  -3  340.87   15.70
   2  -5  -3  331.57    9.60
   2  -5  -3  311.97   12.50
  -2   5   3  329.57   15.90
  -2   5   3  318.97   10.00
  -2   5   3  328.57   12.10
  -2   5   3  320.77   10.90
  -2   5   3  322.27    9.50
  -2   5   3  317.27   11.70
   1  -5  -3 1562.84   34.20
   1  -5  -3 1591.54   39.50
   1  -5  -3 1485.35   35.00
   1  -5  -3 1613.34   34.30
   1  -5  -3 1531.35   36.20
   1  -5  -3 1496.55   35.30
  -1   5   3 1535.45   39.70
  -1   5   3 1526.95   36.30
  -1   5   3 1571.74   36.00
  -1   5   3 1601.84   36.30
  -1   5   3 1503.95   34.20
   0  -5  -3  178.48    6.70
   0  -5  -3  168.68    8.20
   0  -5  -3  182.68    8.50
   0  -5  -3  179.28   11.30
   0  -5  -3  178.58    6.50
   0  -5  -3  186.98    8.30
   0   5   3  182.58    9.10
   0   5   3  176.38    6.50
   0   5   3  187.48    8.70
   0   5   3  168.38    9.50
   0   5   3  188.28    6.80
   0   5   3  184.18    7.90
   0   5   3  198.08   12.90
  -1  -5  -3 1142.59   25.40
  -1  -5  -3 1137.29   30.90
  -1  -5  -3 1149.29   26.40
  -1  -5  -3 1124.49   26.40
  -1  -5  -3 1088.39   28.10
  -1  -5  -3 1132.59   25.40
   1   5   3 1157.48   25.50
   1   5   3 1135.39   28.20
   1   5   3 1154.28   31.80
   1   5   3 1119.29   25.50
   1   5   3 1090.79   29.30
   1   5   3 1152.08   26.20
  -2  -5  -3 2749.32   61.49
  -2  -5  -3 2938.71   66.79
  -2  -5  -3 2750.02   64.79
  -2  -5  -3 2816.72   64.39
  -2  -5  -3 2766.82   60.99
  -2  -5  -3 2966.30   60.59
   2   5   3 2829.42   60.49
   2   5   3 2803.32   65.49
   2   5   3 2965.50   64.49
   2   5   3 2829.22   67.29
   2   5   3 2914.51   60.99
   2   5   3 2918.11   60.49
   2   5   3 2952.10   66.09
  -3  -5  -3   -2.90    2.30
  -3  -5  -3    4.50    3.90
  -3  -5  -3    3.50    4.90
  -3  -5  -3    2.80    5.20
  -3  -5  -3    3.60    2.00
  -3  -5  -3   -1.50    2.20
   3   5   3    0.80    4.30
   3   5   3    1.20    4.60
   3   5   3    5.60    4.70
   3   5   3    3.00    2.60
   3   5   3   -1.10    4.80
   3   5   3    7.90    5.30
   3   5   3    0.60    2.40
   3   5   3    2.70    2.30
   3   5   3    1.60    2.00
  -4  -5  -3   11.10    6.20
  -4  -5  -3   11.50    6.40
  -4  -5  -3   13.90    2.40
  -4  -5  -3   15.10    4.80
   4   5   3   15.40    5.80
   4   5   3   12.80    6.50
   4   5   3    5.50    5.00
   4   5   3    8.10    5.80
   4   5   3    9.10    2.30
   4   5   3   10.90    3.00
   4   5   3   11.60    2.60
   4   5   3   20.50    8.80
   4   5   3   13.00    2.30
   4   5   3   17.30    6.10
  -5  -5  -3  424.76   10.20
  -5  -5  -3  414.06   18.70
  -5  -5  -3  422.46   18.30
  -5  -5  -3  419.16   10.10
   5   5   3  429.36   12.50
   5   5   3  430.76   12.80
   5   5   3  424.26   21.50
   5   5   3  418.66    9.90
   5   5   3  423.36   22.60
   5   5   3  435.86   14.90
   5   5   3  441.96   19.50
   5   5   3  442.46   18.60
  -6  -5  -3  337.77   18.60
  -6  -5  -3  344.37   18.60
   6   5   3  364.66   19.60
   6   5   3  344.97   12.10
   6   5   3  353.56   11.90
   6   5   3  352.36   21.60
   6   5   3  333.47   14.70
   6   5   3  385.16   20.20
  -7  -5  -3  150.58   17.20
   7   5   3  159.78   20.20
   7   5   3  189.28   18.20
   7   5   3  182.68   16.50
   7   5   3  159.38   13.40
   7   5   3  165.08    9.70
   8  -6  -3  302.37   22.80
   8  -6  -3  328.97   15.60
   8  -6  -3  329.57   12.50
  -8   6   3  361.26   17.60
  -8   6   3  379.36   29.30
   7  -6  -3  140.59   16.90
   7  -6  -3  153.98   12.00
   7  -6  -3  154.18    8.60
  -7   6   3  129.89   13.40
  -7   6   3  175.58   21.80
  -7   6   3  155.68    9.40
  -7   6   3  175.98   12.60
   6  -6  -3   17.90    4.50
   6  -6  -3   -3.90    7.50
   6  -6  -3   14.50    4.90
   6  -6  -3   10.70    6.10
   6  -6  -3    9.70    4.30
  -6   6   3   21.80    5.80
  -6   6   3    9.80    5.20
  -6   6   3   15.20    4.70
  -6   6   3   22.80   11.60
   5  -6  -3  434.86   13.40
   5  -6  -3  429.06   19.10
   5  -6  -3  422.76   22.90
   5  -6  -3  437.16   13.30
   5  -6  -3  449.56   16.20
   5  -6  -3  446.56   22.10
  -5   6   3  437.26   13.60
  -5   6   3  426.56   16.20
  -5   6   3  447.46   16.60
  -5   6   3  421.26   23.60
   4  -6  -3  573.04   15.80
   4  -6  -3  566.74   14.60
   4  -6  -3  573.04   20.60
   4  -6  -3  557.74   18.20
   4  -6  -3  583.04   15.90
   4  -6  -3  561.04   22.60
   4  -6  -3  583.24   24.20
  -4   6   3  575.64   18.30
  -4   6   3  569.54   15.60
  -4   6   3  553.74   15.90
  -4   6   3  567.14   20.00
  -4   6   3  566.04   25.90
   3  -6  -3   10.50    3.90
   3  -6  -3   11.20    6.00
   3  -6  -3    8.40    4.20
   3  -6  -3   13.80    3.20
   3  -6  -3    4.30    4.00
   3  -6  -3   11.70    3.70
   3  -6  -3    8.00    5.40
  -3   6   3    8.60    3.70
  -3   6   3   10.80    3.20
  -3   6   3    8.00    5.50
  -3   6   3    7.20    3.50
  -3   6   3   16.70    9.10
  -3   6   3    8.30    4.00
  -3   6   3    8.80    3.10
   2  -6  -3   21.30    7.50
   2  -6  -3   25.80    5.40
   2  -6  -3   23.60    3.70
   2  -6  -3   24.50    3.80
   2  -6  -3   15.00    3.70
   2  -6  -3   19.60    5.20
  -2   6   3   29.60    6.80
  -2   6   3   28.50    7.20
  -2   6   3   24.20    4.00
  -2   6   3   19.60    4.20
  -2   6   3   22.40    5.80
  -2   6   3   29.00    4.80
   1  -6  -3  983.90   24.50
   1  -6  -3 1053.49   24.00
   1  -6  -3 1030.10   26.20
   1  -6  -3 1003.40   29.50
   1  -6  -3  980.50   23.60
   1  -6  -3  964.00   25.10
  -1   6   3 1016.10   26.60
  -1   6   3  992.70   23.90
  -1   6   3 1005.10   30.50
  -1   6   3 1040.70   26.40
  -1   6   3 1031.30   23.80
  -1   6   3 1018.90   25.70
   0  -6  -3   -1.30    3.50
   0  -6  -3    2.10    3.20
   0  -6  -3    8.20    3.20
   0  -6  -3    6.10    3.10
   0  -6  -3    6.00    3.00
   0  -6  -3    7.20    4.00
   0   6   3   -2.00    2.70
   0   6   3   11.40    5.30
   0   6   3    5.20    3.80
   0   6   3    4.90    2.50
   0   6   3    4.00    3.70
  -1  -6  -3 1093.89   25.70
  -1  -6  -3 1130.29   25.80
  -1  -6  -3 1133.79   27.30
  -1  -6  -3 1142.19   32.20
  -1  -6  -3 1132.79   26.70
  -1  -6  -3 1090.29   28.90
   1   6   3 1136.99   25.80
   1   6   3 1176.98   29.40
   1   6   3 1098.59   32.70
   1   6   3 1126.39   25.90
   1   6   3 1131.29   26.40
   1   6   3 1080.19   30.20
   1   6   3 1132.99   28.80
  -2  -6  -3  452.65   17.20
  -2  -6  -3  463.35   12.20
  -2  -6  -3  439.06   16.40
  -2  -6  -3  462.35   12.30
  -2  -6  -3  429.76   18.20
  -2  -6  -3  451.45   13.10
   2   6   3  462.85   12.30
   2   6   3  443.76   17.90
   2   6   3  469.25   20.70
   2   6   3  453.75   15.80
   2   6   3  458.55   12.30
   2   6   3  470.95   12.50
   2   6   3  430.76   17.10
   2   6   3  466.25   16.60
  -3  -6  -3   -0.40    6.20
  -3  -6  -3   -3.20    5.10
  -3  -6  -3    6.10    4.50
  -3  -6  -3    2.90    2.20
  -3  -6  -3    2.30    3.50
  -3  -6  -3   -0.30    2.70
   3   6   3    6.50    5.90
   3   6   3    1.50    2.80
   3   6   3    2.10    2.00
   3   6   3    0.50    5.40
   3   6   3    7.80    6.00
   3   6   3    0.80    4.70
   3   6   3    2.80    2.90
   3   6   3    3.10    2.90
  -4  -6  -3   10.80    2.80
  -4  -6  -3   10.60    2.70
  -4  -6  -3   15.40    6.20
  -4  -6  -3   15.50    6.90
   4   6   3    8.70    3.30
   4   6   3   10.10    6.30
   4   6   3   11.60    2.30
   4   6   3    7.50    5.60
   4   6   3    8.80    5.90
   4   6   3    8.60    2.70
   4   6   3    9.70    2.70
  -5  -6  -3  164.18    6.30
  -5  -6  -3  166.98   14.20
  -5  -6  -3  187.58   14.40
  -5  -6  -3  164.78    6.20
   5   6   3  184.38   15.30
   5   6   3  162.28    5.70
   5   6   3  173.98   13.20
   5   6   3  160.28   10.30
   5   6   3  183.08   18.40
   5   6   3  151.38    6.70
   5   6   3  162.48    5.90
   5   6   3  165.08   17.80
  -6  -6  -3  139.79   17.20
  -6  -6  -3  145.59   15.90
   6   6   3  125.59   19.10
   6   6   3  108.79   10.80
   6   6   3  158.88   17.40
  -7  -6  -3   98.29   17.00
  -7  -6  -3  111.59   17.80
   7   6   3  117.69   18.90
   7   6   3   71.59   21.10
   7  -7  -3  151.18   10.00
   7  -7  -3  142.49   17.90
   7  -7  -3  170.38   13.60
  -7   7   3  196.28   12.90
  -7   7   3  196.18   22.70
  -7   7   3  156.58   15.40
  -7   7   3  166.18   10.30
   6  -7  -3    2.10    6.20
   6  -7  -3   -3.30    4.30
   6  -7  -3    1.80    5.00
   6  -7  -3    2.30    2.40
   6  -7  -3   -3.20    4.60
  -6   7   3   -1.30    5.40
  -6   7   3   -6.80    5.30
  -6   7   3    3.50   11.20
  -6   7   3    5.10    4.90
   5  -7  -3  378.86   23.60
   5  -7  -3  394.76   11.30
   5  -7  -3  417.66   22.20
   5  -7  -3  400.26   16.30
   5  -7  -3  367.46   17.20
   5  -7  -3  408.76   13.60
  -5   7   3  369.26   16.50
  -5   7   3  392.36   13.60
   4  -7  -3 1613.44   37.00
   4  -7  -3 1579.14   44.60
   4  -7  -3 1616.34   42.20
   4  -7  -3 1591.34   36.30
   4  -7  -3 1601.74   45.80
   4  -7  -3 1698.23   37.30
   4  -7  -3 1572.24   39.70
  -4   7   3 1627.74   40.20
  -4   7   3 1576.34   41.70
  -4   7   3 1622.64   37.30
  -4   7   3 1569.34   36.30
  -4   7   3 1582.94   48.40
   3  -7  -3   30.30    5.10
   3  -7  -3   24.00    4.70
   3  -7  -3   19.70    6.60
   3  -7  -3   35.80    6.20
   3  -7  -3   28.10    7.10
   3  -7  -3   43.30   10.40
  -3   7   3   29.10    7.20
  -3   7   3   23.80    4.40
  -3   7   3   28.70    5.30
  -3   7   3   21.30    4.70
  -3   7   3   27.70    5.00
  -3   7   3   23.90    7.10
   2  -7  -3  905.01   22.30
   2  -7  -3  861.81   23.00
   2  -7  -3  873.91   24.90
   2  -7  -3  918.81   25.60
   2  -7  -3  912.41   22.30
   2  -7  -3  894.31   29.80
  -2   7   3  907.71   25.00
  -2   7   3  896.51   22.10
  -2   7   3  882.71   29.90
  -2   7   3  916.01   22.60
  -2   7   3  869.71   25.00
  -2   7   3  882.91   24.40
   1  -7  -3  762.22   21.50
   1  -7  -3  744.43   19.10
   1  -7  -3  713.53   20.70
   1  -7  -3  752.82   19.00
   1  -7  -3  741.83   19.00
   1  -7  -3  755.12   22.20
   1  -7  -3  742.03   26.00
  -1   7   3  744.63   18.90
  -1   7   3  734.63   20.90
  -1   7   3  766.52   27.20
  -1   7   3  756.32   19.40
  -1   7   3  713.43   21.90
  -1   7   3  742.33   22.20
   0  -7  -3  126.79    7.00
   0  -7  -3  127.29    9.00
   0  -7  -3  128.89   12.90
   0  -7  -3  115.09    9.00
   0  -7  -3  125.39    9.80
   0  -7  -3  120.39    7.20
   0   7   3  107.69    6.60
   0   7   3  120.89   10.90
   0   7   3  145.19   15.70
   0   7   3  116.59   10.40
   0   7   3  123.09    6.70
  -1  -7  -3  691.53   17.80
  -1  -7  -3  667.23   24.40
  -1  -7  -3  707.23   18.80
  -1  -7  -3  720.13   19.90
  -1  -7  -3  712.63   18.00
  -1  -7  -3  671.83   21.30
   1   7   3  681.73   17.90
   1   7   3  702.43   18.30
   1   7   3  721.83   26.80
   1   7   3  732.03   21.80
   1   7   3  691.23   23.10
  -2  -7  -3  699.73   23.50
  -2  -7  -3  713.83   17.80
  -2  -7  -3  695.63   17.90
  -2  -7  -3  702.33   18.90
  -2  -7  -3  687.73   25.30
  -2  -7  -3  674.13   22.20
   2   7   3  716.03   17.60
   2   7   3  704.33   18.00
   2   7   3  702.63   24.20
   2   7   3  698.83   17.80
   2   7   3  725.13   22.10
   2   7   3  686.33   24.10
   2   7   3  711.93   22.90
   2   7   3  711.83   27.40
  -3  -7  -3   91.49   13.20
  -3  -7  -3  100.79    6.50
  -3  -7  -3   93.39   11.60
  -3  -7  -3   97.69    6.20
  -3  -7  -3   91.99   11.20
  -3  -7  -3  105.59    7.40
   3   7   3   90.49    6.20
   3   7   3  110.39   13.20
   3   7   3   94.49    5.20
   3   7   3   91.69   11.10
   3   7   3   88.89    6.20
   3   7   3   96.69   15.90
  -4  -7  -3 2223.08   55.89
  -4  -7  -3 2298.77   56.69
  -4  -7  -3 2285.87   48.90
  -4  -7  -3 2216.78   48.90
   4   7   3 2263.27   49.00
   4   7   3 2294.17   58.29
   4   7   3 2378.56   61.29
   4   7   3 2235.78   48.90
   4   7   3 2175.08   54.19
   4   7   3 2279.47   50.89
  -5  -7  -3  104.49    6.50
  -5  -7  -3  125.99   14.80
  -5  -7  -3  136.59   14.30
   5   7   3  108.99   18.80
   5   7   3  121.89   16.00
   5   7   3   97.69    9.70
   5   7   3  106.39    5.90
   5   7   3  117.19    5.70
   5   7   3   93.69   13.20
  -6  -7  -3   16.70    9.70
  -6  -7  -3    7.80    8.50
   6   7   3   -1.70    7.80
   6   7   3    8.20    8.40
   7  -8  -3  103.99   14.10
   7  -8  -3  101.69    9.80
  -7   8   3   93.39   11.20
  -7   8   3  118.19   11.90
  -7   8   3  118.29   22.20
   6  -8  -3   -2.60    6.10
   6  -8  -3   -2.70    5.70
   6  -8  -3   -3.30    8.20
   6  -8  -3   -0.60    4.90
   6  -8  -3    4.90    3.10
  -6   8   3    5.10   12.70
  -6   8   3   -0.30    5.60
  -6   8   3    1.50    5.50
   5  -8  -3  309.17   20.00
   5  -8  -3  264.37    9.70
   5  -8  -3  275.27   12.70
   5  -8  -3  266.47   17.70
   5  -8  -3  256.27   11.50
  -5   8   3  226.18   16.10
  -5   8   3  249.58   22.70
  -5   8   3  251.97   11.30
   4  -8  -3 1030.40   33.30
   4  -8  -3 1128.49   41.20
   4  -8  -3 1029.70   31.30
   4  -8  -3 1029.80   25.50
   4  -8  -3 1007.20   26.00
  -4   8   3  987.40   29.60
  -4   8   3 1022.90   55.99
  -4   8   3 1026.80   26.10
  -4   8   3 1005.10   25.80
  -4   8   3 1030.60   34.70
   3  -8  -3   27.40    5.90
   3  -8  -3   30.60    5.60
   3  -8  -3   29.90    6.90
   3  -8  -3   23.20    5.00
   3  -8  -3   17.90    7.70
  -3   8   3   13.30    5.40
  -3   8   3   20.90    7.40
  -3   8   3   26.00    5.40
  -3   8   3   19.10    5.30
  -3   8   3   20.00    4.50
  -3   8   3   17.30    4.60
   2  -8  -3  419.86   13.40
   2  -8  -3  441.16   17.10
   2  -8  -3  413.86   18.10
   2  -8  -3  426.96   14.70
   2  -8  -3  420.26   13.60
   2  -8  -3  419.46   15.70
   2  -8  -3  409.16   22.00
  -2   8   3  426.86   22.70
  -2   8   3  427.96   13.50
  -2   8   3  428.96   16.50
  -2   8   3  422.76   16.50
  -2   8   3  411.86   13.50
  -2   8   3  413.96   17.10
   1  -8  -3  657.23   18.00
   1  -8  -3  637.74   25.60
   1  -8  -3  675.53   22.00
   1  -8  -3  663.53   20.20
   1  -8  -3  676.63   20.80
   1  -8  -3  642.14   18.10
  -1   8   3  666.73   18.20
  -1   8   3  628.74   20.90
  -1   8   3  672.63   22.10
  -1   8   3  690.93   20.20
  -1   8   3  680.83   18.40
  -1   8   3  686.93   27.90
   0  -8  -3  102.59   10.60
   0  -8  -3  101.79    9.90
   0  -8  -3   89.39    8.70
   0  -8  -3  105.59    9.40
   0  -8  -3  115.19    7.90
   0   8   3  111.89    8.30
   0   8   3  118.39   17.30
   0   8   3  103.19   12.00
   0   8   3  100.39    8.00
   0   8   3   92.69    7.70
  -1  -8  -3  656.83   20.90
  -1  -8  -3  680.03   23.90
  -1  -8  -3  634.24   17.50
  -1  -8  -3  637.14   21.60
  -1  -8  -3  653.13   18.40
   1   8   3  669.13   28.10
   1   8   3  659.23   17.80
   1   8   3  661.23   23.60
   1   8   3  654.73   17.80
   1   8   3  635.04   23.30
   1   8   3  649.34   17.60
   1   8   3  645.24   22.00
  -2  -8  -3  643.24   18.60
  -2  -8  -3  643.84   23.30
  -2  -8  -3  673.13   30.40
  -2  -8  -3  608.24   17.20
  -2  -8  -3  645.04   17.20
  -2  -8  -3  642.24   22.20
   2   8   3  631.54   24.20
   2   8   3  645.94   16.50
   2   8   3  624.84   22.20
   2   8   3  639.14   24.00
   2   8   3  648.04   28.00
   2   8   3  654.13   17.30
  -3  -8  -3    3.80    6.60
  -3  -8  -3    3.20    3.80
  -3  -8  -3    8.90    7.70
  -3  -8  -3    0.80    2.90
   3   8   3    5.40    3.70
   3   8   3   -0.10    3.50
   3   8   3    0.70    6.30
   3   8   3   -6.20    7.70
  -4  -8  -3   73.49    7.30
  -4  -8  -3  107.09   12.90
  -4  -8  -3   90.19   13.50
   4   8   3   63.39   18.40
   4   8   3   73.99    6.70
   4   8   3  102.39   15.70
   4   8   3   60.19   10.10
  -5  -8  -3  330.67   19.70
  -5  -8  -3  319.07   21.90
   5   8   3  338.07   21.40
   5   8   3  263.57   24.80
   5   8   3  327.27   10.30
   6  -9  -3   70.39   16.90
   6  -9  -3   84.89   10.00
  -6   9   3   83.39   11.10
  -6   9   3   88.79   21.60
  -6   9   3   90.19   11.90
   5  -9  -3   99.99   11.80
   5  -9  -3  115.39    9.80
   5  -9  -3   99.09   15.70
   5  -9  -3  119.69    7.80
  -5   9   3   84.19    8.00
  -5   9   3  103.39   10.60
  -5   9   3  100.19   21.10
   4  -9  -3  389.46   15.40
   4  -9  -3  402.66   20.80
   4  -9  -3  384.16   13.50
   4  -9  -3  381.46   14.30
   4  -9  -3  372.86   19.20
  -4   9   3  362.76   14.30
  -4   9   3  390.56   23.10
  -4   9   3  360.96   26.10
  -4   9   3  384.46   14.80
   3  -9  -3   83.49   13.00
   3  -9  -3   74.89    8.90
   3  -9  -3   64.09    9.50
   3  -9  -3   91.49    8.80
   3  -9  -3   85.69   12.10
   3  -9  -3   67.49   14.20
  -3   9   3   86.89   19.00
  -3   9   3   79.69   13.10
  -3   9   3   77.99   10.20
  -3   9   3   75.29    8.30
   2  -9  -3  734.03   22.60
   2  -9  -3  765.12   25.90
   2  -9  -3  776.12   21.20
   2  -9  -3  766.92   24.70
   2  -9  -3  754.62   22.40
   2  -9  -3  884.81   23.90
  -2   9   3  679.93   41.60
  -2   9   3  764.22   24.20
  -2   9   3  760.92   24.30
  -2   9   3  761.42   21.40
  -2   9   3  765.32   21.10
   1  -9  -3  312.97   16.60
   1  -9  -3  323.37   14.50
   1  -9  -3  349.57   12.70
   1  -9  -3  342.07   15.20
  -1   9   3  330.97   12.40
  -1   9   3  272.97   26.00
  -1   9   3  322.87   14.30
  -1   9   3  329.87   16.70
  -1   9   3  321.87   12.60
   0  -9  -3   63.59   10.10
   0  -9  -3   48.30   10.90
   0  -9  -3   64.09    8.00
   0  -9  -3   52.59    9.20
   0   9   3   54.89    7.30
   0   9   3   67.79    8.20
   0   9   3   62.09   12.60
  -1  -9  -3  369.46   12.90
  -1  -9  -3  374.96   17.10
  -1  -9  -3  370.06   19.70
  -1  -9  -3  354.46   15.50
  -1  -9  -3  380.56   13.50
   1   9   3  364.26   12.90
   1   9   3  408.86   21.80
   1   9   3  366.96   13.00
   1   9   3  360.16   23.90
   1   9   3  343.17   26.80
  -2  -9  -3  104.09   14.00
  -2  -9  -3   83.49   12.40
  -2  -9  -3   86.29    8.00
   2   9   3   78.19    8.10
   2   9   3   78.49   18.80
   2   9   3   92.79   14.30
   2   9   3   97.29    7.80
   2   9   3   95.99    6.30
  -3  -9  -3    4.70    6.70
  -3  -9  -3   -0.10    3.50
  -3  -9  -3    8.40    8.30
  -3  -9  -3   -3.30    4.20
   3   9   3   -6.70    8.30
   3   9   3   -6.70    3.70
   3   9   3   -3.80    4.40
   3   9   3    2.70    6.80
  -4  -9  -3   47.60    8.50
  -4  -9  -3   58.89   10.70
  -4  -9  -3   73.09   13.80
   4   9   3   64.59   16.20
   4   9   3   44.60    6.90
  -5  -9  -3  152.58   17.10
  -5  -9  -3  104.49   17.20
   5   9   3  120.69   19.70
   5   9   3  121.59    7.80
   6 -10  -3    8.40    8.00
   6 -10  -3   14.00    6.90
  -6  10   3   31.60   16.70
  -6  10   3    8.90    7.30
   5 -10  -3  205.18   12.50
   5 -10  -3  155.18   18.30
   5 -10  -3  203.18   10.30
  -5  10   3  192.48   12.10
  -5  10   3  164.68   25.20
   4 -10  -3  399.66   22.40
   4 -10  -3  389.26   15.30
   4 -10  -3  408.36   14.80
   4 -10  -3  390.16   20.80
  -4  10   3  406.16   15.90
  -4  10   3  366.66   29.10
  -4  10   3  362.96   15.80
  -4  10   3  385.86   25.20
   3 -10  -3  100.69   10.00
   3 -10  -3  121.29   10.30
  -3  10   3  103.59   12.10
  -3  10   3  108.19   10.60
  -3  10   3   89.79   19.50
   2 -10  -3 1071.59   35.10
   2 -10  -3 1179.08   31.90
   2 -10  -3 1172.38   29.90
   2 -10  -3 1176.58   33.50
  -2  10   3 1170.68   33.30
  -2  10   3 1171.08   40.90
  -2  10   3 1199.28   34.10
  -2  10   3 1193.98   30.10
   1 -10  -3  281.57   15.10
   1 -10  -3  279.57   12.70
   1 -10  -3  294.67   15.10
   1 -10  -3  261.67   17.60
  -1  10   3  291.97   14.80
  -1  10   3  316.27   17.70
  -1  10   3  266.17   23.30
  -1  10   3  326.87   14.50
  -1  10   3  275.27   12.00
   0 -10  -3  115.09   11.10
   0 -10  -3  140.99   10.10
   0 -10  -3   97.59   14.00
   0  10   3  140.89   10.40
   0  10   3  140.29   14.70
   0  10   3  140.99    8.90
   0  10   3   99.29   20.40
   0  10   3  126.09   10.70
  -1 -10  -3  262.77   28.40
  -1 -10  -3  344.17   17.40
  -1 -10  -3  343.07   13.30
  -1 -10  -3  308.17   16.30
   1  10   3  317.57   24.40
   1  10   3  359.16   13.20
   1  10   3  328.27   19.30
   1  10   3  335.67   13.00
   1  10   3  333.67   13.60
  -2 -10  -3   27.70    8.50
  -2 -10  -3   24.60   10.00
  -2 -10  -3    8.60    7.00
  -2 -10  -3   16.10    5.40
   2  10   3    2.10    9.30
   2  10   3   21.60    5.30
   2  10   3   21.50    7.70
   2  10   3   15.10    5.90
  -3 -10  -3   17.30    9.10
  -3 -10  -3    5.30    9.20
  -3 -10  -3   -1.30    5.10
   3  10   3    7.70    7.40
   3  10   3   -2.60    4.50
   3  10   3   -6.70    8.90
  -4 -10  -3   57.19   11.60
   4  10   3   55.89    8.20
   4  10   3   76.19   18.20
   4 -11  -3   39.90    9.80
   4 -11  -3   12.80    7.70
   4 -11  -3   30.50    7.40
  -4  11   3   21.00    7.90
  -4  11   3   16.40    6.50
  -4  11   3   22.00    9.40
  -4  11   3   -4.20   15.60
   3 -11  -3   34.20    7.20
   3 -11  -3   17.10    7.50
  -3  11   3   20.50    9.90
  -3  11   3   33.30    7.40
  -3  11   3   20.00    6.70
   2 -11  -3  549.54   18.60
   2 -11  -3  497.95   21.80
   2 -11  -3  555.74   20.60
  -2  11   3  547.95   18.70
  -2  11   3  491.65   29.40
  -2  11   3  537.05   23.80
   1 -11  -3  152.78   10.60
   1 -11  -3  135.29   13.80
   1 -11  -3  176.58   14.30
  -1  11   3  156.78   10.60
  -1  11   3  151.38   16.60
  -1  11   3  158.38   13.30
  -1  11   3  111.09   23.10
   0 -11  -3  125.29   12.00
   0 -11  -3  162.18   14.70
   0 -11  -3  127.49   12.00
   0  11   3  145.99   17.40
   0  11   3  159.48   11.20
   0  11   3   99.59   23.30
  -1 -11  -3  243.38   12.80
  -1 -11  -3  203.08   19.60
  -1 -11  -3  245.28   17.10
   1  11   3  195.88   25.00
   1  11   3  242.98   19.60
   1  11   3  227.28   12.30
  -2 -11  -3  456.95   22.70
  -2 -11  -3  439.16   16.00
  -2 -11  -3  435.26   23.20
   2  11   3  382.36   15.50
   2  11   3  363.36   30.40
   2  11   3  428.16   24.60
   2 -12  -3  369.16   20.80
   2 -12  -3  429.26   19.50
   2 -12  -3  416.86   17.60
  -2  12   3  398.96   22.30
  -2  12   3  407.96   16.60
  -2  12   3  381.56   30.80
   1 -12  -3  140.79   15.70
   1 -12  -3   92.19   14.30
  -1  12   3  104.49   18.40
  -1  12   3  109.09   12.20
   0 -12  -3   94.09   15.30
   0 -12  -3  160.48   13.30
   0 -12  -3  130.39   16.40
   0  12   3  128.39   18.90
   0  12   3  107.89   11.80
   2  12  -4  -15.20   10.00
   2  12  -4   10.90    6.20
  -2 -12   4   -0.80    6.70
  -2 -12   4    2.80    9.00
  -2 -12   4    9.20    8.80
   1  12  -4   63.19   10.30
   1  12  -4   42.20   12.10
  -1 -12   4   96.39   15.70
  -1 -12   4   60.49   12.10
  -1 -12   4   62.89   13.40
   0  12  -4  388.96   29.00
   0  12  -4  426.66   16.70
   0 -12   4  445.76   17.00
   0 -12   4  454.35   21.70
   0 -12   4  409.76   16.20
  -1  12  -4  116.99   23.50
  -1  12  -4  156.98   11.20
   1 -12   4  164.08   16.20
   1 -12   4  152.98   12.00
   1 -12   4  113.49   12.60
  -2  12  -4   75.39   10.10
  -2  12  -4   24.30   10.80
   2 -12   4   75.39   14.50
   2 -12   4   42.50    7.30
  -3  12  -4  401.96   18.90
  -3  12  -4  352.86   27.20
  -3  12  -4  380.66   16.80
   3 -12   4  336.87   20.00
   3 -12   4  396.06   16.40
   3 -12   4  374.76   19.80
   3 -12   4  407.46   21.80
  -4  12  -4   36.10    8.50
  -4  12  -4   50.69   13.00
  -4  12  -4   10.60    9.70
   4 -12   4   23.60    7.60
   4 -12   4   24.40    9.30
   4 -12   4   21.70    9.20
   4 -12   4   10.20    7.70
   3  11  -4  175.18   10.80
   3  11  -4  142.09   24.30
  -3 -11   4  191.18   17.90
  -3 -11   4  169.08   11.20
  -3 -11   4  201.98   13.60
   2  11  -4  821.52   22.90
   2  11  -4  800.42   35.90
  -2 -11   4  832.12   26.40
  -2 -11   4  805.22   29.40
  -2 -11   4  832.52   22.90
   1  11  -4   16.30    5.50
   1  11  -4   18.70    6.70
   1  11  -4    0.10    8.50
  -1 -11   4   14.40    5.50
  -1 -11   4   21.10    8.10
   0  11  -4  198.88   21.90
   0  11  -4  211.18   18.80
   0  11  -4  263.57   15.80
   0  11  -4  229.78   11.20
   0 -11   4  224.48   16.20
   0 -11   4  197.98   11.10
   0 -11   4  238.78   12.10
  -1  11  -4  114.99   10.00
  -1  11  -4   93.59   20.20
  -1  11  -4  115.19   10.40
  -1  11  -4  141.89   12.50
   1 -11   4  105.49   13.30
   1 -11   4   98.99   10.90
   1 -11   4  110.09   10.00
  -2  11  -4   14.00    6.90
  -2  11  -4    1.50    5.90
  -2  11  -4    5.50    8.30
   2 -11   4   17.40    6.10
   2 -11   4    1.90    7.30
   2 -11   4   11.70    7.00
  -3  11  -4  231.88   22.60
  -3  11  -4  246.48   13.10
  -3  11  -4  274.67   17.70
   3 -11   4  232.88   17.60
   3 -11   4  212.78   18.50
   3 -11   4  243.08   12.70
   3 -11   4  218.28   17.10
  -4  11  -4  299.47   14.60
  -4  11  -4  319.17   24.40
  -4  11  -4  332.47   22.60
  -4  11  -4  334.27   15.40
   4 -11   4  350.96   14.70
   4 -11   4  326.37   20.10
   4 -11   4  313.47   19.40
  -5  11  -4   51.39   20.30
  -5  11  -4   81.99   12.00
   5 -11   4   68.19   10.60
   5 -11   4   38.90    8.80
   5 -11   4   32.90    8.60
   4  10  -4   24.30   10.40
   4  10  -4   23.50    7.40
   4  10  -4   42.30    5.60
   3  10  -4  265.47   18.30
   3  10  -4  273.17   24.10
   3  10  -4  259.47   11.60
  -3 -10   4  286.47   13.80
  -3 -10   4  256.17   18.90
  -3 -10   4  290.37   17.80
  -3 -10   4  276.67   11.60
   2  10  -4   -3.10    7.60
   2  10  -4   -5.30    5.50
   2  10  -4   -0.70    5.10
  -2 -10   4   -5.60    4.60
  -2 -10   4   -7.10    5.40
  -2 -10   4   -3.10    6.90
  -2 -10   4    3.50    6.50
   1  10  -4  123.39   12.20
   1  10  -4  114.49    7.60
   1  10  -4   73.69   17.90
   1  10  -4  107.59    9.90
  -1 -10   4   97.29   12.80
  -1 -10   4  110.79    8.90
  -1 -10   4   73.79   14.30
   0  10  -4 2122.79   48.30
   0  10  -4 2141.69   48.30
   0  10  -4 2011.00   61.89
   0  10  -4 2147.99   51.69
   0 -10   4 2137.49   47.80
   0 -10   4 2034.90   54.09
   0 -10   4 2154.78   48.00
  -1  10  -4  359.46   14.40
  -1  10  -4  402.16   15.80
  -1  10  -4  379.96   15.30
  -1  10  -4  373.26   24.20
   1 -10   4  325.07   19.80
   1 -10   4  382.16   14.90
   1 -10   4  392.96   14.00
   1 -10   4  386.26   17.60
   1 -10   4  377.36   17.60
  -2  10  -4 1067.49   32.20
  -2  10  -4 1091.79   28.30
  -2  10  -4 1133.59   30.20
  -2  10  -4 1100.79   37.60
   2 -10   4 1119.59   32.10
   2 -10   4 1123.69   30.70
   2 -10   4 1057.49   32.00
   2 -10   4 1073.19   33.90
  -3  10  -4  154.38    9.90
  -3  10  -4  175.48   15.60
  -3  10  -4  171.88    8.70
  -3  10  -4  147.09   19.50
   3 -10   4  148.69   14.70
   3 -10   4  145.69   20.30
   3 -10   4  151.08   14.00
   3 -10   4  156.48    9.60
  -4  10  -4  175.38   10.60
  -4  10  -4  161.08   19.30
  -4  10  -4  194.98   11.70
  -4  10  -4  185.08   11.80
  -4  10  -4  198.68   18.50
   4 -10   4  181.38   16.10
   4 -10   4  192.08   14.10
   4 -10   4  161.28   15.60
   4 -10   4  168.38   10.70
  -5  10  -4    7.40   10.90
  -5  10  -4   -7.40   14.60
  -5  10  -4    0.80    3.10
  -5  10  -4   -1.80    5.80
  -5  10  -4    7.50   17.20
   5 -10   4    1.30    5.20
   5 -10   4    2.60    6.80
   5 -10   4   -0.90    6.50
   5 -10   4    4.10    7.40
  -6  10  -4  126.09   11.90
  -6  10  -4  112.19   25.30
   6 -10   4   79.99   17.80
   6 -10   4  103.39   17.10
   6 -10   4  117.99   10.40
   5   9  -4    5.80    9.00
   5   9  -4   22.10    4.50
  -5  -9   4   18.90    8.60
  -5  -9   4   24.70    6.70
   4   9  -4  -10.30    7.80
   4   9  -4   -9.50    5.50
   4   9  -4    1.50    3.80
   4   9  -4   -6.00    7.50
  -4  -9   4    6.70    5.80
  -4  -9   4    4.90    4.20
  -4  -9   4   12.40    5.40
  -4  -9   4   10.10    7.80
   3   9  -4  216.28   20.20
   3   9  -4  239.88   11.00
   3   9  -4  221.98   16.20
   3   9  -4  181.38   14.20
   3   9  -4  236.38    9.80
  -3  -9   4  242.48   11.90
  -3  -9   4  224.48   10.10
  -3  -9   4  232.68   15.60
  -3  -9   4  209.58   16.00
   2   9  -4   90.09    8.50
   2   9  -4  111.19   12.60
   2   9  -4   99.29    8.30
   2   9  -4  107.99   13.90
   2   9  -4   67.59   12.50
   2   9  -4   80.89   17.00
  -2  -9   4   87.89   12.60
  -2  -9   4   94.79   10.10
  -2  -9   4   92.89   13.00
  -2  -9   4  104.09    8.00
   1   9  -4  408.26   18.00
   1   9  -4  436.56   14.10
   1   9  -4  417.56   13.30
   1   9  -4  429.36   17.70
   1   9  -4  425.26   23.50
   1   9  -4  418.76   13.90
  -1  -9   4  425.76   18.50
  -1  -9   4  443.36   24.40
  -1  -9   4  430.46   13.80
  -1  -9   4  419.96   19.20
   0   9  -4  421.26   14.10
   0   9  -4  407.86   14.60
   0   9  -4  383.46   17.30
   0   9  -4  418.66   22.60
   0   9  -4  418.36   16.20
   0   9  -4  420.16   13.30
   0  -9   4  417.06   17.60
   0  -9   4  419.76   20.80
   0  -9   4  415.46   13.30
   0  -9   4  394.46   13.60
   0  -9   4  383.56   18.80
   0  -9   4  408.16   13.20
  -1   9  -4   17.70    4.60
  -1   9  -4   15.10    4.70
  -1   9  -4    7.70    5.70
  -1   9  -4   11.50    6.50
  -1   9  -4   18.90    6.00
  -1   9  -4   17.60    5.40
   1  -9   4   15.50    4.90
   1  -9   4   14.80    4.40
   1  -9   4   13.20    6.10
   1  -9   4   15.90    4.10
   1  -9   4   14.20    6.30
   1  -9   4    9.70    6.20
  -2   9  -4  168.38   17.60
  -2   9  -4  150.38   12.50
  -2   9  -4  163.98    9.00
  -2   9  -4  140.89    8.90
   2  -9   4  146.29    9.40
   2  -9   4  158.18   11.60
   2  -9   4  169.18   13.60
   2  -9   4  170.68   15.80
   2  -9   4  122.09   15.20
   2  -9   4  159.78    9.20
  -3   9  -4  121.39    6.80
  -3   9  -4  106.59    8.20
  -3   9  -4  116.39   13.80
  -3   9  -4  102.89   16.70
   3  -9   4  108.09   13.10
   3  -9   4  102.99    7.90
   3  -9   4   90.29   11.90
   3  -9   4   91.29   14.50
   3  -9   4  102.29    9.70
  -4   9  -4   11.40    9.10
  -4   9  -4    3.30    6.40
  -4   9  -4    2.80    3.90
  -4   9  -4    8.90    5.00
   4  -9   4    2.90    5.50
   4  -9   4    1.20    6.10
   4  -9   4    4.10    6.00
   4  -9   4   -6.60   10.70
   4  -9   4   12.60    5.00
   4  -9   4    8.80    4.40
  -5   9  -4  124.89   18.40
  -5   9  -4  120.69   10.00
  -5   9  -4   93.39   21.70
   5  -9   4  108.59   10.50
   5  -9   4   70.49   16.30
   5  -9   4  108.59   14.80
   5  -9   4  107.59    8.90
   5  -9   4  110.99   14.30
  -6   9  -4  164.88   22.90
  -6   9  -4  176.18   22.90
  -6   9  -4  158.08   10.90
   6  -9   4  141.19   17.40
   6  -9   4  147.29   10.10
   6  -9   4  184.88   16.90
  -7   9  -4   34.40    6.90
   7  -9   4   29.20    8.90
   7  -9   4   39.70    6.40
   7  -9   4   22.10    9.00
   6   8  -4  156.18   23.20
   6   8  -4  178.58    7.70
  -6  -8   4  197.68   17.80
   5   8  -4  123.09   10.50
   5   8  -4  108.99    7.00
   5   8  -4   78.19   14.80
   5   8  -4  112.39   19.30
  -5  -8   4  115.19   14.80
  -5  -8   4   99.39    7.60
  -5  -8   4  122.29   10.00
  -5  -8   4  115.89   14.50
   4   8  -4  205.08   19.70
   4   8  -4  200.48    8.90
   4   8  -4  176.08   13.10
   4   8  -4  214.98   13.50
   4   8  -4  204.18   15.70
  -4  -8   4  211.08   15.00
  -4  -8   4  219.68   15.10
  -4  -8   4  207.28   10.70
  -4  -8   4  201.88    8.80
   3   8  -4  358.06   11.70
   3   8  -4  275.27   25.10
   3   8  -4  340.37   11.50
   3   8  -4  355.46   15.50
   3   8  -4  356.76   17.60
   3   8  -4  387.46   17.80
  -3  -8   4  357.66   13.20
  -3  -8   4  347.17   16.90
  -3  -8   4  342.27   11.30
  -3  -8   4  327.37   18.20
  -3  -8   4  362.16   11.40
   2   8  -4   11.70    5.80
   2   8  -4   -0.50    4.90
   2   8  -4   -1.30    3.60
   2   8  -4    2.50    5.00
   2   8  -4    2.10    3.60
   2   8  -4    6.30    6.30
  -2  -8   4    0.70    3.50
  -2  -8   4   10.00    5.40
  -2  -8   4   -0.60    3.80
  -2  -8   4    3.50    4.50
  -2  -8   4    0.60    5.80
   1   8  -4  390.96   16.00
   1   8  -4  375.66   12.40
   1   8  -4  382.36   12.50
   1   8  -4  392.16   18.20
   1   8  -4  387.16   15.80
   1   8  -4  378.36   13.90
   1   8  -4  399.46   20.90
  -1  -8   4  381.56   12.10
  -1  -8   4  369.06   12.20
  -1  -8   4  374.36   17.00
  -1  -8   4  375.96   18.70
  -1  -8   4  370.86   11.60
  -1  -8   4  381.66   16.40
   0   8  -4  133.69    8.10
   0   8  -4  140.69    9.60
   0   8  -4  147.99   11.60
   0   8  -4  144.39   15.00
   0   8  -4  146.69    9.90
   0   8  -4  142.89    7.80
   0  -8   4  137.99   12.80
   0  -8   4  134.79    7.40
   0  -8   4  149.79    8.30
   0  -8   4  143.49    7.90
   0  -8   4  137.09   13.10
   0  -8   4  155.68   11.60
   0  -8   4  148.89   11.40
  -1   8  -4  564.34   17.00
  -1   8  -4  547.85   15.70
  -1   8  -4  582.94   16.10
  -1   8  -4  591.44   19.60
  -1   8  -4  535.45   19.00
  -1   8  -4  573.74   23.10
   1  -8   4  559.14   17.20
   1  -8   4  574.54   16.00
   1  -8   4  560.14   15.70
   1  -8   4  553.54   21.80
   1  -8   4  557.74   19.30
   1  -8   4  544.45   21.10
  -2   8  -4  628.34   17.00
  -2   8  -4  646.74   21.20
  -2   8  -4  640.94   24.50
  -2   8  -4  619.14   22.40
  -2   8  -4  628.14   17.50
  -2   8  -4  624.84   17.30
   2  -8   4  636.44   17.20
   2  -8   4  637.94   23.20
   2  -8   4  646.64   17.70
   2  -8   4  638.04   23.80
   2  -8   4  608.04   19.80
   2  -8   4  645.44   21.20
  -3   8  -4  229.88   17.20
  -3   8  -4  210.48    9.20
  -3   8  -4  208.68   13.20
  -3   8  -4  216.18   15.50
  -3   8  -4  226.58    7.70
   3  -8   4  246.68   14.50
   3  -8   4  230.38   15.50
   3  -8   4  223.48   17.20
   3  -8   4  233.18    9.50
   3  -8   4  225.08    9.80
   3  -8   4  223.78   13.60
  -4   8  -4  199.08   14.00
  -4   8  -4  217.78   10.00
  -4   8  -4  216.28   16.40
  -4   8  -4  206.08   10.10
  -4   8  -4  227.68   17.80
   4  -8   4  230.38   15.90
   4  -8   4  234.68   10.60
   4  -8   4  200.88   18.80
   4  -8   4  218.68   14.50
   4  -8   4  218.68   14.70
   4  -8   4  223.28   10.00
  -5   8  -4  152.48   18.20
  -5   8  -4  161.58    9.60
  -5   8  -4  144.99   19.70
   5  -8   4  166.08   15.00
   5  -8   4  125.19   18.30
   5  -8   4  126.29   15.20
   5  -8   4  149.88    8.90
   5  -8   4  149.19    9.90
   5  -8   4  160.88   21.90
  -6   8  -4  130.69   20.60
  -6   8  -4  129.09    9.80
  -6   8  -4  155.78   20.70
   6  -8   4  125.79    9.30
   6  -8   4  114.59   15.60
   6  -8   4  121.59    8.70
   6  -8   4  107.19   14.20
  -7   8  -4  114.39   22.80
  -7   8  -4   69.69    9.40
   7  -8   4   78.69   15.20
   7  -8   4   79.49    8.40
   7  -8   4   72.39   17.00
   6   7  -4   79.99    5.50
   6   7  -4   53.39    8.30
   6   7  -4   81.89   18.90
  -6  -7   4  100.49   14.20
   5   7  -4   32.00    5.50
   5   7  -4   38.10    5.60
   5   7  -4   26.40    6.50
  -5  -7   4   46.40    5.30
  -5  -7   4   43.70    8.10
  -5  -7   4   46.60   11.80
  -5  -7   4   38.50    5.70
  -5  -7   4   55.29   12.50
   4   7  -4   11.50    7.40
   4   7  -4   15.20    3.50
   4   7  -4   16.50    5.40
   4   7  -4    9.10    4.70
   4   7  -4   13.80    3.50
  -4  -7   4   20.30    3.70
  -4  -7   4   17.40    6.40
  -4  -7   4   14.80    3.50
  -4  -7   4   12.30    4.70
  -4  -7   4   24.80    6.80
   3   7  -4  186.68   16.20
   3   7  -4  170.48   11.10
   3   7  -4  167.28   13.80
   3   7  -4  162.48    7.70
   3   7  -4  169.48   13.20
   3   7  -4  170.58    7.40
  -3  -7   4  164.28    8.70
  -3  -7   4  155.68    7.60
  -3  -7   4  158.98   12.00
  -3  -7   4  167.28   12.30
  -3  -7   4  165.48    7.30
   2   7  -4  840.92   20.70
   2   7  -4  871.31   23.70
   2   7  -4  831.72   25.30
   2   7  -4  860.91   20.80
   2   7  -4  837.52   26.00
   2   7  -4  884.01   29.10
  -2  -7   4  879.91   20.80
  -2  -7   4  857.71   20.70
  -2  -7   4  851.91   25.50
  -2  -7   4  820.42   24.80
  -2  -7   4  852.11   27.80
  -2  -7   4  852.91   22.50
   1   7  -4  263.07   16.40
   1   7  -4  251.97   14.20
   1   7  -4  242.78   11.80
   1   7  -4  240.18   11.90
   1   7  -4  239.78    9.10
   1   7  -4  234.98   10.40
  -1  -7   4  250.77    8.80
  -1  -7   4  250.57   12.60
  -1  -7   4  247.58    7.40
  -1  -7   4  228.88   13.50
  -1  -7   4  241.98   13.20
  -1  -7   4  233.48    8.90
   0   7  -4  825.52   20.60
   0   7  -4  826.22   23.30
   0   7  -4  825.42   25.60
   0   7  -4  834.02   27.10
   0   7  -4  865.51   20.60
   0   7  -4  852.11   23.50
   0  -7   4  859.41   24.20
   0  -7   4  898.91   25.70
   0  -7   4  816.32   23.40
   0  -7   4  838.62   20.80
   0  -7   4  864.81   26.40
   0  -7   4  831.82   20.50
   0  -7   4  822.82   20.50
  -1   7  -4  248.98   10.00
  -1   7  -4  252.97    9.40
  -1   7  -4  244.68   12.60
  -1   7  -4  261.47   12.20
  -1   7  -4  283.37   15.80
  -1   7  -4  272.97    9.70
   1  -7   4  269.97   12.80
   1  -7   4  270.97   10.80
   1  -7   4  257.07    9.70
   1  -7   4  272.77   14.20
   1  -7   4  260.17    9.60
   1  -7   4  265.07   14.50
  -2   7  -4  958.10   23.10
  -2   7  -4  912.01   28.40
  -2   7  -4  965.70   29.20
  -2   7  -4  953.50   22.70
  -2   7  -4  988.00   26.60
  -2   7  -4  943.61   23.20
   2  -7   4  951.90   25.80
   2  -7   4  982.40   28.30
   2  -7   4  968.00   23.30
   2  -7   4  964.10   26.60
   2  -7   4  980.90   28.90
   2  -7   4  963.90   23.40
  -3   7  -4  473.15   11.20
  -3   7  -4  471.25   13.70
  -3   7  -4  446.36   16.90
  -3   7  -4  487.65   19.70
  -3   7  -4  489.95   14.10
  -3   7  -4  458.25   20.50
  -3   7  -4  476.55   14.60
   3  -7   4  463.25   17.20
   3  -7   4  489.65   14.00
   3  -7   4  459.55   13.70
   3  -7   4  471.75   17.20
   3  -7   4  465.85   18.50
   3  -7   4  482.65   21.00
   3  -7   4  458.85   19.80
  -4   7  -4   24.10    3.90
  -4   7  -4   38.50   12.60
  -4   7  -4   22.70    5.10
  -4   7  -4   16.20    5.40
  -4   7  -4   32.00    6.10
  -4   7  -4   25.50    9.00
   4  -7   4   20.60    6.00
   4  -7   4   10.50    7.10
   4  -7   4   20.00    5.50
   4  -7   4   32.10   10.00
   4  -7   4   29.50    4.70
   4  -7   4   23.20    4.30
   4  -7   4   22.20    5.50
  -5   7  -4  182.78    9.10
  -5   7  -4  187.18   18.30
  -5   7  -4  173.88   19.40
  -5   7  -4  189.38   12.60
  -5   7  -4  176.48   12.80
   5  -7   4  162.28   18.20
   5  -7   4  182.18    8.70
   5  -7   4  200.18   13.90
   5  -7   4  179.58    8.80
   5  -7   4  176.28   14.50
   5  -7   4  157.78   14.40
  -6   7  -4  350.66   23.80
  -6   7  -4  346.67   12.50
  -6   7  -4  349.67   24.40
   6  -7   4  323.17   13.60
   6  -7   4  357.86   11.80
   6  -7   4  354.56   17.60
   6  -7   4  310.57   18.30
   6  -7   4  351.66   19.20
  -7   7  -4   89.89   20.30
  -7   7  -4   70.29    8.20
  -7   7  -4   97.89   21.30
   7  -7   4   60.59   15.40
   7  -7   4   63.19   13.20
   7  -7   4   90.69    7.90
   8  -7   4  145.59   17.00
   8  -7   4  163.38   20.40
   8  -7   4  162.08    9.60
   7   6  -4   24.40    9.40
   7   6  -4   22.90    7.70
  -7  -6   4   32.50    8.60
   6   6  -4  302.57   20.00
   6   6  -4  279.67    8.10
   6   6  -4  277.87   18.30
   6   6  -4  280.67    8.40
   6   6  -4  254.07   12.40
   6   6  -4  297.77   21.80
  -6  -6   4  277.17    8.70
  -6  -6   4  304.07   16.80
  -6  -6   4  282.87    8.70
   5   6  -4  113.59    9.40
   5   6  -4  115.49   13.50
   5   6  -4  101.39    5.50
   5   6  -4  105.79    5.70
   5   6  -4   72.59   16.80
   5   6  -4  103.89   13.50
  -5  -6   4  108.89   11.90
  -5  -6   4  103.19    5.80
  -5  -6   4  110.19    5.60
  -5  -6   4  105.29   14.70
  -5  -6   4  114.99   12.00
   4   6  -4  288.67    9.10
   4   6  -4  305.07   19.10
   4   6  -4  301.87   12.30
   4   6  -4  320.97   16.00
   4   6  -4  281.07    9.30
   4   6  -4  291.77   15.40
  -4  -6   4  309.57   14.70
  -4  -6   4  289.67    9.00
  -4  -6   4  293.17   11.30
  -4  -6   4  286.27    9.10
  -4  -6   4  308.27   17.40
  -4  -6   4  291.57   14.70
   3   6  -4  290.27   14.50
   3   6  -4  278.67   14.40
   3   6  -4  262.97   16.80
   3   6  -4  268.37    8.90
   3   6  -4  282.37    8.90
   3   6  -4  271.87   11.50
  -3  -6   4  276.77    9.00
  -3  -6   4  265.97   13.30
  -3  -6   4  273.17    8.80
  -3  -6   4  283.77   13.20
  -3  -6   4  271.17    9.90
  -3  -6   4  285.47   15.10
   2   6  -4 1584.24   34.60
   2   6  -4 1563.14   36.80
   2   6  -4 1554.44   34.60
   2   6  -4 1567.54   42.00
   2   6  -4 1572.44   39.40
   2   6  -4 1572.24   39.10
  -2  -6   4 1597.24   34.60
  -2  -6   4 1567.44   39.50
  -2  -6   4 1520.45   38.50
  -2  -6   4 1567.44   34.60
  -2  -6   4 1568.94   41.10
  -2  -6   4 1513.95   35.70
  -2  -6   4 1569.54   38.90
   1   6  -4  182.48    7.30
   1   6  -4  198.78   13.30
   1   6  -4  183.38    9.80
   1   6  -4  188.98    9.70
   1   6  -4  178.58    7.30
   1   6  -4  193.48   12.00
  -1  -6   4  190.38    7.40
  -1  -6   4  195.28   11.10
  -1  -6   4  188.98   11.80
  -1  -6   4  187.68    7.20
  -1  -6   4  174.58    9.60
  -1  -6   4  186.08   10.60
  -1  -6   4  184.88    5.90
   0   6  -4 1959.50   51.09
   0   6  -4 2217.98   48.30
   0   6  -4 2219.98   52.49
   0   6  -4 2191.38   51.39
   0   6  -4 2197.48   50.09
   0   6  -4 2353.96   50.69
   0   6  -4 2214.08   53.69
   0  -6   4 2220.48   48.30
   0  -6   4 2324.67   48.40
   0  -6   4 2347.67   52.59
   0  -6   4 2222.78   48.60
   0  -6   4 2220.28   50.49
   0  -6   4 2315.27   53.39
  -1   6  -4  104.39   10.70
  -1   6  -4   86.39    5.60
  -1   6  -4   85.89    6.00
  -1   6  -4   96.79    8.30
  -1   6  -4   89.09    5.90
  -1   6  -4   78.39    8.90
   1  -6   4  101.99    5.60
   1  -6   4   99.09    5.90
   1  -6   4   84.89    6.80
   1  -6   4   94.59   10.10
   1  -6   4  100.29    8.80
   1  -6   4   97.59    9.20
  -2   6  -4  711.13   23.60
  -2   6  -4  754.92   18.50
  -2   6  -4  787.02   21.40
  -2   6  -4  768.12   23.20
  -2   6  -4  747.93   17.50
  -2   6  -4  754.92   18.30
   2  -6   4  757.22   18.60
   2  -6   4  767.12   21.50
   2  -6   4  758.42   23.40
   2  -6   4  695.93   24.70
   2  -6   4  730.33   20.80
   2  -6   4  759.92   18.60
  -3   6  -4  502.45   13.40
  -3   6  -4  464.45   20.30
  -3   6  -4  487.25   16.30
  -3   6  -4  503.95   13.70
  -3   6  -4  501.15   14.20
  -3   6  -4  498.85   18.30
   3  -6   4  501.15   19.30
   3  -6   4  475.55   20.00
   3  -6   4  497.25   13.60
   3  -6   4  492.35   16.90
   3  -6   4  489.75   16.90
   3  -6   4  497.25   20.70
  -4   6  -4    1.00    4.20
  -4   6  -4    3.60    3.40
  -4   6  -4    0.70    2.30
  -4   6  -4   -0.10    3.90
  -4   6  -4   10.80    9.10
  -4   6  -4    4.30    8.00
   4  -6   4   -0.10    3.20
   4  -6   4    9.00    8.20
   4  -6   4    1.10    3.90
   4  -6   4   -1.10    4.00
   4  -6   4    2.40    3.50
   4  -6   4    5.90    4.90
  -5   6  -4  311.27   20.40
  -5   6  -4  309.37   10.50
  -5   6  -4  302.47   20.40
  -5   6  -4  297.97   14.00
  -5   6  -4  307.47   10.30
   5  -6   4  291.47   10.40
   5  -6   4  306.57   16.30
   5  -6   4  311.17   20.50
   5  -6   4  304.87   15.60
   5  -6   4  307.37   15.00
   5  -6   4  303.77   10.50
  -6   6  -4  578.04   30.20
  -6   6  -4  593.64   16.40
  -6   6  -4  570.54   20.70
   6  -6   4  596.84   23.20
   6  -6   4  610.34   22.40
   6  -6   4  578.44   16.10
   6  -6   4  608.04   16.10
   6  -6   4  614.34   21.20
  -7   6  -4   59.89    6.80
  -7   6  -4   82.69   20.20
   7  -6   4   41.50   10.60
   7  -6   4   41.00    8.10
   7  -6   4   64.29    6.80
   7  -6   4   56.89    8.80
   7  -6   4   69.89   15.80
   8  -6   4   82.09   14.60
   8  -6   4   98.59    7.50
   8  -6   4   96.99   18.00
   7   5  -4   12.30    6.90
   7   5  -4   12.00    7.50
   7   5  -4   18.50    3.70
  -7  -5   4   14.80    7.80
  -7  -5   4    9.40   10.20
   6   5  -4   79.09    8.10
   6   5  -4  117.19   16.20
   6   5  -4   74.99   13.90
   6   5  -4   89.29   16.20
  -6  -5   4   86.99    4.70
  -6  -5   4   92.19    4.80
  -6  -5   4  103.39   11.70
  -6  -5   4   89.69   15.40
   5   5  -4   87.49    4.60
   5   5  -4   89.79   14.60
   5   5  -4   84.19   12.40
   5   5  -4   73.29    8.90
   5   5  -4   97.69   13.60
   5   5  -4   84.39    4.90
   5   5  -4  112.29   16.80
  -5  -5   4   95.39   10.70
  -5  -5   4   93.89    4.90
  -5  -5   4   86.99   10.50
  -5  -5   4   80.99   13.70
   4   5  -4  235.68   17.30
   4   5  -4  236.88   11.80
   4   5  -4  236.28   16.10
   4   5  -4  239.38    7.60
   4   5  -4  261.57   14.00
   4   5  -4  238.08    7.70
   4   5  -4  236.88   14.30
  -4  -5   4  244.78    7.60
  -4  -5   4  235.38   15.10
  -4  -5   4  230.08   12.50
  -4  -5   4  248.78    7.60
  -4  -5   4  242.08   12.70
  -4  -5   4  248.88   10.00
   3   5  -4  670.03   20.80
   3   5  -4  655.03   15.80
   3   5  -4  667.23   15.70
   3   5  -4  643.04   22.90
   3   5  -4  672.93   17.70
   3   5  -4  638.14   20.80
  -3  -5   4  666.33   15.70
  -3  -5   4  645.44   16.80
  -3  -5   4  631.04   19.70
  -3  -5   4  661.53   20.20
  -3  -5   4  656.93   21.70
  -3  -5   4  624.14   15.90
   2   5  -4 3136.29   69.19
   2   5  -4 3158.38   69.19
   2   5  -4 3186.98   66.59
   2   5  -4 3124.19   64.89
   2   5  -4 3069.39   71.19
   2   5  -4 2998.40   64.79
  -2  -5   4 3043.50   69.29
  -2  -5   4 3146.59   64.89
  -2  -5   4 2942.31   65.79
  -2  -5   4 3076.79   64.89
  -2  -5   4 3072.89   70.59
  -2  -5   4 2927.81   68.09
  -2  -5   4 3036.00   69.19
   1   5  -4   49.80    8.70
   1   5  -4   39.30    4.30
   1   5  -4   38.40    6.20
   1   5  -4   41.00    8.80
   1   5  -4   31.00    6.20
   1   5  -4   38.50    4.20
  -1  -5   4   44.30    7.40
  -1  -5   4   36.10    6.50
  -1  -5   4   40.10    4.30
  -1  -5   4   45.40    7.10
  -1  -5   4   33.10    7.50
  -1  -5   4   36.80    3.00
  -1  -5   4   32.40    6.20
  -1  -5   4   38.80    4.10
   0   5  -4 3556.74   71.89
   0   5  -4 3425.56   76.29
   0   5  -4 3382.36   75.49
   0   5  -4 3305.77   73.29
   0   5  -4 3509.45   73.79
   0   5  -4 3381.66   71.89
   0  -5   4 3434.86   75.39
   0  -5   4 3333.07   73.59
   0  -5   4 3528.15   76.09
   0  -5   4 3282.37   72.09
   0  -5   4 3398.16   71.89
  -1   5  -4  305.27   11.80
  -1   5  -4  290.67    8.90
  -1   5  -4  323.17   13.00
  -1   5  -4  284.97    9.10
  -1   5  -4  296.87    8.90
  -1   5  -4  284.07   12.60
   1  -5   4  278.67   10.20
   1  -5   4  313.57   12.20
   1  -5   4  301.27   11.30
   1  -5   4  298.57    8.80
   1  -5   4  296.37    8.80
  -2   5  -4 2347.36   52.09
  -2   5  -4 2451.05   54.49
  -2   5  -4 2662.83   56.19
  -2   5  -4 2476.25   53.69
  -2   5  -4 2570.04   53.59
  -2   5  -4 2490.85   56.89
  -2   5  -4 2373.56   58.79
   2  -5   4 2600.94   53.69
   2  -5   4 2581.94   56.79
   2  -5   4 2457.25   55.99
   2  -5   4 2480.05   55.99
   2  -5   4 2584.24   59.49
   2  -5   4 2436.56   53.49
   2  -5   4 2609.24   58.09
  -3   5  -4  903.21   20.70
  -3   5  -4  888.51   20.80
  -3   5  -4  847.62   27.60
  -3   5  -4  914.61   21.10
  -3   5  -4  909.11   23.50
  -3   5  -4  894.01   24.20
   3  -5   4  879.11   23.60
   3  -5   4  856.11   20.70
   3  -5   4  864.81   27.70
   3  -5   4  909.71   24.00
   3  -5   4  851.61   20.60
   3  -5   4  873.71   24.20
  -4   5  -4   38.30   12.70
  -4   5  -4   23.20    3.30
  -4   5  -4   14.60    4.10
  -4   5  -4   22.80    3.60
  -4   5  -4   21.90    8.60
   4  -5   4   29.60    8.70
   4  -5   4   11.60    3.20
   4  -5   4   14.80    4.60
   4  -5   4   13.00    4.50
   4  -5   4   16.30    3.30
   4  -5   4   18.30    7.70
  -5   5  -4  303.97   13.40
  -5   5  -4  292.87   18.60
  -5   5  -4  299.87    9.60
  -5   5  -4  305.37   20.30
  -5   5  -4  292.67    9.80
   5  -5   4  307.47   15.10
   5  -5   4  315.67   14.40
   5  -5   4  306.87   19.40
   5  -5   4  295.07    9.70
   5  -5   4  304.17    9.70
  -6   5  -4   92.99   16.40
  -6   5  -4   84.39   17.00
  -6   5  -4   85.29   10.40
  -6   5  -4   90.39    6.20
  -6   5  -4   91.09    6.40
   6  -5   4   97.29   11.60
   6  -5   4   77.39   12.10
   6  -5   4  101.69   12.90
   6  -5   4   92.69    6.30
   6  -5   4   93.49    6.10
  -7   5  -4  159.88    9.30
  -7   5  -4  133.19    7.20
  -7   5  -4  191.88   20.70
  -7   5  -4  171.28   13.10
  -7   5  -4  172.18   21.40
   7  -5   4  144.09   11.90
   7  -5   4  144.19   15.80
   7  -5   4  161.28    7.40
   7  -5   4  146.79   13.40
   7  -5   4  148.39    7.30
  -8   5  -4   17.40   12.80
   8  -5   4   -5.40    6.10
   8  -5   4   -5.10    3.70
   8  -5   4  -10.10    7.20
   8   4  -4   23.50    8.00
   8   4  -4   27.20    9.60
  -8  -4   4   22.70   11.50
  -8  -4   4   35.60    9.10
   7   4  -4   14.20    7.60
   7   4  -4   18.20    7.10
[truncated: 1,171,784 more chars]
