# Supplementary material for: Synthesis and crystal structure of a heterobimetallic cadmium–sodium complex of 1,3,5-triazine-2,4,6-trione, [CdNa2(C3H2N3O3)4(H2O)8]
Source: Acta Crystallogr E Crystallogr Commun. 2021 Aug 17;77(Pt 9):935–8. doi: 10.1107/S2056989021008148 (PMC8423008; doi:10.1107/S2056989021008148)
Supplement: Supplementary file 2 [file e-77-00935-Isup2.hkl]

data_I                                                                          
_shelx_title ' cc1'                                                             
_shelx_refln_list_code          4                                               
_shelx_F_calc_maximum      174.49                                               
_exptl_crystal_F_000       820.00                                               
_reflns_d_resolution_high  0.7782                                               
                                                                                
loop_                                                                           
 _space_group_symop_operation_xyz                                               
 'x, y, z'                                                                      
 '-x, -y, -z'                                                                   
                                                                                
_cell_length_a     7.0501                                                       
_cell_length_b    10.0314                                                       
_cell_length_c    19.5058                                                       
_cell_angle_alpha 101.023                                                       
_cell_angle_beta   90.468                                                       
_cell_angle_gamma  97.233                                                       
                                                                                
_shelx_F_squared_multiplier     1.000                                           
                                                                                
loop_                                                                           
 _refln_index_h                                                                 
 _refln_index_k                                                                 
 _refln_index_l                                                                 
 _refln_F_squared_calc                                                          
 _refln_F_squared_meas                                                          
 _refln_F_squared_sigma                                                         
 _refln_observed_status                                                         
   2   0   0       8376.38       7551.64        51.65 o                         
   3   0   0       8307.85       7571.49        45.70 o                         
   4   0   0       2767.47       2837.95        19.57 o                         
   5   0   0        108.15         97.86         6.71 o                         
   6   0   0       2684.71       2769.77        24.83 o                         
   7   0   0        211.74        209.39        11.20 o                         
   8   0   0        198.01        156.56        12.08 o                         
  -9   1   0        403.06        433.07        29.74 o                         
  -8   1   0         63.74         43.64         7.95 o                         
  -7   1   0        148.35        143.11        10.43 o                         
  -6   1   0        337.04        342.95         6.18 o                         
  -5   1   0        347.05        355.17         4.88 o                         
  -4   1   0         10.11         11.85         2.11 o                         
  -3   1   0       8694.82       8024.57        46.65 o                         
  -2   1   0       2249.64       2190.93        14.63 o                         
   1   1   0       3014.96       2778.86        29.40 o                         
   2   1   0         21.21         24.00         2.12 o                         
   3   1   0       6569.16       5968.69        40.98 o                         
   4   1   0         16.49          5.13         3.06 o                         
   5   1   0        331.81        305.45         8.26 o                         
   6   1   0        596.95        623.83        11.74 o                         
   7   1   0        312.69        314.99        11.81 o                         
   8   1   0          5.29          2.32         6.88 o                         
  -9   2   0        387.86        359.28        30.08 o                         
  -8   2   0         38.44         25.84         8.56 o                         
  -7   2   0        203.24        196.24         6.00 o                         
  -6   2   0       2134.14       2237.56        16.14 o                         
  -5   2   0        251.86        257.76         4.67 o                         
  -4   2   0       3820.50       4107.90        27.76 o                         
  -3   2   0       7088.68       6729.44        44.12 o                         
  -2   2   0        392.12        430.35         8.69 o                         
  -1   2   0       2247.98       2197.43        21.16 o                         
   0   2   0      11527.27      10356.88        76.34 o                         
   1   2   0       1850.45       1925.19        13.11 o                         
   2   2   0       2967.44       2886.66        18.60 o                         
   3   2   0       8483.49       7780.85        47.36 o                         
   4   2   0        579.79        628.84         9.48 o                         
   5   2   0        204.48        220.51         8.22 o                         
   6   2   0        566.62        580.26        11.26 o                         
   7   2   0        385.60        405.08        13.91 o                         
   8   2   0        108.96         90.43        10.50 o                         
  -8   3   0        200.26        185.47        11.08 o                         
  -7   3   0        341.71        350.19         8.86 o                         
  -6   3   0        774.18        796.07         9.25 o                         
  -5   3   0        224.74        209.98         5.58 o                         
  -4   3   0         25.72         20.77         2.56 o                         
  -3   3   0       6246.02       6070.46        49.75 o                         
  -2   3   0        901.61        797.29         8.45 o                         
  -1   3   0        854.61        811.37        15.75 o                         
   0   3   0       5138.90       4715.14        39.73 o                         
   1   3   0       1623.15       1629.32        11.10 o                         
   2   3   0       9043.65       8717.72        51.99 o                         
   3   3   0       5095.32       4880.78        30.21 o                         
   4   3   0        183.36        175.96         3.46 o                         
   5   3   0        495.43        528.38        11.33 o                         
   6   3   0       5551.12       5543.88        42.44 o                         
   7   3   0        240.57        248.61        13.37 o                         
   8   3   0        302.45        282.60        18.85 o                         
  -8   4   0        133.93         90.71        18.75 o                         
  -7   4   0        416.48        410.08         8.20 o                         
  -6   4   0       1381.52       1411.14        13.82 o                         
  -5   4   0        124.72        102.07         5.83 o                         
  -4   4   0       1159.15       1181.56        11.08 o                         
  -3   4   0       5676.58       5629.13        39.90 o                         
  -2   4   0       4512.29       4631.75        38.91 o                         
  -1   4   0        775.08        669.95        11.33 o                         
   0   4   0        567.55        344.68         5.37 o                         
   1   4   0       1683.68       1757.32        13.37 o                         
   2   4   0       1821.80       1874.20        14.94 o                         
   3   4   0       4689.40       4574.74        29.60 o                         
   4   4   0        745.51        783.72         7.78 o                         
   5   4   0        901.13        923.18        11.69 o                         
   6   4   0       3607.67       3729.65        37.19 o                         
   7   4   0        316.15        282.19        14.56 o                         
   8   4   0        404.56        405.99        28.00 o                         
  -8   5   0         89.95         96.15        17.63 o                         
  -7   5   0        454.71        444.66        10.34 o                         
  -6   5   0       1127.21       1150.06        12.53 o                         
  -5   5   0        351.68        350.65         7.91 o                         
  -4   5   0       4450.60       4552.18        30.93 o                         
  -3   5   0       3856.92       3763.36        28.34 o                         
  -2   5   0       5101.47       5193.03        43.93 o                         
  -1   5   0       2415.68       2217.68        16.43 o                         
   0   5   0       4243.04       4368.45        42.95 o                         
   1   5   0        660.08        681.08         7.64 o                         
   2   5   0       5197.03       5169.67        34.77 o                         
   3   5   0       3936.90       3918.15        25.46 o                         
   4   5   0          1.49         -0.07         3.10 o                         
   5   5   0        760.09        764.03         9.20 o                         
   6   5   0        513.47        504.26        23.80 o                         
   7   5   0        212.16        158.35        17.39 o                         
  -8   6   0        148.30        133.41        17.16 o                         
  -7   6   0        384.27        399.68        11.47 o                         
  -6   6   0        886.30        874.89        13.44 o                         
  -5   6   0        601.85        600.44        10.14 o                         
  -4   6   0        397.59        391.00         7.42 o                         
  -3   6   0       4327.06       4167.78        28.47 o                         
  -2   6   0          3.43          2.33         3.17 o                         
  -1   6   0       1476.77       1400.63        12.19 o                         
   0   6   0       9584.10       9730.59        88.35 o                         
   1   6   0        648.15        651.49         7.71 o                         
   2   6   0       2090.29       2149.14        16.40 o                         
   3   6   0       3266.04       3269.10        22.53 o                         
   4   6   0        309.14        290.18         6.46 o                         
   5   6   0        505.56        493.53         9.08 o                         
   6   6   0        451.93        494.47        18.16 o                         
   7   6   0        168.13        112.82        13.16 o                         
  -8   7   0         28.89          0.84        13.49 o                         
  -7   7   0        449.66        436.86        14.53 o                         
  -6   7   0         86.86         87.04         6.87 o                         
  -5   7   0        273.06        253.03        10.28 o                         
  -4   7   0        370.23        377.79        10.13 o                         
  -3   7   0       3064.30       3020.95        23.43 o                         
  -2   7   0       3725.85       4044.72        27.05 o                         
  -1   7   0       1626.14       1603.41        15.25 o                         
   0   7   0       2634.70       2764.65        21.09 o                         
   1   7   0        540.04        543.26         8.07 o                         
   2   7   0       1784.97       1804.02        16.78 o                         
   3   7   0       2187.69       2233.74        17.87 o                         
   4   7   0        900.17        938.10        11.63 o                         
   5   7   0        290.42        301.51         8.54 o                         
   6   7   0        357.04        364.54        17.32 o                         
  -7   8   0        546.16        550.58        19.38 o                         
  -6   8   0        209.84        206.03        11.51 o                         
  -5   8   0        344.65        333.84        11.35 o                         
  -4   8   0        225.44        231.53         9.82 o                         
  -3   8   0       1722.62       1759.26        15.75 o                         
  -2   8   0          4.88          5.60         3.69 o                         
  -1   8   0       1088.31       1107.73        13.20 o                         
   0   8   0       5345.73       5490.71        37.85 o                         
   1   8   0         98.37         95.92         7.04 o                         
   2   8   0      10756.96      10902.27        76.99 o                         
   3   8   0       1162.40       1163.67        14.62 o                         
   4   8   0          5.56         10.55         4.25 o                         
   5   8   0        516.93        521.53        22.02 o                         
   6   8   0        605.40        588.55        23.65 o                         
  -7   9   0        571.60        570.28        31.85 o                         
  -6   9   0       1522.63       1509.94        21.75 o                         
  -5   9   0        236.31        212.96        11.94 o                         
  -4   9   0         77.47         62.00         5.92 o                         
  -3   9   0       2468.81       2542.56        22.64 o                         
  -2   9   0       2713.46       2811.60        24.47 o                         
  -1   9   0       1301.88       1306.49        14.39 o                         
   0   9   0       9247.13       9551.45        69.19 o                         
   1   9   0        205.86        220.21         9.70 o                         
   2   9   0        183.32        182.94        11.01 o                         
   3   9   0       2085.36       2097.66        23.89 o                         
   4   9   0         50.43         29.30         9.58 o                         
   5   9   0        145.63        180.16        18.94 o                         
  -6  10   0        615.59        649.51        21.86 o                         
  -5  10   0         98.50         74.27        11.78 o                         
  -4  10   0        586.90        566.59        23.11 o                         
  -3  10   0        965.38        973.96        20.53 o                         
  -2  10   0        347.48        309.43        13.78 o                         
  -1  10   0        350.70        345.26        11.78 o                         
   0  10   0        332.38        368.75        11.75 o                         
   1  10   0         59.14         45.62         6.52 o                         
   2  10   0       1141.77       1169.98        18.22 o                         
   3  10   0        992.20       1009.57        20.48 o                         
   4  10   0        210.69        301.01        27.50 o                         
  -5  11   0         89.46         96.60        14.02 o                         
  -4  11   0        131.52        102.13        15.50 o                         
  -3  11   0        992.67       1012.04        19.44 o                         
  -2  11   0        680.50        720.92        17.99 o                         
  -1  11   0        545.76        547.48        21.14 o                         
   0  11   0         12.42          3.73         7.21 o                         
   1  11   0        345.08        322.85        17.34 o                         
   2  11   0        396.19        385.06        19.09 o                         
   3  11   0        761.49        780.17        30.85 o                         
  -3  12   0        269.06        306.46        20.34 o                         
  -2  12   0         37.07         41.12        10.96 o                         
  -1  12   0        460.23        452.83        23.72 o                         
   0  12   0       1082.55       1129.16        32.65 o                         
   1  12   0        251.01        252.40        21.27 o                         
  -1 -12   1        412.21        420.48        38.76 o                         
   0 -12   1          3.02          3.71        10.06 o                         
   1 -12   1        462.85        503.08        32.59 o                         
   2 -12   1         96.66        100.89        24.69 o                         
   3 -12   1         20.83         12.91         9.11 o                         
   4 -12   1        178.19        157.97        24.01 o                         
  -3 -11   1         78.37         88.64        19.86 o                         
  -2 -11   1        135.77        152.79        13.11 o                         
  -1 -11   1        643.60        613.29        16.34 o                         
   0 -11   1         15.25         27.55         7.62 o                         
   1 -11   1        985.94        990.96        28.12 o                         
   2 -11   1         34.08         24.30         7.88 o                         
   3 -11   1          1.90         -1.20         7.53 o                         
   4 -11   1        430.95        427.38        20.26 o                         
   5 -11   1        410.60        425.00        18.62 o                         
  -4 -10   1       1809.07       1834.10        29.29 o                         
  -3 -10   1        311.29        331.59        14.54 o                         
  -2 -10   1         16.15         21.59         6.75 o                         
  -1 -10   1        565.11        573.68        13.37 o                         
   0 -10   1        283.00        272.07        15.23 o                         
   1 -10   1       1750.19       1729.66        20.41 o                         
   2 -10   1       1661.94       1626.54        39.69 o                         
   3 -10   1          9.52         -0.46         6.11 o                         
   4 -10   1        651.92        643.76        16.19 o                         
   5 -10   1        491.69        457.35        13.69 o                         
   6 -10   1         16.03         -8.89         8.89 o                         
  -5  -9   1        496.94        491.56        32.99 o                         
  -4  -9   1        331.76        364.14        11.98 o                         
  -3  -9   1        318.00        324.05        11.39 o                         
  -2  -9   1        790.56        823.75        19.16 o                         
  -1  -9   1       1270.98       1265.82        15.90 o                         
   0  -9   1       1074.58       1188.53        15.39 o                         
   1  -9   1        956.23        918.62        13.33 o                         
   2  -9   1       2189.10       2289.56        20.28 o                         
   3  -9   1        199.48        194.12         9.46 o                         
   4  -9   1        763.86        749.45        13.54 o                         
   5  -9   1        588.26        576.82        13.81 o                         
   6  -9   1         43.49         42.26         9.00 o                         
   7  -9   1        292.44        353.98        20.77 o                         
  -6  -8   1          3.99          7.79        13.08 o                         
  -5  -8   1        519.81        514.62        15.77 o                         
  -4  -8   1       1257.46       1235.53        14.88 o                         
  -3  -8   1         28.51         22.50         4.49 o                         
  -2  -8   1       3849.64       3890.70        30.42 o                         
  -1  -8   1        215.57        223.27         7.47 o                         
   0  -8   1        601.19        603.51         9.91 o                         
   1  -8   1       1119.58       1111.55        12.37 o                         
   2  -8   1        539.63        554.28         9.75 o                         
   3  -8   1          2.14          2.18         4.01 o                         
   4  -8   1       2322.54       2376.43        22.33 o                         
   5  -8   1        607.21        647.66        12.94 o                         
   6  -8   1          1.86         -6.17         6.36 o                         
   7  -8   1        351.50        341.93        17.55 o                         
  -6  -7   1         58.25         55.82         4.88 o                         
  -5  -7   1       1048.79       1047.68        14.40 o                         
  -4  -7   1        567.49        529.55         9.80 o                         
  -3  -7   1        149.46        146.72         6.39 o                         
  -2  -7   1        397.92        416.03         7.24 o                         
  -1  -7   1       1921.97       1913.37        19.21 o                         
   0  -7   1        105.58        131.48         6.08 o                         
   1  -7   1       1963.47       1995.23        16.10 o                         
   2  -7   1       7559.54       7695.36        48.78 o                         
   3  -7   1         25.49         27.29         3.65 o                         
   4  -7   1        136.88        144.02         7.34 o                         
   5  -7   1        592.21        603.27        11.33 o                         
   6  -7   1        137.65        117.79         6.68 o                         
   7  -7   1        479.65        490.02        18.30 o                         
   8  -7   1        241.64        173.22        15.88 o                         
  -7  -6   1        240.48        188.38        37.68 o                         
  -6  -6   1          3.01         -0.53         2.91 o                         
  -5  -6   1        485.52        495.09         8.46 o                         
  -4  -6   1        182.49        170.15         5.87 o                         
  -3  -6   1         70.99         57.36         4.06 o                         
  -2  -6   1       1799.66       1857.05        15.63 o                         
  -1  -6   1       2151.45       2144.09        16.71 o                         
   0  -6   1        221.37        279.41         5.88 o                         
   1  -6   1       2587.80       2614.33        20.78 o                         
   2  -6   1       5440.06       5625.70        36.40 o                         
   3  -6   1        165.68        182.84         6.11 o                         
   4  -6   1       3766.53       3879.92        30.23 o                         
   5  -6   1        520.38        543.83         9.41 o                         
   6  -6   1        299.55        319.53         9.96 o                         
   7  -6   1        757.64        742.54        12.59 o                         
   8  -6   1        404.93        415.18        32.16 o                         
  -7  -5   1        273.37        238.61        13.03 o                         
  -6  -5   1        163.58        156.52        15.31 o                         
  -5  -5   1        461.87        479.22         7.10 o                         
  -4  -5   1       1025.00       1083.18        11.00 o                         
  -3  -5   1         97.27        102.52         4.89 o                         
  -2  -5   1       6338.60       6588.90        44.88 o                         
  -1  -5   1       1735.73       1820.48        14.77 o                         
   0  -5   1        150.86        183.62         4.85 o                         
   1  -5   1       2979.73       2921.30        20.24 o                         
   2  -5   1       9382.50       9815.78        81.69 o                         
   3  -5   1          3.03          1.66         2.52 o                         
   4  -5   1       5009.72       5211.06        35.92 o                         
   5  -5   1        380.61        374.97         7.75 o                         
   6  -5   1          0.94          0.77         3.66 o                         
   7  -5   1        480.49        455.43        14.02 o                         
   8  -5   1        636.95        625.73        31.17 o                         
  -8  -4   1        606.70        607.68        25.34 o                         
  -7  -4   1        454.65        442.40        17.59 o                         
  -6  -4   1        325.83        342.53        13.75 o                         
  -5  -4   1        704.31        708.43         7.91 o                         
  -4  -4   1       5579.06       5843.02        36.46 o                         
  -3  -4   1          2.95          3.36         2.19 o                         
  -2  -4   1       3988.68       4293.23        27.65 o                         
  -1  -4   1       2158.72       2307.38        17.32 o                         
   0  -4   1        159.80        193.33         4.64 o                         
   1  -4   1       4552.67       4482.09        29.35 o                         
   2  -4   1       5141.20       5201.27        35.74 o                         
   3  -4   1          9.20         11.66         1.69 o                         
   4  -4   1       1685.87       1766.50        14.83 o                         
   5  -4   1        554.50        530.61         8.66 o                         
   6  -4   1        780.17        766.00         9.81 o                         
   7  -4   1        613.08        597.82        11.83 o                         
   8  -4   1        274.65        263.67        16.58 o                         
  -8  -3   1        179.29        125.88        17.15 o                         
  -7  -3   1        404.56        412.98        13.85 o                         
  -6  -3   1          2.03         13.29         4.56 o                         
  -5  -3   1        440.48        459.86        10.79 o                         
  -4  -3   1       3069.59       3098.01        20.90 o                         
  -3  -3   1         54.10         44.08         2.50 o                         
  -2  -3   1        667.44        641.25         8.88 o                         
  -1  -3   1       1732.61       1737.78        12.38 o                         
   0  -3   1        197.09        235.85         4.71 o                         
   1  -3   1       5637.61       5394.21        37.25 o                         
   2  -3   1        579.54        873.67        10.04 o                         
   3  -3   1          0.56          7.64         2.36 o                         
   4  -3   1        570.20        565.61         7.14 o                         
   5  -3   1        778.50        714.93         8.10 o                         
   6  -3   1         13.70          4.32         2.91 o                         
   7  -3   1        889.56        869.65        12.27 o                         
   8  -3   1        457.55        431.85        13.01 o                         
  -8  -2   1        253.21        234.19        16.55 o                         
  -7  -2   1        446.96        444.33        13.43 o                         
  -6  -2   1       1316.89       1340.91        16.35 o                         
  -5  -2   1       1551.09       1531.52        16.04 o                         
  -4  -2   1        118.28        144.81         2.83 o                         
  -3  -2   1         12.38         26.96         1.58 o                         
  -2  -2   1       8289.16       7805.39        46.29 o                         
  -1  -2   1       2173.92       2022.59        14.11 o                         
   0  -2   1         23.28         28.04         2.15 o                         
   1  -2   1       5675.34       5139.02        53.30 o                         
   2  -2   1      11235.28      10989.42        70.31 o                         
   3  -2   1        298.49        275.61         6.19 o                         
   4  -2   1       7903.80       7946.53        45.30 o                         
   5  -2   1       1313.11       1200.99        10.26 o                         
   6  -2   1         91.41         81.33         3.93 o                         
   7  -2   1       1326.40       1294.97        12.24 o                         
   8  -2   1        237.72        249.78        18.68 o                         
   9  -2   1          4.72         -1.01        16.80 o                         
  -8  -1   1        139.03        119.23         9.64 o                         
  -7  -1   1        525.57        534.39        13.16 o                         
  -6  -1   1          4.86          9.79         4.74 o                         
  -5  -1   1       1654.43       1604.88        16.34 o                         
  -4  -1   1       2704.86       2776.20        18.53 o                         
  -3  -1   1          0.80          3.82         1.30 o                         
  -2  -1   1        532.62        497.84         5.88 o                         
  -1  -1   1       3355.91       2792.20        49.99 o                         
   3  -1   1        472.04        470.66         6.33 o                         
   4  -1   1      28728.27      26619.98       187.57 o                         
   5  -1   1       1490.07       1436.61        11.54 o                         
   6  -1   1         15.83         14.17         4.33 o                         
   7  -1   1       1146.59       1127.27        16.81 o                         
   8  -1   1        245.42        195.80        20.13 o                         
   9  -1   1          3.50         -6.60        15.72 o                         
  -8   0   1        105.15         86.67        11.85 o                         
  -7   0   1        698.01        682.33        14.72 o                         
  -6   0   1         21.38         25.75         4.49 o                         
  -5   0   1       1286.71       1251.98        10.20 o                         
  -4   0   1        500.91        489.50         6.18 o                         
  -3   0   1         49.44         39.37         3.08 o                         
  -2   0   1       9817.46       8514.85        60.43 o                         
   2   0   1       2793.74       2737.79        18.55 o                         
   3   0   1        324.56        334.46         6.49 o                         
   4   0   1       4916.39       4730.25        34.78 o                         
   5   0   1       1100.80       1152.73        13.53 o                         
   6   0   1        454.69        479.78        10.97 o                         
   7   0   1       1442.96       1434.89        18.35 o                         
   8   0   1          3.61          4.46         7.14 o                         
  -9   1   1          2.85         -4.51        12.87 o                         
  -8   1   1        746.67        780.01        15.70 o                         
  -7   1   1        754.59        731.20        13.69 o                         
  -6   1   1        332.69        329.62         5.97 o                         
  -5   1   1       1659.46       1681.57        13.16 o                         
  -4   1   1        259.97        250.04         6.29 o                         
  -3   1   1         15.39         14.22         1.71 o                         
  -2   1   1       1008.10        994.51         8.85 o                         
   1   1   1       4951.67       4442.41        38.93 o                         
   2   1   1         53.46         18.99         2.10 o                         
   3   1   1        610.97        576.39         7.54 o                         
   4   1   1       8753.83       8779.19        57.05 o                         
   5   1   1       1112.17       1153.27        13.56 o                         
   6   1   1          0.51          3.03         4.22 o                         
   7   1   1       1362.47       1361.37        19.61 o                         
   8   1   1        112.83         85.21         8.34 o                         
  -9   2   1          1.95         19.04        13.71 o                         
  -8   2   1        887.79        902.39        20.20 o                         
  -7   2   1        634.70        609.83         9.42 o                         
  -6   2   1         72.48         68.07         3.63 o                         
  -5   2   1       1718.64       1727.18        12.57 o                         
  -4   2   1        411.22        377.20         6.97 o                         
  -3   2   1         66.01         53.38         3.79 o                         
  -2   2   1       3977.22       4237.95        33.24 o                         
  -1   2   1       2895.22       2695.85        22.12 o                         
   0   2   1         67.86         96.24         5.85 o                         
   1   2   1       5606.67       5120.51        42.36 o                         
   2   2   1       8154.83       7335.18        43.85 o                         
   3   2   1        588.57        557.36         5.11 o                         
   4   2   1        557.26        541.49         9.12 o                         
   5   2   1       1066.96       1032.56        12.59 o                         
   6   2   1        825.75        860.38        14.13 o                         
   7   2   1        797.64        815.57        17.09 o                         
   8   2   1         87.06         70.08         9.51 o                         
  -8   3   1        192.96        206.13        16.41 o                         
  -7   3   1        719.36        699.29        10.72 o                         
  -6   3   1        138.18        105.81         5.39 o                         
  -5   3   1       1803.46       1743.35        13.84 o                         
  -4   3   1       3702.25       3808.81        26.74 o                         
  -3   3   1        431.70        430.84         8.17 o                         
  -2   3   1        530.81        678.70         9.15 o                         
  -1   3   1       2313.08       2224.90        14.96 o                         
   0   3   1        110.54        141.35         7.01 o                         
   1   3   1       5263.11       4990.06        28.22 o                         
   2   3   1       2988.77       2818.76        18.47 o                         
   3   3   1        782.84        800.59         7.48 o                         
   4   3   1       1861.28       1923.36        14.14 o                         
   5   3   1        529.02        496.20        10.60 o                         
   6   3   1        222.07        292.41        10.54 o                         
   7   3   1       1021.72       1023.94        20.23 o                         
   8   3   1        947.85        921.54        25.02 o                         
  -8   4   1        674.90        667.92        18.78 o                         
  -7   4   1        519.96        523.16         9.47 o                         
  -6   4   1        693.27        686.53         9.59 o                         
  -5   4   1       1732.29       1640.57        13.94 o                         
  -4   4   1       3313.79       3565.53        26.71 o                         
  -3   4   1        548.55        546.12         6.94 o                         
  -2   4   1       5515.53       5499.35        53.03 o                         
  -1   4   1       1506.76       1487.88        11.40 o                         
   0   4   1         16.79         23.64         2.60 o                         
   1   4   1       4172.29       4148.71        29.00 o                         
   2   4   1       1802.38       1863.86        13.03 o                         
   3   4   1        440.36        469.26         6.69 o                         
   4   4   1       2736.87       2818.11        19.36 o                         
   5   4   1        803.49        813.24        12.81 o                         
   6   4   1        413.00        470.82        16.95 o                         
   7   4   1        568.60        550.77        16.80 o                         
   8   4   1          6.10         -3.22        11.21 o                         
  -8   5   1        310.62        333.91        20.14 o                         
  -7   5   1        657.12        667.86        12.54 o                         
  -6   5   1        208.51        184.59         7.30 o                         
  -5   5   1       1563.24       1598.55        15.05 o                         
  -4   5   1      11963.83      12127.65        76.62 o                         
  -3   5   1        887.83        850.17        10.88 o                         
  -2   5   1       3841.40       4063.01        27.95 o                         
  -1   5   1       1509.49       1526.61        14.58 o                         
   0   5   1        536.65        629.79         7.56 o                         
   1   5   1       3236.71       3352.06        21.51 o                         
   2   5   1       6273.29       6191.24        53.50 o                         
   3   5   1        314.48        321.41         5.27 o                         
   4   5   1       3313.04       3436.23        23.95 o                         
   5   5   1        763.50        763.88         9.05 o                         
   6   5   1        150.35        141.21        14.47 o                         
   7   5   1        389.18        361.78        19.78 o                         
  -8   6   1        429.68        447.06        22.79 o                         
  -7   6   1        610.92        618.99        15.85 o                         
  -6   6   1        126.09        114.72         6.91 o                         
  -5   6   1        677.95        684.76        10.69 o                         
  -4   6   1         14.25          0.38         3.19 o                         
  -3   6   1        736.85        658.76         9.06 o                         
  -2   6   1         20.59         16.01         2.99 o                         
  -1   6   1       1424.10       1385.02        12.41 o                         
   0   6   1        207.42        239.26         6.09 o                         
   1   6   1       2827.22       2903.14        21.16 o                         
   2   6   1       1152.42       1208.34        10.65 o                         
   3   6   1        167.47        176.72         5.65 o                         
   4   6   1        157.31        155.73         5.65 o                         
   5   6   1        624.32        611.61        11.38 o                         
   6   6   1        436.23        402.04        20.42 o                         
   7   6   1        541.07        508.94        30.78 o                         
  -8   7   1        572.40        533.07        30.99 o                         
  -7   7   1        301.90        296.02        17.60 o                         
  -6   7   1        298.54        278.13        10.91 o                         
  -5   7   1        565.81        576.30        11.80 o                         
  -4   7   1         64.00         48.81         4.87 o                         
  -3   7   1        520.73        536.89         8.91 o                         
  -2   7   1       3093.70       3344.39        23.26 o                         
  -1   7   1       1465.60       1453.44        13.77 o                         
   0   7   1        476.83        515.73         8.42 o                         
   1   7   1       2018.03       2018.75        16.65 o                         
   2   7   1        750.79        749.50         9.35 o                         
   3   7   1         59.50         63.27         4.05 o                         
   4   7   1       8678.47       8834.49        67.88 o                         
   5   7   1        199.79        179.56        10.39 o                         
   6   7   1        595.70        558.32        16.98 o                         
  -7   8   1        216.53        244.07        16.70 o                         
  -6   8   1          9.16         -0.73         6.86 o                         
  -5   8   1        474.76        459.91        11.46 o                         
  -4   8   1        413.40        411.14         9.60 o                         
  -3   8   1        374.28        375.02         8.59 o                         
  -2   8   1       2020.06       2039.68        17.52 o                         
  -1   8   1        628.43        608.22         9.80 o                         
   0   8   1        632.99        638.18         9.43 o                         
   1   8   1       2468.35       2421.07        19.66 o                         
   2   8   1      10105.58      10096.42        68.76 o                         
   3   8   1        682.80        693.79        11.10 o                         
   4   8   1       3727.56       3850.11        33.78 o                         
   5   8   1        271.90        303.47        24.16 o                         
   6   8   1         95.58         96.42        20.93 o                         
  -7   9   1        202.55        182.59        23.31 o                         
  -6   9   1        140.04        139.73        20.21 o                         
  -5   9   1        381.52        373.74        13.21 o                         
  -4   9   1         14.46         -2.48         5.68 o                         
  -3   9   1        146.98        147.92         8.58 o                         
  -2   9   1       1248.37       1243.55        15.09 o                         
  -1   9   1       1474.70       1440.57        16.40 o                         
   0   9   1        120.65        105.96         6.49 o                         
   1   9   1       2131.31       2132.76        24.68 o                         
   2   9   1        908.44        890.58        15.05 o                         
   3   9   1         59.03         65.21         6.09 o                         
   4   9   1        617.27        645.02        16.35 o                         
   5   9   1        177.13        141.89        29.71 o                         
  -6  10   1        529.16        474.03        23.57 o                         
  -5  10   1        372.83        377.17        15.79 o                         
  -4  10   1        104.33         82.18         7.98 o                         
  -3  10   1        164.73        123.07        10.75 o                         
  -2  10   1       1101.18       1119.02        20.12 o                         
  -1  10   1        867.49        814.96        13.89 o                         
   0  10   1         29.55         24.30         5.86 o                         
   1  10   1       1432.17       1447.12        18.47 o                         
   2  10   1         98.19         70.13         7.89 o                         
   3  10   1        161.79        178.18        13.22 o                         
   4  10   1        404.98        415.80        20.36 o                         
  -5  11   1        772.38        774.29        30.46 o                         
  -4  11   1        541.33        452.76        25.36 o                         
  -3  11   1        152.22        114.38        11.30 o                         
  -2  11   1        320.89        315.05        16.17 o                         
  -1  11   1        515.75        477.17        15.66 o                         
   0  11   1         88.75         68.93         8.78 o                         
   1  11   1        554.87        525.33        25.14 o                         
   2  11   1        267.37        287.79        17.18 o                         
   3  11   1         80.13         63.86        19.84 o                         
  -3  12   1        232.80        181.39        19.39 o                         
  -2  12   1        145.90        136.36        12.88 o                         
  -1  12   1        264.98        170.11        27.59 o                         
   0  12   1        135.59        102.92        16.59 o                         
   1  12   1        381.30        381.77        30.53 o                         
  -2 -12   2        233.96        225.90        24.28 o                         
  -1 -12   2        159.87        129.46        16.25 o                         
   0 -12   2        396.13        403.82        22.01 o                         
   1 -12   2        576.66        610.99        31.20 o                         
   2 -12   2         63.46         51.71        10.02 o                         
   3 -12   2        467.50        460.84        28.20 o                         
   4 -12   2         52.24         71.20        13.71 o                         
  -3 -11   2        925.48        940.79        23.84 o                         
  -2 -11   2        858.57        857.96        28.28 o                         
  -1 -11   2         60.89         58.90         9.26 o                         
   0 -11   2        900.03        885.97        23.48 o                         
   1 -11   2       1712.08       1721.58        25.81 o                         
   2 -11   2        189.40        187.21        13.95 o                         
   3 -11   2        415.59        440.89        22.17 o                         
   4 -11   2       1683.33       1689.64        24.96 o                         
   5 -11   2        121.34         95.91         9.99 o                         
  -4 -10   2         29.57         46.12         9.92 o                         
  -3 -10   2        261.24        268.09        18.34 o                         
  -2 -10   2        902.28        936.67        17.22 o                         
  -1 -10   2        162.60        126.09        10.77 o                         
   0 -10   2        419.26        395.36        12.33 o                         
   1 -10   2       1238.27       1199.27        25.32 o                         
   2 -10   2        417.57        452.75        16.65 o                         
   3 -10   2        878.02        878.28        17.32 o                         
   4 -10   2        448.10        448.12        12.48 o                         
   5 -10   2        201.86        196.19        18.79 o                         
   6 -10   2        233.78        223.25        21.07 o                         
  -5  -9   2        417.45        414.62        28.38 o                         
  -4  -9   2        694.19        684.44        14.26 o                         
  -3  -9   2        747.09        727.05        15.29 o                         
  -2  -9   2       5301.32       5413.93        45.89 o                         
  -1  -9   2         76.33         68.69         5.27 o                         
   0  -9   2      14263.90      14495.43        95.99 o                         
   1  -9   2       1579.47       1558.60        17.28 o                         
   2  -9   2         12.78         16.17         4.53 o                         
   3  -9   2        281.28        289.34         9.29 o                         
   4  -9   2       1635.21       1669.53        17.09 o                         
   5  -9   2         41.88         32.19         7.36 o                         
   6  -9   2       1148.28       1182.44        24.88 o                         
   7  -9   2        236.54        197.97        23.75 o                         
  -6  -8   2        140.74        186.93        27.94 o                         
  -5  -8   2        440.56        415.13        15.50 o                         
  -4  -8   2        113.42         92.25         5.84 o                         
  -3  -8   2       1120.64       1115.58        13.06 o                         
  -2  -8   2         50.85         40.82         4.37 o                         
  -1  -8   2        386.14        374.36         9.85 o                         
   0  -8   2       5316.90       5157.13        40.81 o                         
   1  -8   2        499.79        494.52         9.22 o                         
   2  -8   2         37.50         29.89         4.01 o                         
   3  -8   2       1068.84       1094.75        13.48 o                         
   4  -8   2        542.16        530.21         9.76 o                         
   5  -8   2        150.84        145.86         9.88 o                         
   6  -8   2        547.18        571.85        15.76 o                         
   7  -8   2        419.13        422.17        18.33 o                         
  -6  -7   2       1266.64       1293.35        20.58 o                         
  -5  -7   2        616.56        592.63         9.78 o                         
  -4  -7   2        639.20        625.92         9.66 o                         
  -3  -7   2       1883.20       1944.72        17.31 o                         
  -2  -7   2         30.43         24.69         3.87 o                         
  -1  -7   2          0.60          2.74         2.75 o                         
   0  -7   2         62.49         74.73         4.25 o                         
   1  -7   2        864.91        849.58        10.46 o                         
   2  -7   2        884.10        927.99        11.18 o                         
   3  -7   2       1428.06       1471.36        14.75 o                         
   4  -7   2       1172.91       1189.02        12.97 o                         
   5  -7   2        118.10         97.83         8.24 o                         
   6  -7   2       1167.65       1199.82        17.67 o                         
   7  -7   2        370.09        380.01        17.47 o                         
   8  -7   2        136.12        114.76        12.76 o                         
  -7  -6   2          0.21          3.87        12.82 o                         
  -6  -6   2        611.22        611.04         8.68 o                         
  -5  -6   2        567.05        563.65         9.36 o                         
  -4  -6   2         60.59         53.76         4.02 o                         
  -3  -6   2       2802.89       2793.97        20.70 o                         
  -2  -6   2         53.22         54.90         4.49 o                         
  -1  -6   2          6.68          6.77         2.51 o                         
   0  -6   2       3459.36       3315.22        23.45 o                         
   1  -6   2       1385.31       1320.89        12.19 o                         
   2  -6   2        424.38        467.04         8.28 o                         
   3  -6   2       2081.05       2091.68        18.43 o                         
   4  -6   2       1210.85       1188.28        10.77 o                         
   5  -6   2        105.55         95.96         5.26 o                         
   6  -6   2       5298.04       5294.45        44.97 o                         
   7  -6   2        444.94        451.87        11.61 o                         
   8  -6   2        176.09        157.09        30.05 o                         
  -7  -5   2          0.35          8.91         7.68 o                         
  -6  -5   2       2398.38       2389.34        38.18 o                         
  -5  -5   2        963.57        986.96        10.46 o                         
  -4  -5   2        101.58        119.02         5.24 o                         
  -3  -5   2       3654.70       3588.03        31.01 o                         
  -2  -5   2        458.58        393.47         8.02 o                         
  -1  -5   2         25.63         25.71         2.54 o                         
   0  -5   2        113.18        102.09         5.90 o                         
   1  -5   2       1249.48       1115.52        15.67 o                         
   2  -5   2         97.41         82.62         4.65 o                         
   3  -5   2       1898.13       1823.53        15.82 o                         
   4  -5   2       2328.56       2349.77        18.89 o                         
   5  -5   2        365.90        348.43         7.56 o                         
   6  -5   2       1164.96       1204.75        13.15 o                         
   7  -5   2        437.52        410.70         9.89 o                         
   8  -5   2        251.17        251.24        20.35 o                         
  -8  -4   2        124.73         87.65        15.33 o                         
  -7  -4   2          8.76          6.06         6.14 o                         
  -6  -4   2       2499.10       2572.44        26.76 o                         
  -5  -4   2       1727.20       1744.34        14.75 o                         
  -4  -4   2        653.55        630.88         7.15 o                         
  -3  -4   2       2809.97       2758.42        19.13 o                         
  -2  -4   2       4045.92       4327.03        33.84 o                         
  -1  -4   2        108.75        131.28         5.87 o                         
   0  -4   2       4080.62       4252.59        26.89 o                         
   1  -4   2       2103.96       1989.39        16.29 o                         
   2  -4   2        233.60        270.71         8.62 o                         
   3  -4   2       2895.57       2700.36        20.27 o                         
   4  -4   2         65.67         56.46         3.58 o                         
   5  -4   2        240.76        218.34         6.35 o                         
   6  -4   2        150.40        111.99         5.35 o                         
   7  -4   2        183.76        193.10         6.97 o                         
   8  -4   2        103.44        112.85         8.73 o                         
  -8  -3   2         71.12         40.85         9.14 o                         
  -7  -3   2         73.54         58.11         7.83 o                         
  -6  -3   2       1631.02       1721.29        18.96 o                         
  -5  -3   2       1089.97       1061.26        12.53 o                         
  -4  -3   2         13.05         14.31         1.90 o                         
  -3  -3   2       3446.81       3599.83        23.67 o                         
  -2  -3   2       1130.33       1333.79        10.41 o                         
  -1  -3   2        400.10        411.35         6.82 o                         
   0  -3   2       6186.01       5841.50        36.82 o                         
   1  -3   2       2231.69       2125.06        14.93 o                         
   2  -3   2          0.90          6.43         1.97 o                         
   3  -3   2       4820.25       4674.11        37.83 o                         
   4  -3   2         95.81         76.91         4.87 o                         
   5  -3   2        473.47        437.12         6.58 o                         
   6  -3   2        393.18        425.87         8.30 o                         
   7  -3   2        119.96        123.18         7.52 o                         
   8  -3   2        440.80        433.59        21.13 o                         
  -8  -2   2         89.46         75.49         9.04 o                         
  -7  -2   2        144.37        139.03        10.15 o                         
  -6  -2   2       1576.69       1614.42        17.82 o                         
  -5  -2   2       1582.96       1599.32        13.59 o                         
  -4  -2   2         16.52          7.20         1.67 o                         
  -3  -2   2       4331.98       4436.75        28.49 o                         
  -2  -2   2      23584.82      21747.53       456.14 o                         
  -1  -2   2        256.74        230.65         7.22 o                         
   0  -2   2        510.02        571.36         7.36 o                         
   1  -2   2       1337.60       1343.02        15.04 o                         
   2  -2   2      15653.49      14243.64        99.89 o                         
   3  -2   2       3724.30       3613.43        22.62 o                         
   4  -2   2       7104.92       7094.70        41.14 o                         
   5  -2   2        702.67        687.18         7.42 o                         
   6  -2   2        360.25        385.59         5.95 o                         
   7  -2   2         44.67         43.69         7.94 o                         
   8  -2   2         62.61        163.40        22.28 o                         
   9  -2   2        225.84        139.01        27.43 o                         
  -8  -1   2        211.32        175.28        19.52 o                         
  -7  -1   2        140.63        123.68         9.88 o                         
  -6  -1   2       1134.77       1188.75        16.60 o                         
  -5  -1   2       1176.73       1178.67        10.12 o                         
  -4  -1   2        322.18        339.07         5.32 o                         
  -3  -1   2       3772.87       3747.02        22.44 o                         
  -2  -1   2        159.89        120.58         4.99 o                         
  -1  -1   2       1001.76        934.28        14.44 o                         
   1  -1   2       1236.35       1112.44        20.62 o                         
   3  -1   2       6248.72       5671.10        34.16 o                         
   4  -1   2       3453.43       3561.70        22.19 o                         
   5  -1   2        201.92        210.69         4.44 o                         
   6  -1   2       1762.07       1838.05        20.01 o                         
   7  -1   2         70.00         60.85         6.16 o                         
   8  -1   2        612.18        608.87        23.30 o                         
  -8   0   2       1308.81       1260.45        21.50 o                         
  -7   0   2        129.81        114.35         9.12 o                         
  -6   0   2       4227.74       4330.65        30.04 o                         
  -5   0   2        613.27        614.26         7.08 o                         
  -4   0   2          8.22         17.17         2.01 o                         
  -3   0   2       4927.36       4473.24        27.15 o                         
  -2   0   2       8748.35       8087.61        58.43 o                         
  -1   0   2        911.65        555.16        14.81 o                         
   1   0   2        951.13        771.49        15.62 o                         
   2   0   2      13378.71      11908.94        84.33 o                         
   3   0   2       4264.26       3923.55        28.41 o                         
   4   0   2       1726.75       1806.92        16.68 o                         
   5   0   2         27.02         34.40         4.02 o                         
   6   0   2       2406.32       2444.34        22.02 o                         
   7   0   2         41.44         41.12         5.69 o                         
   8   0   2         61.66         39.14         7.80 o                         
  -9   1   2        425.75        385.26        40.17 o                         
  -8   1   2        118.71        108.18        17.45 o                         
  -7   1   2         45.31         39.92         4.38 o                         
  -6   1   2       2453.39       2487.85        17.94 o                         
  -5   1   2        302.81        300.42         5.81 o                         
  -4   1   2       2395.52       2528.24        19.01 o                         
  -3   1   2       4507.43       4310.58        26.48 o                         
  -2   1   2       5441.85       5155.81        29.97 o                         
  -1   1   2        889.28        868.40         6.70 o                         
   1   1   2       1927.91       1796.32        12.21 o                         
   2   1   2         31.69          4.63         2.66 o                         
   3   1   2       2558.87       2546.76        20.14 o                         
   4   1   2       3733.33       3808.13        26.55 o                         
   5   1   2        128.22        142.74         8.02 o                         
   6   1   2       1821.29       1851.89        20.28 o                         
   7   1   2         87.47         73.50         8.40 o                         
   8   1   2          1.05         -7.56         7.56 o                         
  -9   2   2        384.32        238.53        53.94 o                         
  -8   2   2       1307.05       1266.30        14.93 o                         
  -7   2   2         23.37         23.77         3.20 o                         
  -6   2   2       2040.22       2154.26        16.34 o                         
  -5   2   2        187.33        190.20         4.66 o                         
  -4   2   2         39.53         39.68         2.64 o                         
  -3   2   2       3530.89       3517.72        21.21 o                         
  -2   2   2        835.00        996.94        11.52 o                         
  -1   2   2        977.90        938.18        10.83 o                         
   0   2   2       3210.87       2691.47        33.42 o                         
   1   2   2       1532.74       1566.49        12.73 o                         
   2   2   2        517.47        578.38         7.12 o                         
   3   2   2       3067.19       3060.43        22.30 o                         
   4   2   2         56.56         64.91         4.48 o                         
   5   2   2         83.72         73.05         6.69 o                         
   6   2   2       1537.12       1627.82        19.18 o                         
   7   2   2          3.03          9.21         6.29 o                         
   8   2   2        521.04        508.49        20.00 o                         
  -8   3   2        311.51        283.98        10.44 o                         
  -7   3   2         41.47         48.91         3.86 o                         
  -6   3   2       2640.88       2676.04        20.19 o                         
  -5   3   2        123.08        117.35         4.97 o                         
  -4   3   2       2566.20       2832.37        20.30 o                         
  -3   3   2       2785.07       2801.89        25.93 o                         
  -2   3   2       1224.16       1368.57        10.78 o                         
  -1   3   2        677.80        678.00        11.18 o                         
   1   3   2       1139.12       1210.77        11.40 o                         
   2   3   2       1330.07       1577.46        10.77 o                         
   3   3   2       3100.52       3071.97        19.68 o                         
   4   3   2        696.90        713.35         6.69 o                         
   5   3   2        262.60        277.86         9.41 o                         
   6   3   2       3376.88       3464.19        29.91 o                         
   7   3   2         12.43         15.11         6.39 o                         
   8   3   2        722.32        721.59        22.29 o                         
  -8   4   2         20.50         17.51         7.83 o                         
  -7   4   2          5.27          5.65         3.73 o                         
  -6   4   2        986.36       1088.78        11.34 o                         
  -5   4   2        276.39        270.12         6.41 o                         
  -4   4   2       2261.67       2431.99        19.85 o                         
  -3   4   2       3180.05       3234.08        22.99 o                         
  -2   4   2       1066.86       1030.55         9.40 o                         
  -1   4   2        546.21        557.01         6.58 o                         
   0   4   2      30446.72      29986.77       555.77 o                         
   1   4   2        211.71        215.15         6.92 o                         
   2   4   2        243.70        267.27         4.96 o                         
   3   4   2       2074.73       2034.81        14.01 o                         
   4   4   2        441.99        481.43         5.93 o                         
   5   4   2        226.82        263.77         9.64 o                         
   6   4   2       1119.70       1159.57        18.72 o                         
   7   4   2         73.03         57.81         7.82 o                         
   8   4   2        265.99        253.16        23.20 o                         
  -8   5   2         69.58         67.87        18.87 o                         
  -7   5   2         16.32         18.02         5.48 o                         
  -6   5   2        958.35        986.58        11.62 o                         
  -5   5   2        791.09        770.78        10.43 o                         
  -4   5   2        657.80        653.99         9.69 o                         
  -3   5   2       3695.27       3843.51        30.66 o                         
  -2   5   2       1160.08       1249.04        11.06 o                         
  -1   5   2        753.46        710.18         8.05 o                         
   0   5   2         75.30        140.01         4.83 o                         
   1   5   2        235.51        247.84         5.49 o                         
   2   5   2        349.75        357.94         6.05 o                         
   3   5   2       2519.89       2517.91        17.03 o                         
   4   5   2        316.02        314.07         6.24 o                         
   5   5   2        368.14        379.25         6.77 o                         
   6   5   2        150.38        127.82        10.36 o                         
   7   5   2         81.89         59.32         7.95 o                         
  -8   6   2        112.52        109.35        16.10 o                         
  -7   6   2         33.33         40.71         6.30 o                         
  -6   6   2        795.69        810.35        15.92 o                         
  -5   6   2        504.62        495.78         9.79 o                         
  -4   6   2       1708.47       1709.21        15.59 o                         
  -3   6   2       2208.25       2262.13        17.24 o                         
  -2   6   2        648.92        720.77         8.69 o                         
  -1   6   2        320.23        269.55         6.36 o                         
   0   6   2       3916.50       4156.93        28.71 o                         
   1   6   2        170.23        195.43         5.44 o                         
   2   6   2        151.52        149.16         5.13 o                         
   3   6   2       2250.71       2283.13        16.26 o                         
   4   6   2        425.75        435.76         7.51 o                         
   5   6   2        251.40        250.59         6.77 o                         
   6   6   2       1836.35       1899.87        30.72 o                         
   7   6   2         82.93         66.38        23.73 o                         
  -8   7   2        344.93        296.75        65.81 o                         
  -7   7   2        194.88        182.69        13.58 o                         
  -6   7   2        289.75        298.95        14.42 o                         
  -5   7   2        349.93        331.29        11.88 o                         
  -4   7   2          2.55          3.58         3.80 o                         
  -3   7   2       2350.13       2317.57        18.63 o                         
  -2   7   2       1168.85       1164.57        12.35 o                         
  -1   7   2        163.08        145.88         6.46 o                         
   0   7   2       1081.10       1009.27        11.22 o                         
   1   7   2         47.78         47.37         3.49 o                         
   2   7   2       2193.55       2162.51        16.86 o                         
   3   7   2        294.27        306.69         7.35 o                         
   4   7   2         74.08        111.28         9.57 o                         
   5   7   2        685.87        642.69        15.21 o                         
   6   7   2       2216.64       2214.98        42.54 o                         
  -7   8   2        227.16        240.20        18.54 o                         
  -6   8   2        944.71        945.88        16.15 o                         
  -5   8   2        195.27        183.80         9.95 o                         
  -4   8   2        924.14        973.20        13.00 o                         
  -3   8   2       1545.89       1518.35        15.46 o                         
  -2   8   2        372.65        387.47         8.70 o                         
  -1   8   2        875.42        887.55        11.57 o                         
   0   8   2        965.63       1100.12        12.64 o                         
   1   8   2         52.81         50.66         3.93 o                         
   2   8   2       1336.26       1378.27        14.01 o                         
   3   8   2       1863.28       1856.42        21.51 o                         
   4   8   2        874.75        907.46        16.34 o                         
   5   8   2        765.57        748.38        22.75 o                         
   6   8   2        799.78        805.18        21.59 o                         
  -6   9   2        270.33        284.72        13.45 o                         
  -5   9   2        281.29        270.18        12.98 o                         
  -4   9   2        810.79        818.21        14.73 o                         
  -3   9   2        675.20        685.71        14.35 o                         
  -2   9   2        151.16        102.05         5.82 o                         
  -1   9   2        110.57         93.11         6.23 o                         
   0   9   2        111.40         95.16         7.80 o                         
   1   9   2        423.40        405.92        11.91 o                         
   2   9   2          2.12         -4.25         5.25 o                         
   3   9   2        794.86        806.29        14.70 o                         
   4   9   2        104.22        104.37         9.03 o                         
   5   9   2        300.92        343.06        24.47 o                         
  -6  10   2       1191.14       1159.89        50.88 o                         
  -5  10   2         30.78         32.93         9.01 o                         
  -4  10   2        358.23        353.75        14.27 o                         
  -3  10   2        956.99        996.90        19.85 o                         
  -2  10   2        807.55        819.35        16.60 o                         
  -1  10   2        609.66        618.45        12.96 o                         
   0  10   2        564.32        592.61        13.56 o                         
   1  10   2         95.86         84.83         7.50 o                         
   2  10   2        167.35        132.81         7.93 o                         
   3  10   2        785.84        790.43        19.52 o                         
   4  10   2        126.28        124.41        21.41 o                         
  -5  11   2         95.31         74.89        13.70 o                         
  -4  11   2        696.29        706.19        23.50 o                         
  -3  11   2        391.51        387.93        17.01 o                         
  -2  11   2          2.98          0.76         6.97 o                         
  -1  11   2        349.66        364.67        15.10 o                         
   0  11   2        189.45        139.03        18.95 o                         
   1  11   2          0.74         -7.87         7.87 o                         
   2  11   2         59.51         48.53        10.80 o                         
   3  11   2        521.56        505.91        60.81 o                         
  -3  12   2        460.72        440.43        26.74 o                         
  -2  12   2          2.95         -7.48         9.16 o                         
  -1  12   2        336.53        348.71        27.11 o                         
   0  12   2       1522.74       1741.33        30.77 o                         
   1  12   2          3.94         16.69        11.55 o                         
  -2 -12   3        224.72        237.25        23.62 o                         
  -1 -12   3        924.81        929.72        51.65 o                         
   0 -12   3          2.93          9.08        11.65 o                         
   1 -12   3        468.78        520.10        45.73 o                         
   2 -12   3         58.69         55.48        10.15 o                         
   3 -12   3         16.49         -7.34         9.91 o                         
   4 -12   3         45.47         34.19         9.24 o                         
  -3 -11   3        191.15        172.15        16.41 o                         
  -2 -11   3       1678.26       1723.73        31.65 o                         
  -1 -11   3       1384.09       1385.02        23.70 o                         
   0 -11   3          0.46          6.95         8.04 o                         
   1 -11   3        317.50        347.77        27.48 o                         
   2 -11   3        725.24        751.16        18.74 o                         
   3 -11   3          0.42         -8.20         8.20 o                         
   4 -11   3        880.08        839.32        19.10 o                         
   5 -11   3        994.94        981.60        22.34 o                         
  -4 -10   3       2035.46       2114.78        33.94 o                         
  -3 -10   3         42.91         30.73         8.01 o                         
  -2 -10   3        550.58        570.42        14.65 o                         
  -1 -10   3       1872.22       1876.29        26.35 o                         
   0 -10   3         80.87         63.24         7.24 o                         
   1 -10   3        639.91        661.58        13.35 o                         
   2 -10   3       9725.83       9655.64        94.25 o                         
   3 -10   3        299.70        303.69        12.47 o                         
   4 -10   3        909.79        932.84        14.46 o                         
   5 -10   3       1472.61       1459.01        20.97 o                         
   6 -10   3         40.32         25.66        10.22 o                         
  -5  -9   3        568.19        572.37        20.61 o                         
  -4  -9   3        321.65        323.46        13.56 o                         
  -3  -9   3        237.35        224.43        10.99 o                         
  -2  -9   3       1924.93       1953.69        22.38 o                         
  -1  -9   3       1119.45       1117.37        16.63 o                         
   0  -9   3          0.19         -2.18         4.28 o                         
   1  -9   3        598.95        596.30        10.72 o                         
   2  -9   3        357.43        368.82         9.47 o                         
   3  -9   3        168.34        170.72         9.80 o                         
   4  -9   3        142.20        131.92         7.15 o                         
   5  -9   3        736.53        727.25        16.60 o                         
   6  -9   3          1.93          7.52         9.01 o                         
   7  -9   3        322.28        322.61        19.47 o                         
  -6  -8   3          0.74         -7.48        12.46 o                         
  -5  -8   3       1170.52       1122.59        15.74 o                         
  -4  -8   3       1386.10       1395.32        16.07 o                         
  -3  -8   3         53.21         42.97         4.88 o                         
  -2  -8   3        534.45        554.21        10.04 o                         
  -1  -8   3       1558.23       1556.49        16.03 o                         
   0  -8   3         91.23         85.75         4.77 o                         
   1  -8   3       3336.19       3345.09        25.53 o                         
   2  -8   3         57.42         73.34         4.93 o                         
   3  -8   3        170.50        157.73         7.35 o                         
   4  -8   3       1271.10       1298.88        12.17 o                         
   5  -8   3       1193.86       1183.61        17.77 o                         
   6  -8   3        281.89        283.38        13.17 o                         
   7  -8   3        406.95        415.54        17.84 o                         
  -6  -7   3        278.76        289.16        17.08 o                         
  -5  -7   3       1106.97       1076.68        12.53 o                         
  -4  -7   3       2191.10       2206.24        25.89 o                         
  -3  -7   3        330.23        311.97         7.49 o                         
  -2  -7   3        431.65        441.77         8.14 o                         
  -1  -7   3       2678.79       2626.42        19.96 o                         
   0  -7   3         43.28         39.23         3.36 o                         
   1  -7   3       4363.98       4330.78        30.40 o                         
   2  -7   3       2721.57       2872.99        22.18 o                         
   3  -7   3        155.61        153.54         6.96 o                         
   4  -7   3        315.50        286.65         7.96 o                         
   5  -7   3       1547.84       1541.69        17.20 o                         
   6  -7   3         61.84         62.23         6.63 o                         
   7  -7   3        488.01        486.95        16.86 o                         
   8  -7   3        777.81        775.92        37.76 o                         
  -7  -6   3        392.50        385.10        39.99 o                         
  -6  -6   3        570.90        576.92        12.00 o                         
  -5  -6   3       1385.49       1341.59        16.22 o                         
  -4  -6   3       5017.73       5041.37        36.26 o                         
  -3  -6   3        255.83        250.85         6.68 o                         
  -2  -6   3       4056.20       4043.76        28.50 o                         
  -1  -6   3       3367.13       3223.20        23.18 o                         
   0  -6   3        329.25        371.83         6.24 o                         
   1  -6   3       5963.97       6101.95        45.09 o                         
   2  -6   3        501.38        543.65         7.95 o                         
   3  -6   3        251.42        256.44         7.77 o                         
   4  -6   3       1756.45       1914.44        16.17 o                         
   5  -6   3        929.31       1005.48        11.62 o                         
   6  -6   3        666.18        707.69        13.20 o                         
   7  -6   3        401.22        400.76        16.91 o                         
   8  -6   3       1458.67       1430.75        34.61 o                         
  -7  -5   3        498.07        487.37        21.66 o                         
  -6  -5   3        228.45        218.37         6.69 o                         
  -5  -5   3       1638.16       1658.76        16.46 o                         
  -4  -5   3       3103.73       3230.54        22.44 o                         
  -3  -5   3         17.64         27.74         3.00 o                         
  -2  -5   3      17762.11      17221.29       101.44 o                         
  -1  -5   3       4869.21       4751.66        31.53 o                         
   0  -5   3        337.61        433.02         6.51 o                         
   1  -5   3       6073.95       6152.48        49.89 o                         
   2  -5   3       1086.61       1118.89        10.69 o                         
   3  -5   3         81.17         99.89         4.12 o                         
   4  -5   3       1374.37       1496.22        13.57 o                         
   5  -5   3       1252.28       1308.44        13.99 o                         
   6  -5   3         86.65         75.42         4.71 o                         
   7  -5   3        388.18        383.80         9.81 o                         
   8  -5   3         98.53        104.60        11.39 o                         
  -8  -4   3        308.82        298.79        27.45 o                         
  -7  -4   3        476.97        447.08        14.14 o                         
  -6  -4   3        430.24        424.52         8.41 o                         
  -5  -4   3       1252.70       1276.15        10.86 o                         
  -4  -4   3       6572.13       6781.99        38.81 o                         
  -3  -4   3          1.61          6.17         2.35 o                         
  -2  -4   3      15001.62      14734.53        94.64 o                         
  -1  -4   3       5176.89       4953.32        29.80 o                         
   0  -4   3         10.27         20.42         2.19 o                         
   1  -4   3       5693.13       5482.45        46.59 o                         
   2  -4   3      10360.42      10302.25        63.93 o                         
   3  -4   3        344.74        364.41         6.19 o                         
   4  -4   3        468.19        485.52         7.55 o                         
   5  -4   3       1975.88       1991.99        16.67 o                         
   6  -4   3        217.37        231.20         6.47 o                         
   7  -4   3        584.66        589.72         9.55 o                         
   8  -4   3        835.45        845.10        16.54 o                         
  -8  -3   3        294.55        292.65        30.22 o                         
  -7  -3   3        641.49        642.98        16.50 o                         
  -6  -3   3          7.05          4.34         4.84 o                         
  -5  -3   3       1610.24       1600.25        12.98 o                         
  -4  -3   3        153.03        207.50         5.23 o                         
  -3  -3   3        180.49        248.43         4.01 o                         
  -2  -3   3       6805.63       6352.74        38.38 o                         
  -1  -3   3       8959.57       8318.21        49.48 o                         
   0  -3   3          0.28         14.97         2.48 o                         
   1  -3   3       6194.62       5768.53        44.91 o                         
   2  -3   3       6045.46       6018.45        49.00 o                         
   3  -3   3        681.83        658.07         7.04 o                         
   4  -3   3       1905.73       1971.84        16.53 o                         
   5  -3   3       1279.14       1237.18        10.99 o                         
   6  -3   3        765.48        765.23         9.64 o                         
   7  -3   3       1058.62       1049.67        12.28 o                         
   8  -3   3        801.33        837.79        32.47 o                         
  -8  -2   3        373.57        349.58        17.70 o                         
  -7  -2   3        527.22        525.29        14.11 o                         
  -6  -2   3         69.78         67.03         6.07 o                         
  -5  -2   3       1181.22       1176.56        10.31 o                         
  -4  -2   3        949.67       1019.53         9.28 o                         
  -3  -2   3          2.50          2.99         1.89 o                         
  -1  -2   3       6365.84       5786.45        35.79 o                         
   0  -2   3        198.70        198.22         6.31 o                         
   1  -2   3       6209.95       5827.48        36.07 o                         
   2  -2   3      17651.80      15526.32       134.10 o                         
   3  -2   3        392.29        401.60         5.84 o                         
   4  -2   3      24586.24      23564.65       158.07 o                         
   5  -2   3       2046.92       1944.36        14.35 o                         
   6  -2   3        475.75        466.72         6.20 o                         
   7  -2   3       1263.10       1253.47        20.63 o                         
   8  -2   3        827.81        878.48        22.03 o                         
  -8  -1   3        146.62        174.18        19.81 o                         
  -7  -1   3        640.68        622.33        15.19 o                         
  -6  -1   3        138.55        163.54         5.38 o                         
  -5  -1   3       1604.14       1585.93        12.83 o                         
  -4  -1   3       9078.08       8836.22        50.23 o                         
  -3  -1   3        100.01        115.22         4.51 o                         
  -2  -1   3       7078.25       6547.03        37.71 o                         
  -1  -1   3       6929.05       6024.36        42.17 o                         
   0  -1   3         13.35          6.33         1.54 o                         
   1  -1   3       5277.30       4915.45        29.41 o                         
   3  -1   3         49.48         72.50         3.32 o                         
   4  -1   3       2660.03       2775.84        23.47 o                         
   5  -1   3       2305.30       2137.12        17.66 o                         
   6  -1   3        342.97        374.96        11.29 o                         
   7  -1   3        884.80        870.67        15.73 o                         
   8  -1   3        940.63        932.88        32.57 o                         
  -8   0   3        483.49        451.67        19.38 o                         
  -7   0   3        716.80        716.58         9.48 o                         
  -6   0   3        355.33        385.62         6.21 o                         
  -5   0   3       1874.66       1823.11        14.23 o                         
  -4   0   3       3833.74       3846.27        24.54 o                         
  -3   0   3        241.80        277.52         5.15 o                         
  -2   0   3       2243.42       2134.81        17.86 o                         
  -1   0   3       6118.83       5378.67        33.14 o                         
   0   0   3         44.65          3.76         1.17 o                         
   1   0   3       6729.70       6042.51        43.26 o                         
   2   0   3      14593.48      13413.17       109.49 o                         
   3   0   3        271.25        293.46         4.15 o                         
   4   0   3        962.74        931.04        11.63 o                         
   5   0   3       1845.84       1727.60        17.56 o                         
   6   0   3          0.82          4.69         4.31 o                         
   7   0   3       1084.47       1094.59        17.78 o                         
   8   0   3        810.20        805.84        26.25 o                         
  -8   1   3        791.11        796.56        19.45 o                         
  -7   1   3       1058.32       1034.28         9.99 o                         
  -6   1   3         17.71         24.57         2.93 o                         
  -5   1   3       2241.33       2201.04        15.88 o                         
  -4   1   3       8292.92       7898.50        66.25 o                         
  -3   1   3        405.20        398.25         6.19 o                         
  -2   1   3       5460.98       5104.29        32.02 o                         
  -1   1   3       6263.95       5697.68        40.83 o                         
   0   1   3        206.72        244.15         3.95 o                         
   1   1   3       5720.25       5177.47        36.28 o                         
   2   1   3       8711.71       8674.79        54.16 o                         
   3   1   3         12.88          6.62         2.86 o                         
   4   1   3       5761.78       5789.19        41.46 o                         
   5   1   3       2523.57       2490.96        22.25 o                         
   6   1   3        256.85        263.01        10.50 o                         
   7   1   3       1065.63       1077.93        19.05 o                         
   8   1   3        206.91        223.82        17.34 o                         
  -8   2   3        260.03        251.74        16.59 o                         
  -7   2   3        910.44        867.33        11.16 o                         
  -6   2   3        729.29        746.70         7.89 o                         
  -5   2   3       3332.11       3269.18        21.97 o                         
  -4   2   3       7452.07       7454.76        57.63 o                         
  -3   2   3         69.30         72.20         4.14 o                         
  -2   2   3       8008.31       7248.35        47.38 o                         
  -1   2   3       6163.13       5735.32        34.28 o                         
   0   2   3        278.07        297.26         6.98 o                         
   1   2   3       5135.34       4742.18        30.05 o                         
   2   2   3         64.73         24.88         2.37 o                         
   3   2   3          3.78          1.05         1.37 o                         
   4   2   3       3145.38       3242.12        26.27 o                         
   5   2   3       1899.92       1875.03        17.80 o                         
   6   2   3         37.32         31.99         4.90 o                         
   7   2   3        936.17        930.00        21.14 o                         
   8   2   3       1380.00       1400.40        27.89 o                         
  -8   3   3        188.09        176.44        14.03 o                         
  -7   3   3       1243.44       1195.61        13.11 o                         
  -6   3   3         15.29         12.00         3.12 o                         
  -5   3   3       2337.66       2310.24        17.97 o                         
  -4   3   3       2558.68       2490.19        17.52 o                         
  -3   3   3          7.15          4.61         2.00 o                         
  -2   3   3       8058.44       7422.90        48.91 o                         
  -1   3   3       5874.58       5505.84        34.97 o                         
   0   3   3         61.68         43.13         3.90 o                         
   1   3   3       5555.62       5209.01        31.84 o                         
   2   3   3       4952.23       4794.15        33.88 o                         
   3   3   3          1.48          3.00         2.09 o                         
   4   3   3       1132.59       1186.02        10.36 o                         
   5   3   3       1297.63       1262.96        15.56 o                         
   6   3   3        571.95        610.68        12.85 o                         
   7   3   3        980.00        982.96        22.00 o                         
   8   3   3        360.13        353.64        19.65 o                         
  -8   4   3        134.75        132.21        17.50 o                         
  -7   4   3       1025.50       1007.74        12.34 o                         
  -6   4   3        123.43        113.51         5.22 o                         
  -5   4   3       2423.40       2330.84        17.96 o                         
  -4   4   3       2518.20       2601.34        21.32 o                         
  -3   4   3          1.26          2.66         2.43 o                         
  -2   4   3      22749.79      21403.68       194.42 o                         
  -1   4   3       5437.39       5083.27        36.50 o                         
   0   4   3        212.98        189.98         6.73 o                         
   1   4   3       6248.38       6112.68        37.64 o                         
   2   4   3       1555.57       1514.50        10.92 o                         
   3   4   3         39.45         33.45         2.61 o                         
   4   4   3       2084.88       2074.74        15.58 o                         
   5   4   3       1314.22       1310.33        16.22 o                         
   6   4   3        119.13        115.34         9.39 o                         
   7   4   3        848.95        863.09        21.10 o                         
  -8   5   3        299.74        330.50        23.28 o                         
  -7   5   3        703.70        694.05        16.95 o                         
  -6   5   3          6.63         -2.17         3.52 o                         
  -5   5   3       1864.84       1845.61        15.93 o                         
  -4   5   3       4227.95       4403.62        31.20 o                         
  -3   5   3         38.46         37.85         3.14 o                         
  -2   5   3       1082.75        983.01         9.95 o                         
  -1   5   3       4824.86       4770.73        36.29 o                         
   0   5   3        559.38        558.13         6.88 o                         
   1   5   3       3462.59       3492.01        24.20 o                         
   2   5   3       8817.34       8826.14        66.66 o                         
   3   5   3          4.31          5.44         2.31 o                         
   4   5   3         34.61         37.67         2.98 o                         
   5   5   3       1349.02       1312.30        12.37 o                         
   6   5   3       1025.66       1079.58        17.37 o                         
   7   5   3        530.14        515.98        18.19 o                         
  -8   6   3       1008.92       1038.90        35.99 o                         
  -7   6   3        465.03        479.36        15.12 o                         
  -6   6   3         55.15         41.80         6.34 o                         
  -5   6   3       1331.68       1345.65        16.16 o                         
  -4   6   3       1669.63       1754.04        16.08 o                         
  -3   6   3         37.43         29.97         3.28 o                         
  -2   6   3         79.80         72.55         4.20 o                         
  -1   6   3       3121.27       3114.50        22.76 o                         
   0   6   3         15.57         13.45         3.04 o                         
   1   6   3       3353.75       3466.09        23.82 o                         
   2   6   3       1434.81       1406.62        12.05 o                         
   3   6   3          7.90          6.84         2.71 o                         
   4   6   3         36.76         32.34         3.16 o                         
   5   6   3        522.21        505.59         7.55 o                         
   6   6   3        384.88        408.76        23.81 o                         
   7   6   3        347.44        320.63        28.54 o                         
  -7   7   3        515.76        517.40        20.54 o                         
  -6   7   3          9.75          0.04         4.54 o                         
  -5   7   3       1185.69       1210.66        16.89 o                         
  -4   7   3       4809.27       4952.60        35.63 o                         
  -3   7   3         98.58         84.89         5.04 o                         
  -2   7   3       2561.02       2757.35        21.70 o                         
  -1   7   3       2286.03       2292.42        17.95 o                         
   0   7   3        357.90        374.52         8.02 o                         
   1   7   3       2134.49       2158.88        18.77 o                         
   2   7   3       2117.81       2167.35        17.05 o                         
   3   7   3        316.37        295.66         6.96 o                         
   4   7   3       6886.97       6973.02        51.44 o                         
   5   7   3        367.06        341.96        12.27 o                         
   6   7   3          8.12         22.38        13.13 o                         
  -7   8   3        297.45        325.01        17.10 o                         
  -6   8   3          1.43          1.68         5.73 o                         
  -5   8   3        798.28        807.92        19.12 o                         
  -4   8   3       3054.64       3157.67        29.67 o                         
  -3   8   3         93.60         70.73         5.15 o                         
  -2   8   3       1217.45       1300.72        13.53 o                         
  -1   8   3       2094.96       2049.73        18.25 o                         
   0   8   3        322.70        319.60         9.01 o                         
   1   8   3       2018.36       2009.20        18.13 o                         
   2   8   3       2025.21       1973.58        18.30 o                         
   3   8   3          0.61          6.38         4.73 o                         
   4   8   3        244.64        245.48        19.46 o                         
   5   8   3       1047.77        997.03        27.71 o                         
  -6   9   3        280.90        261.09        17.56 o                         
  -5   9   3        329.44        326.13        12.10 o                         
  -4   9   3       1115.95       1175.18        17.12 o                         
  -3   9   3        259.93        243.48        10.45 o                         
  -2   9   3       2358.73       2378.91        27.57 o                         
  -1   9   3       1047.19       1013.05        15.39 o                         
   0   9   3        196.23        185.16        10.54 o                         
   1   9   3       1180.76       1140.33        15.64 o                         
   2   9   3        293.87        281.01        10.17 o                         
   3   9   3          0.40         -4.32         5.32 o                         
   4   9   3        161.35        165.79        15.59 o                         
   5   9   3        392.02        384.30        24.55 o                         
  -6  10   3         53.23         40.87        12.69 o                         
  -5  10   3        591.16        600.69        28.02 o                         
  -4  10   3       1244.22       1206.98        19.95 o                         
  -3  10   3        331.99        333.33        15.86 o                         
  -2  10   3       3585.53       3605.56        36.16 o                         
  -1  10   3        916.73        893.91        18.83 o                         
   0  10   3        405.44        406.13        18.22 o                         
   1  10   3       1034.29       1033.83        20.23 o                         
   2  10   3         80.82         53.92         7.79 o                         
   3  10   3          2.83          6.73         9.40 o                         
   4  10   3        195.90        183.09        19.37 o                         
  -4  11   3         66.75         68.47        12.41 o                         
  -3  11   3        113.01         82.60        11.31 o                         
  -2  11   3       1628.95       1652.94        29.43 o                         
  -1  11   3        484.29        475.68        17.17 o                         
   0  11   3        429.80        440.54        26.48 o                         
   1  11   3        727.81        715.83        24.21 o                         
   2  11   3       1191.24       1295.33        39.81 o                         
  -2  12   3       1237.86       1249.77        25.28 o                         
  -1  12   3        370.53        349.78        27.58 o                         
   0  12   3        310.95        396.16        27.44 o                         
  -2 -12   4         14.91          7.16        11.27 o                         
  -1 -12   4        231.09        203.40        20.22 o                         
   0 -12   4       1346.17       1321.34        31.88 o                         
   1 -12   4        520.61        452.46        29.83 o                         
   2 -12   4        227.53        175.03        37.36 o                         
   3 -12   4       1173.10       1179.31        25.70 o                         
   4 -12   4         89.76         78.49        13.07 o                         
  -3 -11   4        563.74        554.54        26.73 o                         
  -2 -11   4       2416.91       2533.07        36.37 o                         
  -1 -11   4         46.98         44.92         8.99 o                         
   0 -11   4        664.30        696.97        22.60 o                         
   1 -11   4        337.12        351.98        14.04 o                         
   2 -11   4         31.17         27.12         8.54 o                         
   3 -11   4        765.02        740.78        19.55 o                         
   4 -11   4        942.85       1007.07        20.64 o                         
   5 -11   4        189.72        176.20        25.94 o                         
  -4 -10   4        144.46        110.60        22.07 o                         
  -3 -10   4        870.54        841.33        17.57 o                         
  -2 -10   4          1.46         -6.65         6.65 o                         
  -1 -10   4        323.05        334.06        18.82 o                         
   0 -10   4       6486.11       6522.16        59.25 o                         
   1 -10   4       1158.59       1167.46        16.86 o                         
   2 -10   4       3319.59       3382.72        34.69 o                         
   3 -10   4        461.96        492.65        13.37 o                         
   4 -10   4        549.07        557.06        13.69 o                         
   5 -10   4          7.72          3.68         6.15 o                         
   6 -10   4        309.47        354.12        19.71 o                         
  -5  -9   4         55.54         61.33         9.87 o                         
  -4  -9   4          7.08          5.30         8.50 o                         
  -3  -9   4        709.69        702.10        15.20 o                         
  -2  -9   4        288.19        297.39        10.43 o                         
  -1  -9   4       1343.38       1310.06        16.13 o                         
   0  -9   4       1263.11       1263.10        13.83 o                         
   1  -9   4         49.43         45.27         4.65 o                         
   2  -9   4        478.83        477.88        12.37 o                         
   3  -9   4        305.48        333.90        10.30 o                         
   4  -9   4         33.28         16.81         5.36 o                         
   5  -9   4        346.76        338.93        13.79 o                         
   6  -9   4        475.17        488.67        18.24 o                         
   7  -9   4        124.68        104.90        11.62 o                         
  -6  -8   4        569.22        554.68        31.15 o                         
  -5  -8   4        321.24        340.77        11.82 o                         
  -4  -8   4        646.92        628.35        12.47 o                         
  -3  -8   4       1081.58       1083.34        17.16 o                         
  -2  -8   4         12.63          8.17         4.14 o                         
  -1  -8   4       1217.94       1170.52        12.35 o                         
   0  -8   4        438.25        440.34         8.22 o                         
   1  -8   4       1751.57       1735.11        16.02 o                         
   2  -8   4       1861.46       1951.09        17.53 o                         
   3  -8   4        669.25        692.74        10.82 o                         
   4  -8   4        691.99        674.33        11.92 o                         
   5  -8   4        496.53        466.73        13.37 o                         
   6  -8   4        391.17        385.15        13.93 o                         
   7  -8   4        259.48        242.63        16.43 o                         
  -6  -7   4        239.67        239.14        23.94 o                         
  -5  -7   4        112.94        123.12         8.30 o                         
  -4  -7   4         49.72         48.77         4.33 o                         
  -3  -7   4        478.44        510.19         8.86 o                         
  -2  -7   4       2534.85       2633.14        20.91 o                         
  -1  -7   4        781.49        750.13         9.49 o                         
   0  -7   4       2390.38       2596.16        19.57 o                         
   1  -7   4        808.82        808.04        10.01 o                         
   2  -7   4       3020.61       2961.41        22.64 o                         
   3  -7   4       1464.12       1455.84        12.98 o                         
   4  -7   4         84.61         74.89         4.86 o                         
   5  -7   4        563.34        557.38        11.33 o                         
   6  -7   4       1088.61       1060.57        17.40 o                         
   7  -7   4        240.32        246.88        19.39 o                         
   8  -7   4        526.84        490.52        23.84 o                         
  -7  -6   4        127.13         83.19        15.09 o                         
  -6  -6   4        834.11        864.69        11.94 o                         
  -5  -6   4        334.07        327.57         7.48 o                         
  -4  -6   4        933.03        904.32        10.52 o                         
  -3  -6   4        818.56        849.34         9.89 o                         
  -2  -6   4       4827.28       4818.92        31.96 o                         
  -1  -6   4        565.99        573.40         7.42 o                         
   0  -6   4       6734.66       6888.89        58.37 o                         
   1  -6   4        291.47        287.19         6.48 o                         
   2  -6   4       2175.38       2317.31        18.18 o                         
   3  -6   4       1565.01       1525.35        14.54 o                         
   4  -6   4         10.83          6.68         3.47 o                         
   5  -6   4        926.34        936.97        12.44 o                         
   6  -6   4       1863.25       1832.55        21.30 o                         
   7  -6   4        213.49        180.02        14.19 o                         
   8  -6   4        306.31        295.23        19.28 o                         
  -7  -5   4         61.05         46.91         8.30 o                         
  -6  -5   4        272.50        277.35        10.59 o                         
  -5  -5   4        256.51        273.19         7.14 o                         
  -4  -5   4        756.61        746.80         8.89 o                         
  -3  -5   4       2015.31       2013.99        16.14 o                         
  -2  -5   4       8785.08       9470.70        57.68 o                         
  -1  -5   4        155.66        118.99         4.28 o                         
   0  -5   4      10431.37      10522.19        69.57 o                         
   1  -5   4        965.00        913.42         9.54 o                         
   2  -5   4       7640.78       7736.07        68.15 o                         
   3  -5   4       2781.14       2725.29        20.34 o                         
   4  -5   4         73.28         59.15         5.88 o                         
   5  -5   4        950.23        927.72        12.06 o                         
   6  -5   4        260.28        282.21         8.26 o                         
   7  -5   4        493.96        470.94        14.37 o                         
   8  -5   4          2.83        -10.92        13.75 o                         
  -8  -4   4        117.00         86.18        14.35 o                         
  -7  -4   4         44.42         42.91         7.73 o                         
  -6  -4   4        129.15        130.54         7.18 o                         
  -5  -4   4        212.38        224.11         5.55 o                         
  -4  -4   4         26.87         31.35         2.42 o                         
  -3  -4   4       1822.37       1783.06        14.19 o                         
  -2  -4   4        386.02        333.87         6.79 o                         
  -1  -4   4        498.85        418.56         6.54 o                         
   0  -4   4       3490.57       4462.28        37.66 o                         
   1  -4   4         48.95         31.85         3.14 o                         
   2  -4   4       8077.59       8303.37        60.41 o                         
   3  -4   4       4609.95       4451.21        29.02 o                         
   4  -4   4       1647.92       1694.17        14.18 o                         
   5  -4   4       1095.45       1075.72        11.51 o                         
   6  -4   4          6.47          3.98         3.36 o                         
   7  -4   4        320.62        305.32         8.63 o                         
   8  -4   4         13.36         18.75         9.43 o                         
  -8  -3   4         98.75         53.33        10.83 o                         
  -7  -3   4        100.77         85.24         9.47 o                         
  -6  -3   4        605.99        634.95         7.55 o                         
  -5  -3   4        220.06        246.16         4.71 o                         
  -4  -3   4        749.96        778.12         8.05 o                         
  -3  -3   4       5208.40       5166.55        31.12 o                         
  -2  -3   4       1776.10       2207.93        15.01 o                         
  -1  -3   4        267.28        238.51         8.60 o                         
   1  -3   4        769.05        763.15         8.34 o                         
   2  -3   4       2925.47       2811.72        25.34 o                         
   3  -3   4       4317.23       4048.28        29.76 o                         
   4  -3   4       1491.32       1621.46        15.85 o                         
   5  -3   4        897.01        863.70         8.61 o                         
   6  -3   4       4888.51       4942.47        35.95 o                         
   7  -3   4        210.78        211.63         8.17 o                         
   8  -3   4        322.10        329.94        30.12 o                         
  -8  -2   4        135.66        108.91        12.15 o                         
  -7  -2   4        214.87        201.15        17.68 o                         
  -6  -2   4        181.81        199.86         6.25 o                         
  -5  -2   4        169.41        172.41         4.50 o                         
  -4  -2   4       2261.98       2374.87        17.18 o                         
  -3  -2   4       4847.85       4848.65        29.15 o                         
  -2  -2   4        315.76        293.79         6.99 o                         
  -1  -2   4       1188.74       1176.61        12.77 o                         
   0  -2   4        887.87        930.75        12.42 o                         
   1  -2   4        648.91        630.82         8.68 o                         
   2  -2   4      14839.86      13366.16        85.07 o                         
   3  -2   4       4235.61       4064.15        24.92 o                         
   4  -2   4        134.06        268.41         9.19 o                         
   5  -2   4       1560.34       1517.85        11.92 o                         
   6  -2   4       2940.21       2982.34        21.18 o                         
   7  -2   4        240.85        245.80        14.73 o                         
   8  -2   4        255.65        192.60        17.35 o                         
  -8  -1   4         26.99         29.12        11.08 o                         
  -7  -1   4        293.07        313.33        21.43 o                         
  -6  -1   4       2630.40       2733.44        19.46 o                         
  -5  -1   4        286.18        276.02         4.97 o                         
  -4  -1   4        471.47        506.02         5.75 o                         
  -3  -1   4       3929.66       4125.15        25.44 o                         
  -2  -1   4        242.57        306.33         6.69 o                         
  -1  -1   4       1442.26       1377.55        10.23 o                         
   1  -1   4        335.36        306.38         7.85 o                         
   2  -1   4         29.85          4.65         1.88 o                         
   3  -1   4       4237.67       4162.92        26.72 o                         
   4  -1   4       2484.37       2448.00        17.85 o                         
   5  -1   4        779.32        742.47         8.74 o                         
   6  -1   4          4.38          0.84         4.67 o                         
   7  -1   4        109.49         93.02         9.52 o                         
   8  -1   4        375.59        369.74        19.24 o                         
  -8   0   4         26.87         17.87         8.17 o                         
  -7   0   4        619.60        587.67        11.60 o                         
  -6   0   4       1531.94       1569.95        13.77 o                         
  -5   0   4        204.30        208.46         5.26 o                         
  -4   0   4       1213.57       1229.51         9.70 o                         
  -3   0   4       3835.69       4031.75        26.67 o                         
  -2   0   4        249.42        350.12         7.54 o                         
  -1   0   4       3447.32       3285.06        32.54 o                         
   0   0   4       1258.46       1393.17        10.75 o                         
   1   0   4        509.95        520.39        11.83 o                         
   2   0   4        101.90         68.35         3.57 o                         
   3   0   4       5552.24       5177.68        32.46 o                         
   4   0   4       1460.34       1558.12        15.54 o                         
   5   0   4        751.25        720.06        11.60 o                         
   6   0   4        507.17        545.77        11.43 o                         
   7   0   4         73.91         66.16         9.44 o                         
   8   0   4        206.40        214.78        17.44 o                         
  -8   1   4          0.54         -1.24         5.78 o                         
  -7   1   4        466.17        421.00         7.16 o                         
  -6   1   4       4594.38       4696.11        31.28 o                         
  -5   1   4         63.09         62.83         3.68 o                         
  -4   1   4         37.52         52.49         3.58 o                         
  -3   1   4       3955.34       3888.16        24.74 o                         
  -2   1   4      23256.42      22043.09       453.67 o                         
  -1   1   4       4453.09       4265.79        30.20 o                         
   0   1   4       5774.52       5115.88        31.84 o                         
   1   1   4        121.74        132.65         4.80 o                         
   2   1   4        869.00        749.43         6.94 o                         
   3   1   4       5006.36       4640.27        38.46 o                         
   4   1   4        443.67        440.50         9.04 o                         
   5   1   4       1016.28       1006.72        12.84 o                         
   6   1   4         69.44         73.38         7.72 o                         
   7   1   4         93.61         67.24         7.18 o                         
   8   1   4        350.08        367.12        18.92 o                         
  -8   2   4         98.27         84.39         5.83 o                         
  -7   2   4        460.87        416.66         6.90 o                         
  -6   2   4        359.17        408.65         7.25 o                         
  -5   2   4         36.16         38.28         2.77 o                         
  -4   2   4       2722.73       2645.36        19.82 o                         
  -3   2   4       3281.16       3212.18        21.61 o                         
  -2   2   4       2452.94       2637.79        18.40 o                         
  -1   2   4       5072.01       4932.61        36.29 o                         
   0   2   4       7237.42       6661.19        48.54 o                         
   1   2   4         10.25          8.50         2.05 o                         
   2   2   4       6746.93       6461.87        49.29 o                         
   3   2   4       5262.48       5113.03        30.44 o                         
   4   2   4        844.58        909.54        12.11 o                         
   5   2   4        841.79        858.26        12.68 o                         
   6   2   4        890.95        884.34        14.75 o                         
   7   2   4          2.10          2.66         6.22 o                         
   8   2   4        293.15        306.15        19.24 o                         
  -8   3   4          8.40          0.20         9.27 o                         
  -7   3   4        312.86        327.77         8.48 o                         
  -6   3   4        186.96        199.28         6.10 o                         
  -5   3   4         25.22         26.92         2.83 o                         
  -4   3   4         15.55         21.99         2.57 o                         
  -3   3   4       2920.95       2963.60        20.24 o                         
  -2   3   4        155.35        103.83         6.85 o                         
  -1   3   4       4967.83       4757.88        35.59 o                         
   1   3   4         10.44          9.94         2.56 o                         
   2   3   4      17608.37      16878.33       107.35 o                         
   3   3   4       4089.47       4184.46        25.91 o                         
   4   3   4        110.99         82.56         5.46 o                         
   5   3   4        628.63        616.42        11.78 o                         
   6   3   4       2357.91       2411.15        26.20 o                         
   7   3   4         57.41         42.23         7.18 o                         
   8   3   4        367.93        363.16        26.90 o                         
  -8   4   4          1.12          6.30        10.25 o                         
  -7   4   4        104.02        112.82         8.64 o                         
  -6   4   4        423.58        421.70         8.66 o                         
  -5   4   4          0.48         -0.90         3.64 o                         
  -4   4   4        414.81        431.10         7.60 o                         
  -3   4   4       3134.23       3207.83        26.49 o                         
  -2   4   4       3695.20       3800.75        25.73 o                         
  -1   4   4       3682.51       3516.11        30.15 o                         
   0   4   4      21534.75      21185.00       133.74 o                         
   1   4   4        177.16        185.39         7.87 o                         
   2   4   4        911.03        799.28         7.99 o                         
   3   4   4       2516.47       2551.70        17.65 o                         
   4   4   4        391.51        399.43         6.45 o                         
   5   4   4        580.57        585.00        12.56 o                         
   6   4   4        471.44        492.03        18.19 o                         
   7   4   4         67.19         45.87         7.51 o                         
  -8   5   4        117.86        138.46        19.44 o                         
  -7   5   4         64.95         66.03         5.84 o                         
  -6   5   4        421.08        428.32        13.87 o                         
  -5   5   4          2.77          0.31         4.12 o                         
  -4   5   4        611.70        682.99         8.88 o                         
  -3   5   4       1699.70       1711.40        16.09 o                         
  -2   5   4       6136.58       6885.54        46.92 o                         
  -1   5   4       1500.80       1417.22        13.70 o                         
   0   5   4        938.08        858.42         9.27 o                         
   1   5   4        154.61        162.12         5.38 o                         
   2   5   4       5595.73       5701.97        36.43 o                         
   3   5   4       2822.85       2764.00        20.00 o                         
   4   5   4          0.89         -2.73         2.73 o                         
   5   5   4        605.42        616.64         8.17 o                         
   6   5   4        691.12        747.83        17.19 o                         
   7   5   4         43.65         29.49        10.15 o                         
  -8   6   4        295.82        312.96        26.00 o                         
  -7   6   4        310.27        328.24        14.85 o                         
  -6   6   4        929.46        934.01        15.01 o                         
  -5   6   4          9.16          8.77         3.36 o                         
  -4   6   4        282.36        286.13         7.54 o                         
  -3   6   4       2039.52       2021.18        16.73 o                         
  -2   6   4         73.87         82.24         4.46 o                         
  -1   6   4       1415.87       1404.98        12.95 o                         
   0   6   4      10997.99      11453.32        69.21 o                         
   1   6   4        232.74        235.79         5.99 o                         
   2   6   4        122.59        115.77         5.51 o                         
   3   6   4       1851.68       1827.16        19.99 o                         
   4   6   4        618.73        571.49         8.31 o                         
   5   6   4        373.66        380.02         8.19 o                         
   6   6   4       2724.71       2798.86        35.51 o                         
  -7   7   4        209.34        159.76        13.96 o                         
  -6   7   4        643.58        653.23        15.12 o                         
  -5   7   4          4.06          8.11         6.48 o                         
  -4   7   4       1068.51       1120.20        13.63 o                         
  -3   7   4       1541.09       1515.33        14.62 o                         
  -2   7   4         26.38         23.43         3.92 o                         
  -1   7   4        830.84        843.73        10.18 o                         
   0   7   4       5322.88       5504.16        37.66 o                         
   1   7   4          2.29          2.30         3.14 o                         
   2   7   4       2411.79       2488.88        18.96 o                         
   3   7   4       1884.65       1918.50        16.66 o                         
   4   7   4        184.88        182.67         7.83 o                         
   5   7   4       1203.90       1182.29        15.96 o                         
   6   7   4       1970.40       2023.90        44.49 o                         
  -7   8   4        187.22        257.49        26.78 o                         
  -6   8   4        211.43        222.89        15.04 o                         
  -5   8   4         37.93         44.60         8.64 o                         
  -4   8   4        578.87        574.32        11.91 o                         
  -3   8   4       1544.14       1568.78        16.01 o                         
  -2   8   4         38.75         34.54         4.31 o                         
  -1   8   4        390.70        410.53         9.55 o                         
   0   8   4        117.84        124.21         6.98 o                         
   1   8   4        153.14        119.43         6.32 o                         
   2   8   4        195.23        178.55         8.30 o                         
   3   8   4       2019.39       2064.99        22.18 o                         
   4   8   4        214.59        212.98        12.75 o                         
   5   8   4        322.06        338.53        23.00 o                         
  -6   9   4        440.81        406.65        24.27 o                         
  -5   9   4         12.02          1.09         7.06 o                         
  -4   9   4       1384.54       1396.75        20.15 o                         
  -3   9   4       1217.59       1228.70        18.54 o                         
  -2   9   4       1198.32       1079.70        15.06 o                         
  -1   9   4       1242.05       1220.55        18.00 o                         
   0   9   4       3830.61       3975.08        34.83 o                         
   1   9   4          4.21         -1.02         4.42 o                         
   2   9   4       1291.87       1347.56        16.84 o                         
   3   9   4       1224.06       1268.62        24.79 o                         
   4   9   4        173.22        134.90        15.61 o                         
  -5  10   4         95.62         65.01        12.57 o                         
  -4  10   4        127.66        110.99        12.04 o                         
  -3  10   4       1431.92       1404.05        21.57 o                         
  -2  10   4         54.70         47.39         6.64 o                         
  -1  10   4        538.30        557.74        18.30 o                         
   0  10   4        221.44        192.18        18.12 o                         
   1  10   4          0.41          2.95         6.05 o                         
   2  10   4       1081.49       1022.60        21.64 o                         
   3  10   4        560.18        582.29        18.99 o                         
  -4  11   4        370.47        348.72        26.37 o                         
  -3  11   4        804.03        819.71        20.05 o                         
  -2  11   4        304.33        308.38        19.69 o                         
  -1  11   4        886.30        873.97        21.41 o                         
   0  11   4        497.04        527.51        30.43 o                         
   1  11   4         15.94         26.24         9.95 o                         
   2  11   4       1441.96       1619.37        32.64 o                         
  -2  12   4          0.08         -2.84        10.89 o                         
  -1  12   4        764.73        753.87        25.98 o                         
  -2 -12   5         23.71         17.21        11.61 o                         
  -1 -12   5        771.84        780.16        31.54 o                         
   0 -12   5        361.07        358.31        27.14 o                         
   1 -12   5        106.18         89.21        17.71 o                         
   2 -12   5        669.91        702.51        21.99 o                         
   3 -12   5        116.02        110.07        22.17 o                         
   4 -12   5         99.85         97.33        14.00 o                         
  -3 -11   5        215.12        250.02        16.71 o                         
  -2 -11   5        634.23        651.79        23.30 o                         
  -1 -11   5        288.95        274.47        25.72 o                         
   0 -11   5        360.41        354.83        24.07 o                         
   1 -11   5        165.34        117.65        18.02 o                         
   2 -11   5       2054.69       2141.72        25.64 o                         
   3 -11   5         33.17         30.43        11.23 o                         
   4 -11   5       4894.32       4959.97        50.67 o                         
   5 -11   5        832.48        896.24        24.07 o                         
  -4 -10   5        572.65        597.53        26.80 o                         
  -3 -10   5        134.53         96.97        15.71 o                         
  -2 -10   5          1.34          0.88         6.07 o                         
  -1 -10   5        943.86        959.63        18.83 o                         
   0 -10   5         71.56         65.50         7.86 o                         
   1 -10   5         81.60         78.35         7.04 o                         
   2 -10   5       2238.61       2382.64        33.65 o                         
   3 -10   5          0.26          3.48         5.99 o                         
   4 -10   5         49.61         39.08         6.68 o                         
   5 -10   5        470.10        464.12        16.29 o                         
   6 -10   5        117.82         94.31        17.02 o                         
  -5  -9   5        343.99        338.42        22.02 o                         
  -4  -9   5        325.03        345.85        19.51 o                         
  -3  -9   5        172.62        123.01        12.76 o                         
  -2  -9   5         72.09         62.67         6.35 o                         
  -1  -9   5       1305.20       1317.17        15.86 o                         
   0  -9   5         19.82          8.47         4.02 o                         
   1  -9   5        834.40        869.62        11.86 o                         
   2  -9   5        516.22        491.60        10.96 o                         
   3  -9   5          9.93         11.96         4.84 o                         
   4  -9   5        237.40        245.75        11.85 o                         
   5  -9   5        891.48        871.19        15.26 o                         
   6  -9   5        102.14         96.18        10.31 o                         
   7  -9   5         98.74         98.78        17.98 o                         
  -6  -8   5        473.83        462.21        19.27 o                         
  -5  -8   5        130.62        106.52        21.50 o                         
  -4  -8   5        851.85        850.34        13.93 o                         
  -3  -8   5        416.47        392.14         9.72 o                         
  -2  -8   5        178.53        191.13         7.72 o                         
  -1  -8   5       2471.15       2454.59        20.74 o                         
   0  -8   5         15.13         11.51         3.58 o                         
   1  -8   5        468.52        501.09         9.04 o                         
   2  -8   5       1547.52       1604.54        15.47 o                         
   3  -8   5         28.29         21.40         4.37 o                         
   4  -8   5       1371.11       1338.92        17.09 o                         
   5  -8   5       1016.54       1028.51        17.64 o                         
   6  -8   5          0.65         -6.34         6.38 o                         
   7  -8   5        142.81        146.93        17.15 o                         
  -6  -7   5        223.54        246.63        34.31 o                         
  -5  -7   5        580.85        583.25        13.65 o                         
  -4  -7   5       1367.51       1431.30        15.43 o                         
  -3  -7   5        325.07        324.63         7.79 o                         
  -2  -7   5        656.54        666.00         9.48 o                         
  -1  -7   5       2706.67       2634.87        19.81 o                         
   0  -7   5        443.43        424.55         7.99 o                         
   1  -7   5       1023.58       1016.70        11.19 o                         
   2  -7   5       6876.51       6963.92        46.13 o                         
   3  -7   5         28.76         25.95         3.81 o                         
   4  -7   5        169.69        176.06         8.11 o                         
   5  -7   5        904.21        922.54        14.27 o                         
   6  -7   5         94.14         81.07         8.17 o                         
   7  -7   5        149.94        147.91        22.63 o                         
   8  -7   5        698.68        652.38        25.44 o                         
  -7  -6   5        943.83       1017.29        55.23 o                         
  -6  -6   5        190.24        190.30         8.83 o                         
  -5  -6   5        884.74        849.85        10.93 o                         
  -4  -6   5       1035.71       1070.01        12.02 o                         
  -3  -6   5        410.22        389.95         7.28 o                         
  -2  -6   5        462.14        485.20         7.58 o                         
  -1  -6   5       2037.14       2037.83        15.24 o                         
   0  -6   5       2416.79       2429.35        18.10 o                         
   1  -6   5       1957.84       1945.92        15.85 o                         
   2  -6   5       7396.90       7704.94        70.42 o                         
   3  -6   5        294.92        305.35         7.48 o                         
   4  -6   5         48.74         36.77         3.76 o                         
   5  -6   5        449.93        446.07         9.52 o                         
   6  -6   5          2.26          3.80         4.92 o                         
   7  -6   5        312.03        330.06        20.77 o                         
   8  -6   5          1.67        -11.98        15.53 o                         
  -7  -5   5        712.10        698.54        20.44 o                         
  -6  -5   5         17.99         15.01         3.48 o                         
  -5  -5   5       1065.41       1030.29        11.43 o                         
  -4  -5   5        914.94        979.78        10.76 o                         
  -3  -5   5        714.60        696.24         8.89 o                         
  -2  -5   5       2511.66       2691.39        19.85 o                         
  -1  -5   5       1003.54        966.42         9.12 o                         
   0  -5   5       2894.97       3021.28        21.36 o                         
   1  -5   5       2203.05       2211.54        17.68 o                         
   2  -5   5       1292.61       1317.76        12.55 o                         
   3  -5   5        292.28        304.03         6.27 o                         
   4  -5   5       1283.36       1372.83        12.99 o                         
   5  -5   5        814.62        840.83        11.72 o                         
   6  -5   5        453.04        424.98         9.21 o                         
   7  -5   5        502.81        520.82        13.28 o                         
   8  -5   5        122.02         46.71        15.03 o                         
  -8  -4   5        694.09        718.04        32.20 o                         
  -7  -4   5        470.14        449.45        12.67 o                         
  -6  -4   5          1.80          2.20         2.61 o                         
  -5  -4   5       1542.33       1579.13        13.47 o                         
  -4  -4   5        727.57        720.34         7.63 o                         
  -3  -4   5         46.97         39.11         2.69 o                         
  -2  -4   5        335.77        488.68         5.93 o                         
  -1  -4   5        886.26        871.83         8.87 o                         
   0  -4   5       1805.13       1864.10        14.17 o                         
   1  -4   5       5554.46       5656.04        38.91 o                         
   2  -4   5       8170.41       8060.98        63.41 o                         
   3  -4   5        355.88        396.25         7.02 o                         
   4  -4   5        851.89        938.01         9.57 o                         
   5  -4   5        890.46        911.74        11.40 o                         
   6  -4   5        778.79        758.96        10.02 o                         
   7  -4   5        350.51        362.30         9.09 o                         
   8  -4   5        692.62        641.60        24.84 o                         
  -8  -3   5        901.38        852.19        39.11 o                         
  -7  -3   5        496.00        493.85        17.96 o                         
  -6  -3   5        116.17        132.60         9.51 o                         
  -5  -3   5       1160.19       1203.98        11.29 o                         
  -4  -3   5         16.05          8.31         2.10 o                         
  -3  -3   5        154.54        166.01         3.88 o                         
  -2  -3   5         16.71          8.34         2.02 o                         
  -1  -3   5       1665.69       1625.71        12.83 o                         
   0  -3   5       5012.73       4998.08        32.06 o                         
   1  -3   5       6424.25       6165.35        38.19 o                         
   2  -3   5       1473.91       1470.09        12.40 o                         
   3  -3   5        289.92        304.91         6.41 o                         
   4  -3   5       4739.76       5084.50        31.60 o                         
   5  -3   5        540.39        533.64         7.89 o                         
   6  -3   5        529.76        565.36        14.04 o                         
   7  -3   5        582.12        594.79         8.92 o                         
   8  -3   5        289.90        319.80        26.20 o                         
  -8  -2   5        168.64        143.52        26.95 o                         
  -7  -2   5        378.26        384.28        12.17 o                         
  -6  -2   5        734.95        743.12         8.85 o                         
  -5  -2   5       1071.47       1056.17         9.31 o                         
  -4  -2   5        980.54       1058.53         8.30 o                         
  -3  -2   5          3.07         13.07         2.01 o                         
  -2  -2   5       8330.88       8096.09        50.12 o                         
  -1  -2   5       2351.34       2209.68        23.88 o                         
   0  -2   5       1446.08       1441.39        11.98 o                         
   1  -2   5       5574.79       5145.39        31.39 o                         
   2  -2   5       7167.74       7196.31        41.85 o                         
   3  -2   5        155.21        140.90         4.08 o                         
   4  -2   5      19422.20      18449.18       118.31 o                         
   5  -2   5        463.49        433.07         6.35 o                         
   6  -2   5        271.42        275.32         5.65 o                         
   7  -2   5        313.54        346.91        12.03 o                         
   8  -2   5        602.32        541.22        27.70 o                         
  -8  -1   5       1134.26       1157.91        31.22 o                         
  -7  -1   5        396.33        408.39        10.49 o                         
  -6  -1   5        101.72        102.97         6.19 o                         
  -5  -1   5        817.48        802.97         9.09 o                         
  -4  -1   5        243.71        233.02         4.64 o                         
  -3  -1   5         80.76        131.70         4.38 o                         
  -2  -1   5       6884.77       6998.49        45.76 o                         
  -1  -1   5       3115.77       2884.36        19.77 o                         
   0  -1   5        158.77        153.84         5.25 o                         
   1  -1   5       3672.22       3338.01        23.02 o                         
   2  -1   5       4485.09       4265.11        28.22 o                         
   3  -1   5         59.11         53.00         3.01 o                         
   4  -1   5        686.65        730.05         7.09 o                         
   5  -1   5        603.58        579.66         6.65 o                         
   6  -1   5         71.65         54.51         5.29 o                         
   7  -1   5        246.81        248.40        11.54 o                         
   8  -1   5        185.65        155.03        18.74 o                         
  -8   0   5        180.31        226.04        34.68 o                         
  -7   0   5        766.20        767.41        11.07 o                         
  -6   0   5         94.82        131.21         6.43 o                         
  -5   0   5        761.04        769.97         8.48 o                         
  -4   0   5       1575.83       1677.15        14.05 o                         
  -3   0   5         18.98         26.11         2.19 o                         
  -2   0   5      11874.92      11420.28        67.25 o                         
  -1   0   5       3704.72       3476.06        31.68 o                         
   0   0   5        233.90        309.54         7.04 o                         
   1   0   5       2320.89       2228.52        14.15 o                         
   2   0   5       1673.55       1490.96        12.11 o                         
   3   0   5        149.62        167.99         4.18 o                         
   4   0   5        447.21        435.38         4.70 o                         
   5   0   5        249.61        251.38         8.87 o                         
   6   0   5        157.39        172.57         9.48 o                         
   7   0   5        707.90        699.48        16.84 o                         
   8   0   5        251.02        240.00        17.53 o                         
  -8   1   5        403.57        411.44        10.58 o                         
  -7   1   5        749.43        751.30        12.22 o                         
  -6   1   5        162.46        176.58         5.72 o                         
  -5   1   5        573.04        580.03         7.32 o                         
  -4   1   5       1578.69       1755.34        13.97 o                         
  -3   1   5          2.52          9.72         2.21 o                         
  -2   1   5       8566.71       8490.21        55.48 o                         
  -1   1   5       2358.35       2309.91        19.48 o                         
   0   1   5         96.64        105.31         3.71 o                         
   1   1   5       1707.32       1746.56        12.08 o                         
   2   1   5       1666.91       1596.43        13.02 o                         
   3   1   5          5.93          9.69         1.66 o                         
   4   1   5       1566.34       1681.45        16.52 o                         
   5   1   5        592.16        576.11        11.16 o                         
   6   1   5        342.68        348.42        11.01 o                         
   7   1   5        812.92        833.37        23.84 o                         
   8   1   5         58.17         29.19         9.08 o                         
  -8   2   5         95.30         83.17        11.01 o                         
  -7   2   5        643.04        642.72         9.01 o                         
  -6   2   5        899.87        899.78        10.33 o                         
  -5   2   5       1163.41       1138.49        10.44 o                         
  -4   2   5         15.26         12.63         2.53 o                         
  -3   2   5        367.29        360.30         5.58 o                         
  -2   2   5        948.03        976.99         9.69 o                         
  -1   2   5       1563.44       1562.68        11.62 o                         
   0   2   5        128.81        116.91         4.37 o                         
   1   2   5       1836.39       1855.16        13.24 o                         
   2   2   5      11814.85      11589.23        70.21 o                         
   3   2   5        118.50        142.81         3.73 o                         
   4   2   5       7925.09       7912.40        74.77 o                         
   5   2   5        736.27        721.65        12.40 o                         
   6   2   5        281.41        295.40        10.86 o                         
   7   2   5        734.75        737.74        19.89 o                         
   8   2   5        655.21        617.20        23.65 o                         
  -8   3   5        251.52        255.11        19.20 o                         
  -7   3   5        780.94        753.18        12.72 o                         
  -6   3   5        313.94        330.84         8.08 o                         
  -5   3   5        950.60        927.36         9.44 o                         
  -4   3   5       1634.36       1721.17        14.25 o                         
  -3   3   5        319.66        331.01         5.88 o                         
  -2   3   5          7.33          6.85         2.19 o                         
  -1   3   5       1818.27       1903.81        15.02 o                         
   0   3   5       1276.87       1380.12        12.53 o                         
   1   3   5       2484.78       2477.98        18.02 o                         
   2   3   5       3213.92       3282.56        22.76 o                         
   3   3   5        188.42        228.70         5.20 o                         
   4   3   5       2658.22       2544.63        18.60 o                         
   5   3   5        388.48        389.54        12.09 o                         
   6   3   5        198.29        230.65        11.68 o                         
   7   3   5        698.39        689.88        20.36 o                         
   8   3   5         60.49         37.57         9.41 o                         
  -8   4   5         79.77         73.51        15.48 o                         
  -7   4   5        663.57        649.38        12.76 o                         
  -6   4   5         10.75         13.81         3.98 o                         
  -5   4   5        940.14        939.61        12.70 o                         
  -4   4   5        216.71        223.78         6.53 o                         
  -3   4   5        375.20        407.10         5.94 o                         
  -2   4   5         19.75         11.35         2.42 o                         
  -1   4   5       2624.41       2763.09        24.30 o                         
   0   4   5        314.76        320.45         6.00 o                         
   1   4   5       2288.27       2280.06        15.63 o                         
   2   4   5       2235.90       2600.76        20.17 o                         
   3   4   5         32.40         31.35         2.72 o                         
   4   4   5       6322.24       6469.58        39.09 o                         
   5   4   5        680.67        668.57        10.72 o                         
   6   4   5          7.68         13.63        10.77 o                         
   7   4   5        746.34        718.81        20.76 o                         
  -8   5   5       1925.10       1964.77        34.52 o                         
  -7   5   5        459.52        462.79        12.74 o                         
  -6   5   5         65.70         67.02         7.15 o                         
  -5   5   5       1244.38       1239.95        16.13 o                         
  -4   5   5        862.24        832.34        11.61 o                         
  -3   5   5         26.76         28.54         3.23 o                         
  -2   5   5         63.61         59.18         3.58 o                         
  -1   5   5       1555.12       1566.52        13.47 o                         
   0   5   5        126.61        133.66         4.68 o                         
   1   5   5       1598.41       1615.60        13.87 o                         
   2   5   5        948.41       1046.14        10.24 o                         
   3   5   5         79.91         73.33         5.17 o                         
   4   5   5       1376.56       1409.39        13.17 o                         
   5   5   5        460.71        433.48         8.08 o                         
   6   5   5          4.81         -3.07         5.29 o                         
   7   5   5        316.28        316.35        20.35 o                         
  -8   6   5        113.12        107.39        25.98 o                         
  -7   6   5        683.75        688.12        17.77 o                         
  -6   6   5        117.53        106.88         9.89 o                         
  -5   6   5       1495.98       1495.35        21.80 o                         
  -4   6   5        993.20       1021.38        11.80 o                         
  -3   6   5        105.49         95.11         5.54 o                         
  -2   6   5        555.29        679.39        10.05 o                         
  -1   6   5       1264.87       1269.50        13.17 o                         
   0   6   5        118.38         93.80         5.03 o                         
   1   6   5       1560.22       1630.17        13.41 o                         
   2   6   5        427.38        473.32         7.55 o                         
   3   6   5         54.24         43.10         3.75 o                         
   4   6   5       2527.14       2632.97        23.06 o                         
   5   6   5         25.00         22.32         4.87 o                         
   6   6   5        443.33        456.80        18.64 o                         
  -7   7   5        534.28        554.39        31.59 o                         
  -6   7   5        173.76        154.34        18.60 o                         
  -5   7   5        834.05        811.20        16.30 o                         
  -4   7   5        564.10        626.32        10.97 o                         
  -3   7   5        137.34        124.80         6.78 o                         
  -2   7   5       1270.77       1403.46        14.21 o                         
  -1   7   5        903.02        907.02        10.55 o                         
   0   7   5         13.50          4.70         3.50 o                         
   1   7   5       1689.68       1747.14        15.47 o                         
   2   7   5        820.80        848.98        10.00 o                         
   3   7   5         67.54         66.66         5.84 o                         
   4   7   5        425.50        422.08        10.43 o                         
   5   7   5        592.14        563.68        11.46 o                         
   6   7   5         82.23         85.06        17.73 o                         
  -7   8   5        279.28        259.15        26.36 o                         
  -6   8   5         28.97          9.03         8.46 o                         
  -5   8   5        769.69        764.19        16.39 o                         
  -4   8   5        184.58        215.78         9.64 o                         
  -3   8   5         78.79         66.06         5.38 o                         
  -2   8   5       1356.02       1356.57        14.77 o                         
  -1   8   5        354.32        363.74         9.48 o                         
   0   8   5         44.55         35.50         4.90 o                         
   1   8   5        977.12        952.94        12.83 o                         
   2   8   5       2922.55       2923.09        27.99 o                         
   3   8   5         21.30         21.13         4.79 o                         
   4   8   5         57.89         63.35         7.35 o                         
   5   8   5        279.47        281.45        16.79 o                         
  -6   9   5        256.83        228.24        24.31 o                         
  -5   9   5        594.76        593.79        18.59 o                         
  -4   9   5       2478.48       2456.97        30.46 o                         
  -3   9   5        293.85        275.94        16.79 o                         
  -2   9   5       1039.66        966.23        15.62 o                         
  -1   9   5        472.72        478.19        12.14 o                         
   0   9   5        140.77        119.86         8.56 o                         
   1   9   5       1136.48       1118.06        19.00 o                         
   2   9   5       1203.20       1181.91        17.53 o                         
   3   9   5         96.67        100.34        15.39 o                         
   4   9   5         65.10         46.86        11.84 o                         
  -5  10   5        349.79        332.76        25.00 o                         
  -4  10   5        227.69        221.58        12.76 o                         
  -3  10   5         76.35         76.00         9.29 o                         
  -2  10   5        111.19        112.60        10.71 o                         
  -1  10   5        391.20        396.52        15.57 o                         
   0  10   5         90.86         69.16         6.34 o                         
   1  10   5        704.96        695.18        14.97 o                         
   2  10   5        392.07        382.47        17.10 o                         
   3  10   5        233.09        267.48        19.25 o                         
  -4  11   5         53.79         53.85        10.45 o                         
  -3  11   5         65.01         52.13         9.01 o                         
  -2  11   5        137.44        118.89        15.87 o                         
  -1  11   5        406.71        356.24        17.19 o                         
   0  11   5        309.56        274.86        16.82 o                         
   1  11   5        589.51        579.69        20.51 o                         
   2  11   5       1426.83       1578.15        28.44 o                         
  -2 -12   6        235.34        224.64        22.60 o                         
  -1 -12   6         37.23         31.99        16.94 o                         
   0 -12   6       2919.71       3044.31        50.36 o                         
   1 -12   6        855.37        839.10        32.18 o                         
   2 -12   6         70.95         74.09        11.12 o                         
   3 -12   6        417.05        395.55        22.95 o                         
   4 -12   6       1744.40       1715.80        26.78 o                         
  -3 -11   6        677.76        635.08        25.66 o                         
  -2 -11   6        533.58        585.72        25.47 o                         
  -1 -11   6        528.06        524.84        17.68 o                         
   0 -11   6         45.59         41.68        16.37 o                         
   1 -11   6        820.91        820.73        18.10 o                         
   2 -11   6        336.45        330.38        21.08 o                         
   3 -11   6       1085.40       1084.74        21.23 o                         
   4 -11   6        922.43       1001.39        23.19 o                         
   5 -11   6          0.55        -10.08        10.08 o                         
  -4 -10   6        589.29        616.41        39.86 o                         
  -3 -10   6       1031.19       1015.25        20.27 o                         
  -2 -10   6        766.14        741.07        14.63 o                         
  -1 -10   6        243.36        235.76        11.70 o                         
   0 -10   6        530.56        542.19        12.46 o                         
   1 -10   6        244.42        241.93        10.67 o                         
   2 -10   6        104.00         65.51         8.35 o                         
   3 -10   6        754.12        771.90        14.96 o                         
   4 -10   6        423.01        453.57        13.94 o                         
   5 -10   6         30.64         24.58         7.01 o                         
   6 -10   6         11.65         18.38        10.05 o                         
  -5  -9   6        463.31        455.64        44.12 o                         
  -4  -9   6        378.77        350.61        16.85 o                         
  -3  -9   6       1933.53       1865.90        20.73 o                         
  -2  -9   6        470.95        453.25        11.23 o                         
  -1  -9   6        628.36        599.69        11.76 o                         
   0  -9   6        354.07        370.24         8.83 o                         
   1  -9   6       1195.74       1189.67        13.85 o                         
   2  -9   6         24.21         16.57         5.09 o                         
   3  -9   6       3036.09       3059.15        30.88 o                         
   4  -9   6         13.24          3.94         6.27 o                         
   5  -9   6        118.25        116.97         8.74 o                         
   6  -9   6       1501.32       1513.48        27.04 o                         
   7  -9   6        152.66        216.64        36.62 o                         
  -6  -8   6       1343.24       1281.72        43.68 o                         
  -5  -8   6        157.88        132.26        18.54 o                         
  -4  -8   6         15.32          9.72         4.85 o                         
  -3  -8   6       1204.51       1213.32        18.50 o                         
  -2  -8   6       2830.11       2861.24        23.16 o                         
  -1  -8   6        353.33        342.52         8.75 o                         
   0  -8   6       2915.23       3065.40        23.11 o                         
   1  -8   6       1871.15       1870.95        16.91 o                         
   2  -8   6         59.36         52.89         4.49 o                         
   3  -8   6       2020.65       2091.38        20.32 o                         
   4  -8   6       2292.11       2396.71        25.36 o                         
   5  -8   6        350.56        352.00        10.76 o                         
   6  -8   6       1180.36       1179.60        18.93 o                         
   7  -8   6        277.29        278.83        16.96 o                         
  -6  -7   6        196.00        162.34        19.81 o                         
  -5  -7   6        214.91        222.81        12.52 o                         
  -4  -7   6       1459.39       1424.60        16.22 o                         
  -3  -7   6       2664.02       2672.59        21.46 o                         
  -2  -7   6        623.98        707.25         9.73 o                         
  -1  -7   6        722.44        724.18        10.00 o                         
   0  -7   6       6184.08       6294.15        40.81 o                         
   1  -7   6       2312.41       2323.58        18.90 o                         
   2  -7   6         20.89         18.41         3.28 o                         
   3  -7   6       1605.90       1693.07        15.87 o                         
   4  -7   6       2514.76       2537.92        21.82 o                         
   5  -7   6        272.06        261.53         9.57 o                         
   6  -7   6       1153.50       1193.77        20.00 o                         
   7  -7   6        138.77        127.14        17.52 o                         
   8  -7   6         86.57         75.97        16.02 o                         
  -7  -6   6         79.11         56.21        14.17 o                         
  -6  -6   6        326.54        362.05        14.26 o                         
  -5  -6   6        309.75        312.84         7.88 o                         
  -4  -6   6        509.07        542.02         9.06 o                         
  -3  -6   6       2182.96       2245.77        18.37 o                         
  -2  -6   6         23.85         37.29         3.43 o                         
  -1  -6   6       1611.54       1542.37        13.26 o                         
   0  -6   6      17711.17      18372.70       120.79 o                         
   1  -6   6       3246.92       3355.18        31.42 o                         
   2  -6   6       1809.84       1892.03        16.02 o                         
   3  -6   6       1656.63       1640.44        14.59 o                         
   4  -6   6       1351.97       1433.67        13.82 o                         
   5  -6   6        478.57        459.97         9.01 o                         
   6  -6   6       1848.66       1851.24        21.01 o                         
   7  -6   6        372.26        362.74        23.01 o                         
   8  -6   6        163.95        157.84        39.77 o                         
  -7  -5   6         57.49         53.21         9.24 o                         
  -6  -5   6       1955.27       1970.46        20.10 o                         
  -5  -5   6        601.68        608.31         8.92 o                         
  -4  -5   6       1232.58       1219.99        12.38 o                         
  -3  -5   6       2141.07       2146.17        18.05 o                         
  -2  -5   6       2943.08       3171.70        23.05 o                         
  -1  -5   6        957.16        982.78        10.19 o                         
   0  -5   6       1605.18       1577.03        13.29 o                         
   1  -5   6       2282.34       2260.16        16.71 o                         
   2  -5   6       1099.27       1210.25        13.55 o                         
   3  -5   6        676.32        632.65         8.18 o                         
   4  -5   6       3839.51       3859.92        27.98 o                         
   5  -5   6        628.38        651.49         9.41 o                         
   6  -5   6        316.24        326.74         9.01 o                         
   7  -5   6        545.84        517.32        17.74 o                         
   8  -5   6          3.97          9.37        10.36 o                         
  -8  -4   6        715.91        797.87        33.04 o                         
  -7  -4   6         78.26         69.35         4.73 o                         
  -6  -4   6       1765.72       1865.19        16.39 o                         
  -5  -4   6       1109.29       1099.93        10.68 o                         
  -4  -4   6       4143.83       4236.29        28.51 o                         
  -3  -4   6       3452.10       3490.73        24.93 o                         
  -2  -4   6       2244.22       2671.18        18.43 o                         
  -1  -4   6       1415.29       1549.23        13.12 o                         
   0  -4   6        393.36        670.98         7.26 o                         
   1  -4   6       3554.46       3535.36        23.33 o                         
   2  -4   6       6135.67       6449.45        45.30 o                         
   3  -4   6       2403.87       2339.68        17.41 o                         
   4  -4   6       2972.18       3057.85        21.85 o                         
   5  -4   6        441.42        433.51         7.73 o                         
   6  -4   6       2401.00       2433.20        21.56 o                         
   7  -4   6        496.97        466.09         9.91 o                         
   8  -4   6        984.48        971.59        30.25 o                         
  -8  -3   6        595.78        567.02        29.45 o                         
  -7  -3   6        138.19        148.46         8.74 o                         
  -6  -3   6       2657.21       2681.44        21.92 o                         
  -5  -3   6       1058.17       1062.87         8.91 o                         
  -4  -3   6        447.04        422.02         5.73 o                         
  -3  -3   6       2676.95       2654.62        17.50 o                         
  -2  -3   6       8389.51       8616.80        54.00 o                         
  -1  -3   6        213.87        201.57         4.50 o                         
   0  -3   6       1509.95       1234.99        10.12 o                         
   1  -3   6       1062.94       1045.08         8.30 o                         
   2  -3   6         79.52        101.47         4.24 o                         
   3  -3   6       3211.50       3207.91        21.57 o                         
   4  -3   6        360.09        357.27         5.47 o                         
   5  -3   6        708.62        668.46         7.76 o                         
   6  -3   6       7486.75       7561.54        47.28 o                         
   7  -3   6        430.48        402.19        12.57 o                         
   8  -3   6        966.55        979.19        33.23 o                         
  -8  -2   6         12.72          0.17        10.49 o                         
  -7  -2   6        226.23        237.32        10.27 o                         
  -6  -2   6       3456.70       3490.27        27.46 o                         
  -5  -2   6       1260.75       1291.77        11.69 o                         
  -4  -2   6       3506.87       3561.62        24.03 o                         
  -3  -2   6       6105.69       5900.87        35.47 o                         
  -2  -2   6       3946.47       4267.11        25.82 o                         
  -1  -2   6        132.60        120.07         5.10 o                         
   0  -2   6          6.31          8.33         2.21 o                         
   1  -2   6       1932.57       1999.57        15.90 o                         
   2  -2   6       3247.30       3659.63        23.79 o                         
   3  -2   6       3953.63       3782.06        24.80 o                         
   4  -2   6       4918.73       5129.65        31.65 o                         
   5  -2   6        611.70        586.25         7.38 o                         
   6  -2   6       1835.91       1881.77        14.95 o                         
   7  -2   6        680.85        649.97        15.88 o                         
   8  -2   6          4.10         -5.52        10.14 o                         
  -8  -1   6        437.09        441.04        33.18 o                         
  -7  -1   6         79.37         81.04         6.68 o                         
  -6  -1   6       1631.50       1671.47        15.68 o                         
  -5  -1   6       1032.35       1033.56         9.81 o                         
  -4  -1   6        649.43        725.73         7.90 o                         
  -3  -1   6       7800.07       7478.16        45.88 o                         
  -2  -1   6        809.98        942.73         8.69 o                         
  -1  -1   6        412.16        419.54         7.40 o                         
   0  -1   6       1739.78       2024.71        13.61 o                         
   1  -1   6       1236.89       1304.03        13.80 o                         
   2  -1   6         89.82        102.50         4.19 o                         
   3  -1   6       7192.10       6715.75        39.57 o                         
   4  -1   6        399.81        370.64         5.03 o                         
   5  -1   6        357.75        355.21         5.47 o                         
   6  -1   6         15.08         25.00         4.97 o                         
   7  -1   6        365.07        390.83        13.93 o                         
   8  -1   6        180.16        163.31        20.42 o                         
  -8   0   6        179.86        183.55         8.52 o                         
  -7   0   6        239.99        255.41         7.79 o                         
  -6   0   6       3733.77       3773.24        27.97 o                         
  -5   0   6       1374.85       1360.25        12.23 o                         
  -4   0   6        922.79        952.71         9.36 o                         
  -3   0   6       8437.59       8067.75       120.10 o                         
  -2   0   6       7518.55       7400.19        44.79 o                         
  -1   0   6        510.08        499.58         9.97 o                         
   1   0   6       2724.76       2654.58        17.85 o                         
   2   0   6        860.28        854.31         7.91 o                         
   3   0   6       5640.03       5375.50        31.76 o                         
   4   0   6        310.99        317.40         4.43 o                         
   5   0   6        480.86        485.95        11.20 o                         
   6   0   6       1434.51       1508.74        18.34 o                         
   7   0   6        247.68        251.83        13.53 o                         
   8   0   6         64.98         50.15         9.06 o                         
  -8   1   6        263.79        274.24        12.47 o                         
  -7   1   6        160.99        156.03         7.70 o                         
  -6   1   6       1926.59       2027.88        18.64 o                         
  -5   1   6        636.88        624.97         8.62 o                         
  -4   1   6          1.38          2.76         2.25 o                         
  -3   1   6       9518.03       9261.17        76.32 o                         
  -2   1   6       3416.35       3949.27        27.46 o                         
  -1   1   6       1709.45       1657.18        12.63 o                         
   0   1   6      11172.72      10579.96        59.83 o                         
   1   1   6       2743.26       2588.57        16.93 o                         
   2   1   6         83.02         73.24         4.28 o                         
   3   1   6       4605.54       4405.96        32.10 o                         
   4   1   6       6399.99       6354.30        38.88 o                         
   5   1   6        643.83        640.97        11.70 o                         
   6   1   6       2025.27       2139.98        22.04 o                         
   7   1   6        183.23        201.25        14.91 o                         
   8   1   6        232.87        187.94        18.28 o                         
  -8   2   6        196.85        184.08        19.59 o                         
  -7   2   6        406.32        366.73        11.36 o                         
  -6   2   6       1477.59       1502.99        15.49 o                         
  -5   2   6        770.25        766.66         9.04 o                         
  -4   2   6        309.08        345.56         6.34 o                         
  -3   2   6       6723.67       6544.98        41.91 o                         
  -2   2   6       1707.11       1657.69        11.99 o                         
  -1   2   6       2038.05       2047.13        16.95 o                         
   0   2   6       6111.27       5813.46        36.93 o                         
   1   2   6       1196.54       1101.68         9.63 o                         
   2   2   6        649.48        600.48         7.15 o                         
   3   2   6       4203.70       4127.05        27.22 o                         
   4   2   6       2985.97       2961.18        22.11 o                         
   5   2   6        632.44        631.86        12.01 o                         
   6   2   6        325.30        357.86        12.01 o                         
   7   2   6         60.88         42.71         7.21 o                         
   8   2   6        334.43        337.29        21.42 o                         
  -8   3   6          6.47         10.69         8.16 o                         
  -7   3   6        469.42        450.19        14.28 o                         
  -6   3   6       1654.86       1704.96        15.51 o                         
  -5   3   6        470.86        486.71         7.84 o                         
  -4   3   6        923.01        905.67         9.18 o                         
  -3   3   6       4861.23       4736.10        33.16 o                         
  -2   3   6          6.55          6.21         2.52 o                         
  -1   3   6       1849.57       1954.21        14.38 o                         
   0   3   6      21085.44      21251.41       128.30 o                         
   1   3   6       1516.83       1388.52        14.54 o                         
   2   3   6        298.01        294.03         5.35 o                         
   3   3   6       4354.90       4330.09        27.45 o                         
   4   3   6       2514.65       2601.32        18.83 o                         
   5   3   6        252.82        264.26        10.75 o                         
   6   3   6       1507.50       1492.15        21.46 o                         
   7   3   6        115.56         83.66        14.44 o                         
  -8   4   6        156.17        123.35        22.91 o                         
  -7   4   6        391.99        397.13        11.54 o                         
  -6   4   6       6046.88       6244.51        78.25 o                         
  -5   4   6        201.89        203.69         7.21 o                         
  -4   4   6       1300.84       1367.90        13.23 o                         
  -3   4   6       3612.65       3586.09        26.22 o                         
  -2   4   6        726.67        728.11         9.28 o                         
  -1   4   6        935.88        983.35         9.82 o                         
   0   4   6       1747.76       2267.84        17.22 o                         
   1   4   6       1370.62       1286.13        10.69 o                         
   2   4   6        219.46        272.05         6.54 o                         
   3   4   6       2619.14       2689.28        19.66 o                         
   4   4   6        963.06        984.40        10.18 o                         
   5   4   6        346.32        353.73         9.43 o                         
   6   4   6        830.85        851.34        17.60 o                         
   7   4   6        121.33         81.62        17.79 o                         
  -8   5   6        759.71        745.93        34.93 o                         
  -7   5   6        265.92        267.02        16.78 o                         
  -6   5   6       4591.67       4694.48        42.41 o                         
  -5   5   6         56.45         49.30         5.34 o                         
  -4   5   6       1802.83       1865.75        17.43 o                         
  -3   5   6       2677.51       2728.33        21.00 o                         
  -2   5   6       1880.06       1845.09        15.22 o                         
  -1   5   6       2023.64       2025.45        16.30 o                         
   0   5   6       3215.09       3647.15        27.16 o                         
   1   5   6        456.25        422.02         6.14 o                         
   2   5   6        553.88        614.02         9.36 o                         
   3   5   6       2768.43       2846.67        22.00 o                         
   4   5   6       1078.10       1057.37        12.77 o                         
   5   5   6        161.59        156.77        10.78 o                         
   6   5   6        809.56        849.04        20.22 o                         
   7   5   6         13.11         10.52        10.09 o                         
  -7   6   6        224.83        245.94        15.51 o                         
  -6   6   6        401.37        421.04        16.63 o                         
  -5   6   6        183.39        154.99        10.66 o                         
  -4   6   6       1484.90       1507.55        16.28 o                         
  -3   6   6       1998.27       2001.83        17.89 o                         
  -2   6   6          1.69         -0.09         3.57 o                         
  -1   6   6       1410.46       1371.65        13.95 o                         
   0   6   6       3505.04       3795.47        27.49 o                         
   1   6   6        439.58        433.34         7.41 o                         
   2   6   6       1273.41       1297.13        13.61 o                         
   3   6   6       1969.57       1966.86        18.59 o                         
   4   6   6         15.58         11.64         3.56 o                         
   5   6   6        375.86        372.29         8.12 o                         
   6   6   6       3699.02       3784.02        51.01 o                         
  -7   7   6         24.84         16.22        14.66 o                         
  -6   7   6       1097.14       1149.64        20.31 o                         
  -5   7   6         82.77         83.25         8.28 o                         
  -4   7   6        512.68        528.78        12.98 o                         
  -3   7   6       2163.17       2127.31        18.48 o                         
  -2   7   6         24.85         27.68         4.16 o                         
  -1   7   6        962.04        982.11        11.59 o                         
   0   7   6       2993.41       3281.93        24.12 o                         
   1   7   6        475.45        470.58         8.21 o                         
   2   7   6         14.63          0.64         4.11 o                         
   3   7   6       1826.49       1757.80        19.36 o                         
   4   7   6        884.04        830.49        13.85 o                         
   5   7   6        186.04        202.70        16.48 o                         
   6   7   6        270.05        271.59        24.65 o                         
  -7   8   6         16.35         31.86        14.47 o                         
  -6   8   6        246.25        253.64        24.47 o                         
  -5   8   6        133.92        116.91        15.28 o                         
  -4   8   6       1825.22       1849.48        20.74 o                         
  -3   8   6       1406.23       1382.90        16.85 o                         
  -2   8   6         21.33         13.27         4.85 o                         
  -1   8   6        942.84        917.61        11.44 o                         
   0   8   6       7905.71       7576.74        62.31 o                         
   1   8   6         15.32          9.46         4.43 o                         
   2   8   6       1804.34       1789.86        20.76 o                         
   3   8   6        990.59        968.14        15.24 o                         
   4   8   6          1.09          4.37         7.18 o                         
   5   8   6        156.83        250.54        30.92 o                         
  -6   9   6        946.81        967.24        45.77 o                         
  -5   9   6        176.17        170.38        15.65 o                         
  -4   9   6         80.07         80.52         8.57 o                         
  -3   9   6       2194.60       2138.02        28.07 o                         
  -2   9   6         16.23         -2.82         5.54 o                         
  -1   9   6        593.50        574.62        12.85 o                         
   0   9   6       1073.61       1130.16        16.45 o                         
   1   9   6        187.32        164.70         9.99 o                         
   2   9   6         19.48         19.46         4.69 o                         
   3   9   6        997.29       1007.25        20.80 o                         
   4   9   6         18.61         13.50        12.37 o                         
  -5  10   6         58.46         50.86        13.32 o                         
  -4  10   6       1041.53       1041.95        22.26 o                         
  -3  10   6       1309.06       1274.71        22.26 o                         
  -2  10   6        114.41         51.71         8.68 o                         
  -1  10   6        213.04        156.31        20.58 o                         
   0  10   6       1248.59       1271.29        18.61 o                         
   1  10   6         34.70         20.48         8.00 o                         
   2  10   6        204.46        212.97        16.14 o                         
   3  10   6        599.61        592.23        22.81 o                         
  -3  11   6       1136.67       1097.02        24.49 o                         
  -2  11   6        173.37         87.99        15.20 o                         
  -1  11   6        159.23        146.35        17.73 o                         
   0  11   6         41.89         42.80        13.46 o                         
   1  11   6         19.71         13.74        10.15 o                         
  -2 -12   7        498.21        568.12        54.15 o                         
  -1 -12   7        967.87        938.09        38.97 o                         
   0 -12   7         10.24          6.99        13.79 o                         
   1 -12   7        215.25        209.03        19.29 o                         
   2 -12   7        673.56        676.20        24.17 o                         
   3 -12   7          0.18          4.99        10.05 o                         
   4 -12   7        456.24        471.59        31.42 o                         
  -3 -11   7         10.52          4.63        12.66 o                         
  -2 -11   7       1037.45       1058.67        19.35 o                         
  -1 -11   7        884.11        846.02        20.20 o                         
   0 -11   7         98.30         80.05        12.05 o                         
   1 -11   7        566.94        604.32        21.46 o                         
   2 -11   7        899.94        903.72        17.75 o                         
   3 -11   7          4.14          5.95         9.38 o                         
   4 -11   7        801.44        817.07        22.38 o                         
   5 -11   7        151.03        132.64        11.58 o                         
  -4 -10   7        930.47        959.97        25.53 o                         
  -3 -10   7         11.00         14.43         7.40 o                         
  -2 -10   7       1065.63       1061.95        17.36 o                         
  -1 -10   7        764.21        764.71        15.45 o                         
   0 -10   7        113.80        107.74         8.46 o                         
   1 -10   7        957.13        975.54        22.10 o                         
   2 -10   7         41.37         34.10         6.16 o                         
   3 -10   7        252.00        252.42        14.01 o                         
   4 -10   7        186.02        128.78         9.38 o                         
   5 -10   7        493.11        497.37        18.73 o                         
   6 -10   7         70.88         41.12        10.55 o                         
  -5  -9   7        303.31        322.83        36.70 o                         
  -4  -9   7       2747.09       2663.19        46.36 o                         
  -3  -9   7        309.60        288.61        10.44 o                         
  -2  -9   7       1122.34       1118.49        15.19 o                         
  -1  -9   7        725.85        714.10        11.49 o                         
   0  -9   7          4.19         -1.35         4.02 o                         
   1  -9   7        859.69        860.65        12.89 o                         
   2  -9   7        108.06        101.07         5.81 o                         
   3  -9   7         20.49         13.29         6.15 o                         
   4  -9   7       1467.80       1516.75        19.77 o                         
   5  -9   7       1008.63       1000.47        18.05 o                         
   6  -9   7          0.04          6.07         8.94 o                         
   7  -9   7        400.55        417.85        41.05 o                         
  -6  -8   7        146.10         76.45        20.96 o                         
  -5  -8   7        309.00        307.23        14.70 o                         
  -4  -8   7        820.72        803.21        14.38 o                         
  -3  -8   7         51.72         40.54         5.39 o                         
  -2  -8   7       1682.35       1780.63        18.41 o                         
  -1  -8   7        607.39        619.84        10.11 o                         
   0  -8   7          1.68         -1.53         3.56 o                         
   1  -8   7        803.55        804.11        11.11 o                         
   2  -8   7        529.07        533.89         9.19 o                         
   3  -8   7         85.06         81.14         5.55 o                         
   4  -8   7       1783.45       1828.89        20.52 o                         
   5  -8   7       1285.91       1274.92        18.82 o                         
   6  -8   7          1.23         -6.04         6.35 o                         
   7  -8   7        340.44        348.35        18.99 o                         
  -6  -7   7        204.99        172.77        21.17 o                         
  -5  -7   7       1057.64       1051.67        17.00 o                         
  -4  -7   7         44.06         56.89         5.43 o                         
  -3  -7   7         68.23         45.63         4.38 o                         
  -2  -7   7       1493.60       1537.75        15.74 o                         
  -1  -7   7       1236.00       1191.47        11.54 o                         
   0  -7   7        161.51        154.63         6.75 o                         
   1  -7   7       1196.85       1189.96        11.97 o                         
   2  -7   7       4220.96       4336.96        31.14 o                         
   3  -7   7         98.45         80.40         4.70 o                         
   4  -7   7       2832.59       2958.37        23.69 o                         
   5  -7   7       1779.54       1778.85        21.24 o                         
   6  -7   7          0.61          2.73         7.19 o                         
   7  -7   7        259.76        280.86        14.84 o                         
  -7  -6   7        436.24        418.97        29.58 o                         
  -6  -6   7        145.25        124.82        10.15 o                         
  -5  -6   7        798.72        808.25        12.07 o                         
  -4  -6   7       1073.22       1002.62        12.13 o                         
  -3  -6   7          8.97         13.58         3.64 o                         
  -2  -6   7       1045.86       1070.41        10.12 o                         
  -1  -6   7       2770.11       2659.36        22.53 o                         
   0  -6   7        383.66        366.95         7.17 o                         
   1  -6   7       1541.44       1474.37        12.71 o                         
   2  -6   7       1260.20       1189.24        12.05 o                         
   3  -6   7          2.67          4.29         3.24 o                         
   4  -6   7        169.93        172.27         7.03 o                         
   5  -6   7       1378.68       1353.73        13.33 o                         
   6  -6   7          0.07          2.94         5.11 o                         
   7  -6   7        457.78        470.96        13.72 o                         
   8  -6   7          1.01         22.35        18.05 o                         
  -7  -5   7        389.34        409.90        14.85 o                         
  -6  -5   7        391.18        386.46        12.86 o                         
  -5  -5   7        822.83        821.83        10.76 o                         
  -4  -5   7        282.09        303.94         7.17 o                         
  -3  -5   7          4.52          7.15         2.52 o                         
  -2  -5   7       2245.94       2267.72        16.80 o                         
  -1  -5   7       2790.15       2753.51        21.19 o                         
   0  -5   7       3495.49       3812.28        26.65 o                         
   1  -5   7       3564.11       3409.99        25.27 o                         
   2  -5   7        250.50        258.37         6.38 o                         
   3  -5   7         42.81         33.31         3.03 o                         
   4  -5   7       1788.41       1927.10        15.63 o                         
   5  -5   7       1645.73       1631.80        14.63 o                         
   6  -5   7          7.18          2.31         4.37 o                         
   7  -5   7        491.65        473.32        13.73 o                         
   8  -5   7        583.83        591.16        27.92 o                         
  -7  -4   7        494.06        514.48        12.94 o                         
  -6  -4   7        111.88        115.46         7.76 o                         
  -5  -4   7       1414.33       1386.13        12.44 o                         
  -4  -4   7       2067.62       2121.91        15.82 o                         
  -3  -4   7          1.30          4.72         2.47 o                         
  -2  -4   7       2123.30       1963.40        15.08 o                         
  -1  -4   7       4643.39       4749.78        33.72 o                         
   0  -4   7       1958.69       2201.80        16.06 o                         
   1  -4   7       5038.68       4789.12        30.49 o                         
   2  -4   7       7302.14       7764.66        62.82 o                         
   3  -4   7          6.99          6.52         2.31 o                         
   4  -4   7         46.50         33.97         3.01 o                         
   5  -4   7       1158.43       1174.82        11.01 o                         
   6  -4   7          0.32         -1.58         3.50 o                         
   7  -4   7        599.06        598.68        12.51 o                         
   8  -4   7        858.86        829.92        24.26 o                         
  -8  -3   7         14.96         -9.31         9.31 o                         
  -7  -3   7        264.15        248.11         7.92 o                         
  -6  -3   7         93.66         89.91         6.37 o                         
  -5  -3   7       1738.08       1720.20        14.59 o                         
  -4  -3   7       5309.94       5507.78        33.81 o                         
  -3  -3   7         34.79         38.67         2.46 o                         
  -2  -3   7       6693.34       6607.27        44.22 o                         
  -1  -3   7       2347.90       2447.13        16.90 o                         
   0  -3   7        113.42        114.83         4.73 o                         
   1  -3   7       9683.70       9201.51        61.54 o                         
   2  -3   7       1000.52       1104.44        14.09 o                         
   3  -3   7          5.38          6.31         1.95 o                         
   4  -3   7        841.22        965.75        11.18 o                         
   5  -3   7        670.24        698.04         7.67 o                         
   6  -3   7         60.28         67.88         8.52 o                         
   7  -3   7        821.04        815.92         9.83 o                         
   8  -3   7       1207.97       1182.14        31.08 o                         
  -8  -2   7        387.11        380.21        25.94 o                         
  -7  -2   7        610.49        610.03         9.04 o                         
  -6  -2   7        258.94        271.57         6.39 o                         
  -5  -2   7       1753.07       1736.59        14.36 o                         
  -4  -2   7       3147.92       3220.97        21.55 o                         
  -3  -2   7         26.05         26.74         2.40 o                         
  -2  -2   7      11604.19      10902.31        64.53 o                         
  -1  -2   7       1056.65       1026.60        12.73 o                         
   0  -2   7          3.08          9.89         2.15 o                         
   1  -2   7      12650.97      11673.31        68.52 o                         
   2  -2   7        173.51        163.32         5.30 o                         
   3  -2   7         76.77         78.51         4.00 o                         
   4  -2   7          3.73          2.65         2.36 o                         
   5  -2   7        929.08        924.21         9.30 o                         
   6  -2   7        528.04        489.93         6.48 o                         
   7  -2   7        811.90        832.87        19.11 o                         
   8  -2   7          1.70         14.30        13.26 o                         
  -8  -1   7        331.22        358.94        20.73 o                         
  -7  -1   7         97.11         85.12         6.60 o                         
  -6  -1   7         15.10         15.65         3.19 o                         
  -5  -1   7       2453.19       2404.76        18.27 o                         
  -4  -1   7       2844.62       2834.29        22.00 o                         
  -3  -1   7        174.87        184.14         4.71 o                         
  -2  -1   7      19996.87      18768.51       118.71 o                         
  -1  -1   7        906.63        840.90         7.54 o                         
   0  -1   7         92.56        125.49         6.28 o                         
   1  -1   7      13872.00      12556.91        83.85 o                         
   2  -1   7       2923.35       3001.65        21.33 o                         
   3  -1   7          7.39          9.74         2.09 o                         
   4  -1   7       1735.31       1790.28        14.18 o                         
   5  -1   7       1430.74       1368.34        11.44 o                         
   6  -1   7        320.47        307.87        10.86 o                         
   7  -1   7        768.06        798.04        19.26 o                         
   8  -1   7        475.25        414.04        29.20 o                         
  -8   0   7        384.79        393.60        13.58 o                         
  -7   0   7        261.74        244.32         7.41 o                         
  -6   0   7          8.39         10.48         3.35 o                         
  -5   0   7       1304.18       1293.79        12.82 o                         
  -4   0   7       5352.76       5768.76        46.91 o                         
  -3   0   7        266.66        295.74         5.38 o                         
  -2   0   7      11813.06      10742.92        66.51 o                         
  -1   0   7        888.06        821.50         8.26 o                         
   0   0   7         88.60         98.12         6.96 o                         
   1   0   7      11279.21      10259.46        68.59 o                         
   2   0   7       2246.68       2356.68        15.41 o                         
   3   0   7         11.02         13.23         1.88 o                         
   4   0   7       3354.96       3425.38        21.42 o                         
   5   0   7        838.35        839.25        13.11 o                         
   6   0   7        366.78        397.75        12.19 o                         
   7   0   7       1142.71       1133.76        19.78 o                         
   8   0   7        690.87        686.96        21.93 o                         
  -8   1   7        427.59        468.73        29.26 o                         
  -7   1   7        159.68        154.33         7.72 o                         
  -6   1   7        469.70        486.23         9.21 o                         
  -5   1   7       1051.19       1085.49        11.76 o                         
  -4   1   7       1816.63       1958.91        15.63 o                         
  -3   1   7        437.99        475.15         6.64 o                         
  -2   1   7       5696.93       5474.50        37.12 o                         
  -1   1   7       2123.26       2114.60        17.71 o                         
   0   1   7        811.95        702.41         6.80 o                         
   1   1   7       7531.99       7085.73        59.09 o                         
   2   1   7       1063.61       1053.10         9.90 o                         
   3   1   7        226.89        223.21         4.53 o                         
   4   1   7      10530.96      10561.75        75.96 o                         
   5   1   7        754.18        776.53        12.83 o                         
   6   1   7         84.15         94.62         7.99 o                         
   7   1   7       1166.41       1178.87        22.67 o                         
   8   1   7        665.29        628.94        22.22 o                         
  -8   2   7        459.57        463.38        26.67 o                         
  -7   2   7        104.72         82.67        12.11 o                         
  -6   2   7        185.90        195.84         7.54 o                         
  -5   2   7        891.40        944.01        10.31 o                         
  -4   2   7         14.64         29.28         3.08 o                         
  -3   2   7        278.62        267.63         5.66 o                         
  -2   2   7      10709.66      10598.23        87.74 o                         
  -1   2   7       2523.13       2584.11        20.01 o                         
   0   2   7       3373.94       3420.17        22.55 o                         
   1   2   7       4682.26       4491.71        31.03 o                         
   2   2   7      10354.15      10403.51        84.63 o                         
   3   2   7        174.55        181.72         3.97 o                         
   4   2   7       6705.92       6637.57        40.94 o                         
   5   2   7        733.16        751.41        12.90 o                         
   6   2   7          0.08         -4.50         4.87 o                         
   7   2   7        834.23        855.63        23.31 o                         
   8   2   7        675.34        671.84        23.14 o                         
  -8   3   7        147.06        126.45        18.62 o                         
  -7   3   7        267.64        258.99        12.79 o                         
  -6   3   7         92.61         78.40         4.73 o                         
  -5   3   7        784.28        804.51         9.80 o                         
  -4   3   7       2704.64       2835.36        20.34 o                         
  -3   3   7        247.87        229.94         5.98 o                         
  -2   3   7       5701.66       5967.99        37.31 o                         
  -1   3   7       2793.96       2798.18        26.60 o                         
   0   3   7        829.61        853.73         8.50 o                         
   1   3   7       3478.77       3408.04        23.88 o                         
   2   3   7          2.70         14.27         2.42 o                         
   3   3   7         40.15         43.46         2.94 o                         
   4   3   7         14.10          8.79         2.32 o                         
   5   3   7        573.96        576.98         9.62 o                         
   6   3   7        146.64        131.29        12.40 o                         
   7   3   7       1086.74       1087.54        22.46 o                         
  -8   4   7        418.21        424.63        31.78 o                         
  -7   4   7        369.74        385.69        12.94 o                         
  -6   4   7        418.58        462.32        14.24 o                         
  -5   4   7       1101.57       1052.02        16.77 o                         
  -4   4   7       2465.42       2577.48        20.73 o                         
  -3   4   7        206.79        200.07         6.95 o                         
  -2   4   7       7538.17       7591.47        49.29 o                         
  -1   4   7       1802.38       1822.39        14.88 o                         
   0   4   7       1329.08       1439.36        12.67 o                         
   1   4   7       2342.80       2306.13        17.98 o                         
   2   4   7        179.41        137.75         5.29 o                         
   3   4   7        145.84        165.53         6.19 o                         
   4   4   7       2013.55       2102.27        17.61 o                         
   5   4   7        634.63        638.24         8.41 o                         
   6   4   7         29.37         20.53         5.86 o                         
   7   4   7        934.64        968.21        25.98 o                         
  -8   5   7        530.81        543.61        37.90 o                         
  -7   5   7        392.40        405.98        19.47 o                         
  -6   5   7         54.93         59.27         6.70 o                         
  -5   5   7       2057.81       1995.40        22.65 o                         
  -4   5   7       3970.38       4172.93        30.47 o                         
  -3   5   7        151.71        156.63         7.06 o                         
  -2   5   7       5443.62       5522.57        39.10 o                         
  -1   5   7       1214.51       1245.89        11.66 o                         
   0   5   7        937.02        926.39        10.79 o                         
   1   5   7       2751.40       2826.58        20.23 o                         
   2   5   7        416.82        461.73         8.17 o                         
   3   5   7        188.18        204.56         6.59 o                         
   4   5   7        977.85       1014.97        11.59 o                         
   5   5   7        673.24        676.71         9.43 o                         
   6   5   7        625.95        631.38        24.30 o                         
   7   5   7        616.59        615.88        30.52 o                         
  -7   6   7        562.38        576.33        21.07 o                         
  -6   6   7       1234.72       1241.15        18.73 o                         
  -5   6   7       1337.90       1334.14        22.25 o                         
  -4   6   7       1106.65       1114.88        16.26 o                         
  -3   6   7         35.87         31.80         4.01 o                         
  -2   6   7       2120.17       2246.42        18.43 o                         
  -1   6   7       1030.50       1073.47        11.31 o                         
   0   6   7        322.12        310.66         6.68 o                         
   1   6   7       2537.93       2666.59        22.43 o                         
   2   6   7          9.50         20.32         3.88 o                         
   3   6   7        261.28        258.44         7.86 o                         
   4   6   7        800.03        804.27        10.85 o                         
   5   6   7        605.63        598.75        14.59 o                         
   6   6   7        126.75        152.62        33.57 o                         
  -7   7   7        292.43        313.68        19.87 o                         
  -6   7   7          1.41         -6.90         8.17 o                         
  -5   7   7        903.57        897.46        17.53 o                         
  -4   7   7        770.90        784.73        17.51 o                         
  -3   7   7         39.81         31.90         5.46 o                         
  -2   7   7       1282.68       1421.43        16.16 o                         
  -1   7   7        943.04        953.22        12.45 o                         
   0   7   7        286.24        283.96         8.82 o                         
   1   7   7       2182.44       2257.98        20.41 o                         
   2   7   7        181.27        148.36         7.57 o                         
   3   7   7        210.63        190.81         8.74 o                         
   4   7   7       2343.25       2330.21        25.98 o                         
   5   7   7        580.13        558.01        35.81 o                         
  -6   8   7          4.69         -8.23        13.13 o                         
  -5   8   7       1146.58       1165.16        23.29 o                         
  -4   8   7        598.29        621.66        16.82 o                         
  -3   8   7        107.16         83.93         7.50 o                         
  -2   8   7       3189.16       3216.79        52.18 o                         
  -1   8   7        822.46        832.57        12.49 o                         
   0   8   7        317.20        343.24        11.20 o                         
   1   8   7       2783.06       2740.90        26.41 o                         
   2   8   7        458.06        437.15        12.16 o                         
   3   8   7        281.36        280.68        10.65 o                         
   4   8   7       1384.71       1433.60        28.07 o                         
   5   8   7        346.65        316.12        18.41 o                         
  -6   9   7          6.07         -1.44        14.40 o                         
  -5   9   7        798.19        769.84        25.73 o                         
  -4   9   7       1472.50       1468.21        22.88 o                         
  -3   9   7         75.61         72.67         8.11 o                         
  -2   9   7        749.03        794.16        15.21 o                         
  -1   9   7        935.00        917.48        15.37 o                         
   0   9   7        389.96        361.52        11.75 o                         
   1   9   7       1481.70       1464.31        18.50 o                         
   2   9   7        453.84        453.72        15.98 o                         
   3   9   7        112.88        108.85        18.47 o                         
   4   9   7        666.58        627.84        31.71 o                         
  -5  10   7        503.68        470.98        39.63 o                         
  -4  10   7         29.21         22.44        11.61 o                         
  -3  10   7        206.54        193.92        19.68 o                         
  -2  10   7        512.23        552.90        18.64 o                         
  -1  10   7        516.93        505.71        16.04 o                         
   0  10   7        148.73        133.76         8.89 o                         
   1  10   7       1382.04       1422.92        25.84 o                         
   2  10   7        250.04        274.61        17.57 o                         
   3  10   7        193.55        175.81        24.80 o                         
  -3  11   7        143.26        122.80        13.34 o                         
  -2  11   7       1088.48       1066.60        23.80 o                         
  -1  11   7        317.97        280.16        16.80 o                         
   0  11   7        366.39        352.15        17.83 o                         
   1  11   7        978.77        987.05        26.11 o                         
  -1 -12   8          1.65        -11.38        11.38 o                         
   0 -12   8        778.16        841.14        42.57 o                         
   1 -12   8         71.01         48.54         8.84 o                         
   2 -12   8         16.38          3.92        10.34 o                         
   3 -12   8        624.12        643.34        25.16 o                         
   4 -12   8         15.88         28.41        15.15 o                         
  -3 -11   8        612.21        620.87        21.26 o                         
  -2 -11   8        310.26        299.77        15.01 o                         
  -1 -11   8         25.39         26.62         8.83 o                         
   0 -11   8        799.92        817.53        18.60 o                         
   1 -11   8        821.44        842.28        21.51 o                         
   2 -11   8        286.42        278.13        18.01 o                         
   3 -11   8        371.90        356.22        32.17 o                         
   4 -11   8        205.16        186.95        20.05 o                         
   5 -11   8         23.81         15.17        14.47 o                         
  -4 -10   8          0.83          2.48        10.41 o                         
  -3 -10   8        511.38        504.73        20.68 o                         
  -2 -10   8        866.13        918.47        16.85 o                         
  -1 -10   8        119.58        104.17         7.97 o                         
   0 -10   8        989.70       1018.23        16.25 o                         
   1 -10   8        948.24        972.62        16.06 o                         
   2 -10   8         45.56         36.18         6.28 o                         
   3 -10   8       1225.40       1255.46        20.38 o                         
   4 -10   8        120.90         89.82        10.66 o                         
   5 -10   8         91.40         67.70        10.68 o                         
   6 -10   8         18.41         -5.45        10.17 o                         
  -5  -9   8        801.58        785.39        46.57 o                         
  -4  -9   8          0.46         -5.31         7.88 o                         
  -3  -9   8        148.54        128.81        17.94 o                         
  -2  -9   8       2875.23       2804.02        26.01 o                         
  -1  -9   8          1.72          2.17         4.45 o                         
   0  -9   8       3673.57       3800.57        28.38 o                         
   1  -9   8       1420.26       1407.84        17.44 o                         
   2  -9   8        181.54        187.58         8.47 o                         
   3  -9   8        739.40        752.86        15.03 o                         
   4  -9   8        298.42        317.21        12.20 o                         
   5  -9   8         36.56         25.99         7.56 o                         
   6  -9   8        511.02        502.06        18.77 o                         
  -6  -8   8         57.54         77.22        12.03 o                         
  -5  -8   8        277.23        301.59        21.99 o                         
  -4  -8   8        189.29        185.37        10.48 o                         
  -3  -8   8       1034.34       1005.63        14.59 o                         
  -2  -8   8        143.27        209.38         8.32 o                         
  -1  -8   8        598.75        571.21        10.09 o                         
   0  -8   8       2027.12       2134.73        18.25 o                         
   1  -8   8        990.75        994.69        11.72 o                         
   2  -8   8         57.08         51.65         4.83 o                         
   3  -8   8        891.14        907.12        13.19 o                         
   4  -8   8       1979.02       2026.70        26.32 o                         
   5  -8   8         86.17         81.20         6.62 o                         
   6  -8   8        286.65        296.79        15.45 o                         
   7  -8   8         77.58         68.73        13.16 o                         
  -6  -7   8         31.60         27.27        11.20 o                         
  -5  -7   8        607.17        574.68        14.25 o                         
  -4  -7   8         40.62         31.93         5.17 o                         
  -3  -7   8        821.82        800.52        11.48 o                         
  -2  -7   8       2804.62       2731.82        19.27 o                         
  -1  -7   8        476.32        481.50         8.30 o                         
   0  -7   8        506.02        594.30         9.15 o                         
   1  -7   8        307.82        336.90         7.45 o                         
   2  -7   8        814.20        913.31        11.41 o                         
   3  -7   8       1339.77       1412.72        14.48 o                         
   4  -7   8         77.93         69.46         5.15 o                         
   5  -7   8         83.39         70.74         6.82 o                         
   6  -7   8         76.87         87.57         9.77 o                         
   7  -7   8         33.41         35.30        12.43 o                         
  -7  -6   8         41.32         46.10         9.42 o                         
  -6  -6   8        556.75        575.95        15.69 o                         
  -5  -6   8        271.25        263.17         8.51 o                         
  -4  -6   8        109.65        126.54         6.98 o                         
  -3  -6   8       1094.64       1134.07        12.88 o                         
  -2  -6   8       1010.37       1118.33        10.97 o                         
  -1  -6   8        467.65        465.03         8.19 o                         
   0  -6   8       4929.24       5169.50        33.91 o                         
   1  -6   8        444.76        460.21         7.87 o                         
   2  -6   8        136.18        113.70         5.78 o                         
   3  -6   8        894.28        963.04        11.06 o                         
   4  -6   8        188.47        177.00         7.25 o                         
   5  -6   8         74.08         60.37         5.10 o                         
   6  -6   8        951.04        933.84        18.11 o                         
   7  -6   8        108.69        108.73        11.14 o                         
   8  -6   8          1.73         14.33        14.86 o                         
  -7  -5   8         11.41         13.11         7.52 o                         
  -6  -5   8       1995.95       1990.24        21.20 o                         
  -5  -5   8         74.88         76.29         4.48 o                         
  -4  -5   8          1.17          2.83         2.88 o                         
  -3  -5   8       1388.93       1457.90        13.23 o                         
  -2  -5   8        201.45        167.09         5.71 o                         
  -1  -5   8       1890.18       1959.32        14.54 o                         
   0  -5   8        301.15        462.57         6.67 o                         
   1  -5   8        743.47        765.27         8.34 o                         
   2  -5   8        958.49       1085.18        10.82 o                         
   3  -5   8       1552.52       1584.58        13.96 o                         
   4  -5   8         23.93         25.98         3.39 o                         
   5  -5   8        381.51        378.56         7.73 o                         
   6  -5   8       1049.73       1051.62        15.27 o                         
   7  -5   8        216.20        211.99        14.17 o                         
   8  -5   8          7.89         18.90        16.17 o                         
  -7  -4   8         10.54         11.87         4.61 o                         
  -6  -4   8        533.77        563.76         8.99 o                         
  -5  -4   8        113.68        122.51         5.78 o                         
  -4  -4   8          3.48          6.94         2.59 o                         
  -3  -4   8        860.49        885.91         9.09 o                         
  -2  -4   8       5904.11       5863.16        36.97 o                         
  -1  -4   8        217.21        240.74         5.27 o                         
   0  -4   8      11348.64      11471.34        89.81 o                         
   1  -4   8       1725.24       1790.43        15.03 o                         
   2  -4   8       1556.16       1634.41        12.87 o                         
   3  -4   8        631.43        563.59         7.31 o                         
   4  -4   8        258.32        289.86         6.08 o                         
   5  -4   8        461.41        492.23         7.07 o                         
   6  -4   8        740.93        727.55        10.71 o                         
   7  -4   8         79.93         78.46         7.02 o                         
   8  -4   8        667.94        611.58        32.45 o                         
  -8  -3   8         64.55         51.89         6.42 o                         
  -7  -3   8        142.74        146.61        11.19 o                         
  -6  -3   8        119.10        111.87         5.66 o                         
  -5  -3   8        174.59        195.68         6.17 o                         
  -4  -3   8        463.28        489.29         6.78 o                         
  -3  -3   8       1290.75       1275.48        10.66 o                         
  -2  -3   8         35.71         41.88         2.91 o                         
  -1  -3   8        927.90       1018.47        12.05 o                         
   0  -3   8      12802.15      12621.30        86.59 o                         
   1  -3   8       2275.11       2322.87        18.60 o                         
   2  -3   8       2858.54       3061.47        21.54 o                         
   3  -3   8        763.42        684.93         7.61 o                         
   4  -3   8          3.81          3.76         2.64 o                         
   5  -3   8        776.77        773.52         8.69 o                         
   6  -3   8       1629.00       1577.44        14.25 o                         
   7  -3   8        127.16        124.73         9.41 o                         
   8  -3   8          1.90         -2.08        18.82 o                         
  -8  -2   8         96.04        103.34        21.95 o                         
  -7  -2   8          1.43          6.37         4.08 o                         
  -6  -2   8       1069.76       1100.22        11.75 o                         
  -5  -2   8        572.68        600.91         8.26 o                         
  -4  -2   8         12.08         14.64         2.71 o                         
  -3  -2   8        773.64        787.94         8.57 o                         
  -2  -2   8       4798.66       4825.02        29.27 o                         
  -1  -2   8        388.29        435.43         6.24 o                         
   0  -2   8       7534.68       7771.60        57.07 o                         
   1  -2   8       1210.26       1202.79        10.35 o                         
   2  -2   8        586.32        587.02         8.60 o                         
   3  -2   8        288.29        289.21         5.56 o                         
   4  -2   8        218.35        219.33         5.29 o                         
   5  -2   8       1281.26       1269.38        11.75 o                         
   6  -2   8        425.56        380.45         6.73 o                         
   7  -2   8        309.93        300.54        16.29 o                         
   8  -2   8         69.86         42.02        11.09 o                         
  -8  -1   8        456.54        435.50        24.11 o                         
  -7  -1   8         81.30         76.16         4.89 o                         
  -6  -1   8        112.19        100.38         5.30 o                         
  -5  -1   8        991.18       1003.28        10.94 o                         
  -4  -1   8       2015.85       2116.39        16.44 o                         
  -3  -1   8       1671.08       1696.15        13.90 o                         
  -2  -1   8       9936.88      10491.27        71.09 o                         
  -1  -1   8          9.18         10.75         2.12 o                         
   0  -1   8      16898.09      15951.04       109.30 o                         
   1  -1   8       1194.90       1227.64        11.01 o                         
   2  -1   8      10549.28      10606.02        65.76 o                         
   3  -1   8        922.23        918.16        11.10 o                         
   4  -1   8         26.27         20.31         2.59 o                         
   5  -1   8        668.05        646.27         7.37 o                         
   6  -1   8         91.79         90.95         7.94 o                         
   7  -1   8        134.59        119.12        12.52 o                         
   8  -1   8        274.85        221.09        21.91 o                         
  -8   0   8        165.15        114.73        16.90 o                         
  -7   0   8        158.90        146.33         9.30 o                         
  -6   0   8        694.12        730.66        10.55 o                         
  -5   0   8       1058.61       1060.26        11.22 o                         
  -4   0   8        436.68        467.78         7.71 o                         
  -3   0   8       1210.85       1207.85        10.65 o                         
  -2   0   8        898.47        822.84        10.04 o                         
  -1   0   8         32.37         41.50         3.14 o                         
   0   0   8       5062.01       5797.87        44.14 o                         
   1   0   8        161.65        199.29         4.68 o                         
   2   0   8       3053.58       3247.09        21.53 o                         
   3   0   8       1919.67       1899.09        18.35 o                         
   4   0   8         19.58         15.06         2.88 o                         
   5   0   8        884.32        872.04         8.76 o                         
   6   0   8       2082.89       2149.10        26.49 o                         
   7   0   8        153.46        132.03        12.38 o                         
   8   0   8        547.43        521.92        22.12 o                         
  -8   1   8          0.47         -1.22         8.33 o                         
  -7   1   8        185.57        171.41        10.53 o                         
  -6   1   8       1364.96       1380.24        15.83 o                         
  -5   1   8        441.92        428.08         8.38 o                         
  -4   1   8        922.48        977.97        10.03 o                         
  -3   1   8       3084.96       3077.36        21.55 o                         
  -2   1   8        464.89        393.75         6.65 o                         
  -1   1   8         32.73         28.23         2.41 o                         
   0   1   8       1090.24        991.91         8.67 o                         
   1   1   8        307.96        324.47         5.67 o                         
   2   1   8       2363.84       2404.26        16.89 o                         
   3   1   8       1753.20       1743.44        12.49 o                         
   4   1   8        615.61        659.24         7.36 o                         
   5   1   8        678.17        686.78        10.03 o                         
   6   1   8       1459.04       1456.65        20.84 o                         
   7   1   8        110.16         97.34        15.32 o                         
   8   1   8         68.38         46.86         9.80 o                         
  -8   2   8        133.31        166.79        21.42 o                         
  -7   2   8        200.35        196.59        11.72 o                         
  -6   2   8        114.85         96.97         8.15 o                         
  -5   2   8        269.82        253.37         6.73 o                         
  -4   2   8        548.07        603.30         7.93 o                         
  -3   2   8       2782.52       2850.36        20.39 o                         
  -2   2   8       1700.85       1880.30        14.75 o                         
  -1   2   8        233.19        243.15         6.03 o                         
   0   2   8         26.85         60.64         4.61 o                         
   1   2   8        373.17        360.62         7.10 o                         
   2   2   8       4988.20       5165.96        37.75 o                         
   3   2   8       2913.24       2866.01        20.32 o                         
   4   2   8          0.61          3.40         2.25 o                         
   5   2   8        437.53        420.02         7.90 o                         
   6   2   8        142.69        163.14        11.87 o                         
   7   2   8         73.66         45.77         7.53 o                         
  -8   3   8         22.59         23.82        11.50 o                         
  -7   3   8        284.09        251.04        10.03 o                         
  -6   3   8       1516.54       1552.66        17.79 o                         
  -5   3   8         83.02         81.47         5.59 o                         
  -4   3   8        220.12        226.33         6.75 o                         
  -3   3   8       2704.16       2766.82        21.05 o                         
  -2   3   8        355.42        307.10         6.51 o                         
  -1   3   8        625.98        622.71         7.84 o                         
   0   3   8       2805.90       2867.87        22.57 o                         
   1   3   8        697.69        692.29         8.85 o                         
   2   3   8        461.13        551.73         7.59 o                         
   3   3   8       2166.83       2100.11        16.41 o                         
   4   3   8        174.27        174.38         6.61 o                         
   5   3   8        265.74        250.88         5.75 o                         
   6   3   8        271.37        269.29        15.83 o                         
   7   3   8         21.08         26.27        10.40 o                         
  -8   4   8         19.30         42.82        10.12 o                         
  -7   4   8        182.42        181.84        13.28 o                         
  -6   4   8       3524.18       3601.78        32.48 o                         
  -5   4   8         23.87         21.90         4.31 o                         
  -4   4   8        114.19        127.93         6.45 o                         
  -3   4   8       2696.20       2683.84        20.86 o                         
  -2   4   8        733.94        703.72         8.65 o                         
  -1   4   8       1432.67       1495.51        12.87 o                         
   0   4   8      12955.23      12853.06        99.66 o                         
   1   4   8        165.15        153.45         5.59 o                         
   2   4   8       2594.92       2790.06        21.18 o                         
   3   4   8       1296.86       1271.83        12.09 o                         
   4   4   8        307.76        332.49         7.45 o                         
   5   4   8        398.01        387.37         9.01 o                         
   6   4   8        127.56        109.24        15.20 o                         
   7   4   8         27.41         16.94        13.65 o                         
  -8   5   8        288.81        423.16        75.51 o                         
  -7   5   8        154.76        149.70        25.35 o                         
  -6   5   8         78.72         82.71         7.15 o                         
  -5   5   8         81.86         76.68         6.31 o                         
  -4   5   8        159.95        150.53         7.95 o                         
  -3   5   8       2226.67       2185.42        18.70 o                         
  -2   5   8        239.35        262.81         6.90 o                         
  -1   5   8       1352.40       1384.73        12.69 o                         
   0   5   8       4056.51       4243.72        29.69 o                         
   1   5   8         45.11         37.73         3.70 o                         
   2   5   8        671.55        689.92         9.37 o                         
   3   5   8       1361.09       1299.66        14.23 o                         
   4   5   8          0.36         -3.31         3.31 o                         
   5   5   8        373.42        367.86         9.64 o                         
  -7   6   8        196.56        226.59        17.30 o                         
  -6   6   8         51.59         65.85         7.78 o                         
  -5   6   8         79.04         63.90         6.99 o                         
  -4   6   8        511.86        528.32        11.79 o                         
  -3   6   8        848.08        861.20        12.45 o                         
  -2   6   8        424.19        435.66         8.91 o                         
  -1   6   8       1180.03       1143.49        12.48 o                         
   0   6   8       5278.50       5569.71        38.21 o                         
   1   6   8         15.11         11.06         2.57 o                         
   2   6   8        297.85        359.19         9.21 o                         
   3   6   8       1296.93       1246.99        14.69 o                         
   4   6   8        632.21        603.65        10.00 o                         
   5   6   8        437.33        434.20        15.77 o                         
   6   6   8        376.23        392.88        25.34 o                         
  -7   7   8         81.43         79.89        10.82 o                         
  -6   7   8        481.83        513.09        19.91 o                         
  -5   7   8         27.25         25.19         7.24 o                         
  -4   7   8          1.22         -7.04         7.04 o                         
  -3   7   8        870.00        895.22        13.12 o                         
  -2   7   8         67.61         39.42         5.00 o                         
  -1   7   8        635.99        596.84        10.96 o                         
   0   7   8       3559.48       3490.01        28.08 o                         
   1   7   8          5.99          0.69         3.78 o                         
   2   7   8       4137.16       4021.60        38.72 o                         
   3   7   8        740.01        700.03        14.81 o                         
   4   7   8         25.35         19.86         8.19 o                         
   5   7   8        286.68        286.03        16.02 o                         
  -6   8   8       1512.49       1427.76        58.74 o                         
  -5   8   8          1.97          6.33        11.30 o                         
  -4   8   8        480.41        489.38        20.24 o                         
  -3   8   8        776.76        751.43        16.49 o                         
  -2   8   8       3012.30       2807.82        29.27 o                         
  -1   8   8        817.17        775.62        16.42 o                         
   0   8   8       1557.21       1435.62        17.92 o                         
   1   8   8         23.16         12.98         4.57 o                         
   2   8   8        372.87        370.64        11.90 o                         
   3   8   8        924.57        912.00        17.48 o                         
   4   8   8         37.12         33.57         9.66 o                         
  -5   9   8          7.68         -3.48        10.95 o                         
  -4   9   8        280.79        270.65        17.14 o                         
  -3   9   8        383.33        377.10        16.13 o                         
  -2   9   8        760.09        684.64        15.96 o                         
  -1   9   8        263.33        252.31        12.36 o                         
   0   9   8        111.36        146.46        11.81 o                         
   1   9   8         47.73         31.70         5.55 o                         
   2   9   8       1056.69       1086.12        21.92 o                         
   3   9   8        589.56        578.75        18.25 o                         
  -4  10   8        123.19         90.68        11.74 o                         
  -3  10   8        629.03        595.54        18.99 o                         
  -2  10   8         56.38         62.85        10.87 o                         
  -1  10   8        284.84        297.05        17.08 o                         
   0  10   8       1039.66       1047.46        19.90 o                         
   1  10   8         58.07         51.55        10.16 o                         
   2  10   8        230.41        268.68        18.00 o                         
  -2  11   8         19.14          6.00         9.77 o                         
  -1  11   8        201.91        166.40        21.73 o                         
   0  11   8       1074.11       1028.93        24.64 o                         
  -1 -12   9        779.81        770.86        32.91 o                         
   0 -12   9        255.82        256.12        22.16 o                         
   1 -12   9        650.25        611.96        20.41 o                         
   2 -12   9        379.04        357.77        18.68 o                         
   3 -12   9          5.74         14.59        11.28 o                         
  -3 -11   9          1.41         -0.09        14.23 o                         
  -2 -11   9        311.07        314.18        17.27 o                         
  -1 -11   9       1303.68       1315.95        31.66 o                         
   0 -11   9        249.97        243.57        13.19 o                         
   1 -11   9        400.31        399.60        13.95 o                         
   2 -11   9       1087.86       1109.46        22.59 o                         
   3 -11   9         19.42         11.75         8.64 o                         
   4 -11   9         70.63         33.81        10.75 o                         
   5 -11   9        459.67        445.60        23.05 o                         
  -4 -10   9        487.07        477.73        28.79 o                         
  -3 -10   9         24.53         11.10         8.89 o                         
  -2 -10   9        743.86        725.47        15.32 o                         
  -1 -10   9       1866.40       1844.11        21.26 o                         
   0 -10   9        380.75        387.86        12.27 o                         
   1 -10   9        214.19        222.41        11.43 o                         
   2 -10   9       3277.56       3284.77        40.55 o                         
   3 -10   9         62.11         51.60         7.42 o                         
   4 -10   9        782.03        792.72        18.00 o                         
   5 -10   9       1390.28       1423.61        34.13 o                         
   6 -10   9        146.69        116.52        14.77 o                         
  -5  -9   9        179.96         86.44        20.80 o                         
  -4  -9   9        916.14        893.87        21.40 o                         
  -3  -9   9         51.00         32.77         6.68 o                         
  -2  -9   9        259.23        276.40        10.38 o                         
  -1  -9   9       1334.85       1360.73        16.26 o                         
   0  -9   9         66.18         75.14         5.44 o                         
   1  -9   9        225.06        241.10         9.07 o                         
   2  -9   9       4492.64       4550.75        39.50 o                         
   3  -9   9         69.11         60.19         6.23 o                         
   4  -9   9        831.87        843.68        15.44 o                         
   5  -9   9        532.05        539.62        15.03 o                         
   6  -9   9        213.12        246.28        19.39 o                         
  -6  -8   9          0.11         -8.93        12.48 o                         
  -5  -8   9        589.86        582.69        16.98 o                         
  -4  -8   9        154.49         69.95         8.01 o                         
  -3  -8   9          0.32         -4.01         5.26 o                         
  -2  -8   9        276.77        334.08         8.50 o                         
  -1  -8   9       2165.90       2165.18        19.94 o                         
   0  -8   9         61.41         49.95         4.11 o                         
   1  -8   9        491.68        496.54         9.32 o                         
   2  -8   9       3566.72       3640.60        29.02 o                         
   3  -8   9          3.46          0.77         4.87 o                         
   4  -8   9       2373.82       2431.74        23.84 o                         
   5  -8   9        706.32        709.59        13.90 o                         
   6  -8   9         44.44         33.62         9.97 o                         
   7  -8   9        254.85        264.71        25.83 o                         
  -6  -7   9        237.53        219.44        19.69 o                         
  -5  -7   9        738.95        722.81        13.71 o                         
  -4  -7   9       1621.20       1649.35        20.79 o                         
  -3  -7   9        232.86        202.04         8.27 o                         
  -2  -7   9       1264.71       1247.92        12.53 o                         
  -1  -7   9       1696.69       1686.53        15.85 o                         
   0  -7   9         71.21         62.46         4.10 o                         
   1  -7   9        862.57        845.63        11.28 o                         
   2  -7   9       5048.52       5295.02        37.07 o                         
   3  -7   9         11.84          8.75         4.25 o                         
   4  -7   9       1310.12       1273.48        15.47 o                         
   5  -7   9        873.73        859.70        14.43 o                         
   6  -7   9         10.92          9.64         4.72 o                         
   7  -7   9        169.27        141.19        20.64 o                         
  -7  -6   9        604.28        608.73        26.51 o                         
  -6  -6   9        233.39        204.58        16.91 o                         
  -5  -6   9        908.64        885.20        14.10 o                         
  -4  -6   9       5338.07       5270.51        39.19 o                         
  -3  -6   9        617.91        597.12         9.22 o                         
  -2  -6   9        392.04        405.22         7.50 o                         
  -1  -6   9       1669.92       1613.13        13.81 o                         
   0  -6   9        213.28        215.85         6.40 o                         
   1  -6   9       1429.37       1410.60        12.68 o                         
   2  -6   9          7.69         25.04         3.61 o                         
   3  -6   9          2.18          3.57         3.44 o                         
   4  -6   9        269.39        296.58         8.27 o                         
   5  -6   9       1060.16       1064.28        12.71 o                         
   6  -6   9         84.94         89.83         6.82 o                         
   7  -6   9        260.39        250.24        24.78 o                         
   8  -6   9        232.21        353.50        80.45 o                         
  -7  -5   9        829.17        834.56        21.34 o                         
  -6  -5   9          2.63         15.50         5.24 o                         
  -5  -5   9       1308.81       1311.09        14.28 o                         
  -4  -5   9       2826.50       2962.53        21.52 o                         
  -3  -5   9        734.22        749.45         9.12 o                         
  -2  -5   9       1112.99       1113.34        10.81 o                         
  -1  -5   9       2914.28       2775.01        21.85 o                         
   0  -5   9        505.14        537.50         7.57 o                         
   1  -5   9       2040.96       2026.47        15.85 o                         
   2  -5   9        347.02        349.92         6.48 o                         
   3  -5   9         33.50         32.35         3.19 o                         
   4  -5   9       5137.93       5378.99        37.23 o                         
   5  -5   9       1816.28       1822.78        15.87 o                         
   6  -5   9          0.04         -2.26         3.66 o                         
   7  -5   9        163.29        168.34        14.80 o                         
   8  -5   9        336.48        342.67        34.03 o                         
  -7  -4   9        393.58        386.86        14.67 o                         
  -6  -4   9        265.08        265.26         7.53 o                         
  -5  -4   9       1358.62       1391.41        13.67 o                         
  -4  -4   9       1382.89       1398.99        11.94 o                         
  -3  -4   9        302.05        328.26         6.28 o                         
  -2  -4   9       1595.62       1677.14        13.55 o                         
  -1  -4   9       3289.69       3241.55        23.00 o                         
   0  -4   9        597.00        645.84         8.03 o                         
   1  -4   9       2179.95       2064.10        16.58 o                         
   2  -4   9       4304.77       4306.71        39.71 o                         
   3  -4   9          0.53          8.32         2.64 o                         
   4  -4   9       1360.31       1416.04        12.30 o                         
   5  -4   9       2457.58       2443.81        19.83 o                         
   6  -4   9        211.23        190.01         8.39 o                         
   7  -4   9        170.20        176.83        11.66 o                         
   8  -4   9        603.84        580.47        31.92 o                         
  -8  -3   9        161.29        154.14        22.15 o                         
  -7  -3   9       1141.01       1143.16        17.12 o                         
  -6  -3   9        789.29        816.35        10.33 o                         
  -5  -3   9       2563.02       2581.12        20.18 o                         
  -4  -3   9        369.26        377.27         6.40 o                         
  -3  -3   9        136.69        133.89         4.83 o                         
  -2  -3   9        712.86        758.31         8.20 o                         
  -1  -3   9       6033.88       6036.25        40.66 o                         
   0  -3   9        748.96        743.05         8.42 o                         
   1  -3   9       3598.37       3346.79        28.38 o                         
   2  -3   9       5641.01       5918.67        42.45 o                         
   3  -3   9         81.94         80.34         4.57 o                         
   4  -3   9        855.97        859.76         9.12 o                         
   5  -3   9       1562.49       1531.40        13.37 o                         
   6  -3   9        299.98        290.34         7.63 o                         
   7  -3   9        288.20        295.57        11.53 o                         
   8  -3   9         49.07         71.82        26.82 o                         
  -8  -2   9       1295.10       1297.17        40.51 o                         
  -7  -2   9        989.91       1000.05        16.60 o                         
  -6  -2   9        443.17        468.51         8.95 o                         
  -5  -2   9       1327.66       1325.83        12.79 o                         
  -4  -2   9        283.71        290.92         6.19 o                         
  -3  -2   9          2.65         12.15         2.74 o                         
  -2  -2   9       1919.82       2030.14        14.82 o                         
  -1  -2   9       6635.19       6614.06        40.46 o                         
   0  -2   9        885.87        928.11         9.08 o                         
   1  -2   9       4712.69       4463.63        32.09 o                         
   2  -2   9      16074.28      15470.01        99.09 o                         
   3  -2   9        189.33        188.73         5.01 o                         
   4  -2   9       1989.37       2028.67        16.62 o                         
   5  -2   9       1851.32       1819.76        15.90 o                         
   6  -2   9        301.21        296.61         7.09 o                         
   7  -2   9        363.22        397.57        25.04 o                         
   8  -2   9        123.12         65.43        18.32 o                         
  -8  -1   9        340.31        385.08        29.10 o                         
  -7  -1   9        647.55        645.90        13.39 o                         
  -6  -1   9          7.60         13.40         3.89 o                         
  -5  -1   9       2417.12       2413.72        20.12 o                         
  -4  -1   9        574.57        629.06         8.26 o                         
  -3  -1   9         33.40         30.70         3.04 o                         
  -2  -1   9       4581.99       4835.37        34.00 o                         
  -1  -1   9       4993.63       4953.77        39.81 o                         
   0  -1   9        338.17        317.78         6.24 o                         
   1  -1   9       4826.23       4649.35        34.99 o                         
   2  -1   9      13968.94      13074.73       102.65 o                         
   3  -1   9        273.56        257.02         5.37 o                         
   4  -1   9       1401.62       1461.44        12.05 o                         
   5  -1   9       1228.58       1221.73        11.50 o                         
   6  -1   9          0.07          7.45         5.31 o                         
   7  -1   9        449.96        441.09        19.30 o                         
   8  -1   9        879.39        832.02        26.11 o                         
  -8   0   9       1581.73       1587.43        31.25 o                         
  -7   0   9        799.97        789.04        12.62 o                         
  -6   0   9         75.47         69.54         4.67 o                         
  -5   0   9       2048.57       2046.49        17.39 o                         
  -4   0   9       3131.88       3252.75        25.34 o                         
  -3   0   9         28.57         25.64         2.29 o                         
  -2   0   9          4.92         13.16         2.82 o                         
  -1   0   9       3242.45       3112.22        20.94 o                         
   0   0   9        141.96        135.69         4.73 o                         
   1   0   9       6025.84       5783.22        35.98 o                         
   2   0   9       8298.71       8081.67        59.60 o                         
   3   0   9        201.83        205.09         4.69 o                         
   4   0   9        858.82        895.80         8.98 o                         
   5   0   9        542.42        548.79         6.88 o                         
   6   0   9          3.22          8.77         6.73 o                         
   7   0   9        615.14        599.85        20.85 o                         
   8   0   9        351.00        323.41        29.41 o                         
  -8   1   9        166.73        132.37        21.21 o                         
  -7   1   9        578.35        554.71        15.43 o                         
  -6   1   9         24.13         25.32         4.41 o                         
  -5   1   9       2012.85       1972.31        18.26 o                         
  -4   1   9         18.17          9.07         2.83 o                         
  -3   1   9          0.04          2.39         2.63 o                         
  -2   1   9       1320.50       1302.47        12.20 o                         
  -1   1   9       1572.86       1434.76        11.82 o                         
   0   1   9       1932.62       2102.41        16.44 o                         
   1   1   9       6340.12       6300.89        38.89 o                         
   2   1   9       1459.58       1590.51        13.93 o                         
   3   1   9         40.37         38.50         2.55 o                         
   4   1   9       5145.06       5245.00        33.33 o                         
   5   1   9        750.40        758.13         8.72 o                         
   6   1   9         14.84         22.29         5.84 o                         
   7   1   9        555.94        526.76        20.69 o                         
   8   1   9        268.65        249.11        24.87 o                         
  -8   2   9       1027.61       1070.84        27.68 o                         
  -7   2   9        399.47        390.10        11.54 o                         
  -6   2   9         25.28         22.92         5.13 o                         
  -5   2   9       2083.99       2053.66        17.72 o                         
  -4   2   9       3996.04       4150.44        27.61 o                         
  -3   2   9         13.59         14.62         2.93 o                         
  -2   2   9       7867.38       8092.09        73.53 o                         
  -1   2   9       1117.47       1042.86        11.06 o                         
   0   2   9        624.56        752.42         7.70 o                         
   1   2   9       4871.62       4927.43        32.67 o                         
   2   2   9       2290.22       2400.20        17.21 o                         
   3   2   9         62.31         62.66         3.87 o                         
   4   2   9        523.52        476.08         6.78 o                         
   5   2   9        922.59        955.07        10.70 o                         
   6   2   9         32.39         14.02         7.57 o                         
   7   2   9        372.23        352.34        16.90 o                         
  -8   3   9        443.03        476.87        33.33 o                         
  -7   3   9        494.90        498.52        15.82 o                         
  -6   3   9          3.70          8.71         5.18 o                         
  -5   3   9       1377.64       1431.99        16.42 o                         
  -4   3   9       3152.24       3242.94        24.46 o                         
  -3   3   9        133.35        136.95         6.41 o                         
  -2   3   9       6435.21       6679.67        52.44 o                         
  -1   3   9       1169.44       1187.37        11.22 o                         
   0   3   9        523.93        602.89         7.56 o                         
   1   3   9       3361.81       3439.88        26.76 o                         
   2   3   9        814.41        798.83        10.92 o                         
   3   3   9         90.07         82.52         4.41 o                         
   4   3   9       2329.70       2466.06        21.15 o                         
   5   3   9        429.51        459.76         7.92 o                         
   6   3   9         75.52         58.91         8.94 o                         
   7   3   9        445.56        402.10        21.96 o                         
  -8   4   9       1106.07       1143.56        31.30 o                         
  -7   4   9        737.18        734.15        18.62 o                         
  -6   4   9        202.74        232.56        11.19 o                         
  -5   4   9        923.91        972.08        13.07 o                         
  -4   4   9       1636.78       1651.66        15.76 o                         
  -3   4   9        142.56        155.35         6.90 o                         
  -2   4   9       5029.37       5310.21        34.60 o                         
  -1   4   9       1617.75       1635.89        13.97 o                         
   0   4   9        120.20        128.87         5.52 o                         
   1   4   9       2617.49       2637.40        20.56 o                         
   2   4   9       1986.46       2138.77        18.31 o                         
   3   4   9          5.20          6.87         3.30 o                         
   4   4   9       3959.05       4010.54        31.17 o                         
   5   4   9        531.64        537.67         8.96 o                         
   6   4   9         64.28         51.80        11.43 o                         
   7   4   9        460.68        448.20        29.14 o                         
  -7   5   9        395.81        410.68        16.87 o                         
  -6   5   9          2.07         -0.42         5.93 o                         
  -5   5   9        982.75        993.55        13.93 o                         
  -4   5   9       1784.89       1803.90        18.26 o                         
  -3   5   9          4.01          5.04         3.80 o                         
  -2   5   9       1742.85       1794.82        15.94 o                         
  -1   5   9       1894.36       1918.24        15.99 o                         
   0   5   9          1.17          1.09         2.96 o                         
   1   5   9       1590.34       1607.10        14.94 o                         
   2   5   9       2427.33       2601.62        20.94 o                         
   3   5   9          2.80          2.26         3.86 o                         
   4   5   9       1219.49       1310.43        14.05 o                         
   5   5   9        425.15        406.62         9.53 o                         
   6   5   9          0.77          6.88        22.81 o                         
  -7   6   9        403.63        424.63        21.22 o                         
  -6   6   9       1310.38       1320.99        22.38 o                         
  -5   6   9        535.04        530.56        13.34 o                         
  -4   6   9        542.55        579.46        13.60 o                         
  -3   6   9         20.20         13.99         4.93 o                         
  -2   6   9        706.12        755.50        10.94 o                         
  -1   6   9       1998.39       2001.32        17.75 o                         
   0   6   9         15.38          6.25         3.25 o                         
   1   6   9       1129.52       1155.54        12.62 o                         
   2   6   9       2469.25       2515.14        21.95 o                         
   3   6   9         11.37         10.40         4.34 o                         
   4   6   9       2161.55       2120.33        21.48 o                         
   5   6   9        305.29        307.89        16.04 o                         
   6   6   9        134.99         92.16        29.28 o                         
  -6   7   9        268.17        323.28        23.62 o                         
  -5   7   9        857.34        821.86        17.37 o                         
  -4   7   9        975.83       1014.51        21.48 o                         
  -3   7   9          0.52          2.59         5.94 o                         
  -2   7   9        926.97        922.46        13.06 o                         
  -1   7   9       1292.01       1280.93        14.61 o                         
   0   7   9        181.59        163.30         6.43 o                         
   1   7   9       1200.68       1212.09        15.91 o                         
   2   7   9       1721.95       1585.13        25.19 o                         
   3   7   9        160.61        134.69        10.58 o                         
   4   7   9       1416.43       1403.61        21.95 o                         
   5   7   9        209.60        237.61        17.32 o                         
  -6   8   9        553.61        574.19        22.88 o                         
  -5   8   9       1313.22       1269.80        27.32 o                         
  -4   8   9       1062.27       1059.66        21.86 o                         
  -3   8   9          0.79         -3.30         6.28 o                         
  -2   8   9        795.50        813.60        15.82 o                         
  -1   8   9       1402.45       1381.57        16.46 o                         
   0   8   9          4.10         -5.32         5.85 o                         
   1   8   9       1003.65       1026.60        16.82 o                         
   2   8   9          5.71         -6.39         6.40 o                         
   3   8   9          1.97          0.62         8.68 o                         
   4   8   9        632.50        651.77        30.45 o                         
  -5   9   9        949.68        943.60        27.70 o                         
  -4   9   9       1203.90       1234.73        27.84 o                         
  -3   9   9         12.26          3.51         7.48 o                         
  -2   9   9         76.23         84.22         7.87 o                         
  -1   9   9        587.17        554.06        16.94 o                         
   0   9   9         16.62          9.02         5.83 o                         
   1   9   9        747.74        749.70        16.20 o                         
   2   9   9        183.56        156.23        13.59 o                         
   3   9   9         32.13         16.59        11.21 o                         
  -4  10   9        234.56        221.15        23.53 o                         
  -3  10   9         74.29         53.94         9.76 o                         
  -2  10   9        331.65        338.40        16.33 o                         
  -1  10   9        377.63        343.56        17.63 o                         
   0  10   9          1.64         -8.40         8.40 o                         
   1  10   9        746.73        743.72        21.44 o                         
   2  10   9         61.37         60.32        11.08 o                         
  -1 -12  10         40.39         38.92        11.68 o                         
   0 -12  10        435.73        403.35        31.06 o                         
   1 -12  10         71.43         35.89        10.31 o                         
   2 -12  10         52.91         38.78        10.14 o                         
   3 -12  10       1020.45       1045.73        40.50 o                         
  -3 -11  10        382.17        366.31        32.69 o                         
  -2 -11  10        341.45        305.67        21.02 o                         
  -1 -11  10         16.64         -3.33         9.17 o                         
   0 -11  10        664.81        679.18        17.30 o                         
   1 -11  10         27.71          2.01         7.34 o                         
   2 -11  10         41.97         44.69         9.36 o                         
   3 -11  10       1040.20       1053.26        32.72 o                         
   4 -11  10        155.82        178.79        22.11 o                         
   5 -11  10        144.97        147.32        31.66 o                         
  -4 -10  10        416.51        420.74        31.58 o                         
  -3 -10  10       1057.81       1048.96        23.92 o                         
  -2 -10  10        663.37        617.68        17.49 o                         
  -1 -10  10          5.10         -2.76         4.54 o                         
   0 -10  10       1283.58       1270.37        19.93 o                         
   1 -10  10        236.81        228.66        14.45 o                         
   2 -10  10        283.11        295.19        15.10 o                         
   3 -10  10       1162.23       1149.75        22.23 o                         
   4 -10  10        225.53        188.66        18.94 o                         
   5 -10  10          0.71         -4.39        13.43 o                         
  -5  -9  10        148.04        137.29        15.04 o                         
  -4  -9  10         14.84         24.60         8.22 o                         
  -3  -9  10        878.41        892.63        20.01 o                         
  -2  -9  10       1219.51       1095.10        16.79 o                         
  -1  -9  10        812.63        806.45        13.14 o                         
   0  -9  10          2.69          5.05         4.72 o                         
   1  -9  10        145.86        158.72         8.62 o                         
   2  -9  10        167.90        158.25         9.75 o                         
   3  -9  10       1221.70       1239.94        17.69 o                         
   4  -9  10        864.87        865.68        16.10 o                         
   5  -9  10         70.31         74.26         8.65 o                         
   6  -9  10       1855.69       1891.06        36.30 o                         
  -5  -8  10        312.66        317.87        15.95 o                         
  -4  -8  10        763.30        710.45        14.36 o                         
  -3  -8  10       1881.92       1811.51        22.09 o                         
  -2  -8  10         49.89         19.68         4.04 o                         
  -1  -8  10        765.31        787.10        11.36 o                         
   0  -8  10       1890.00       1842.00        16.21 o                         
   1  -8  10        858.98        848.89        12.01 o                         
   2  -8  10         65.39         70.49         5.22 o                         
   3  -8  10       1148.09       1177.95        15.47 o                         
   4  -8  10       1086.87       1082.82        15.36 o                         
   5  -8  10        176.32        157.25        12.11 o                         
   6  -8  10        479.92        510.79        21.57 o                         
   7  -8  10        100.01         87.49        35.19 o                         
  -6  -7  10        241.30        282.34        18.92 o                         
  -5  -7  10        487.49        513.59        15.58 o                         
  -4  -7  10        179.61        229.31        11.03 o                         
  -3  -7  10       1536.86       1560.06        16.93 o                         
  -2  -7  10        456.44        385.41         8.87 o                         
  -1  -7  10       1836.19       1814.77        15.03 o                         
   0  -7  10       1039.00       1099.25        11.75 o                         
   1  -7  10       1581.87       1602.15        14.48 o                         
   2  -7  10        601.10        637.77        10.41 o                         
   3  -7  10       1671.33       1678.70        17.29 o                         
   4  -7  10        518.54        529.17        10.62 o                         
   5  -7  10        148.92        157.50         9.73 o                         
   6  -7  10        162.66        168.29        14.34 o                         
   7  -7  10         50.70         33.15        11.48 o                         
  -6  -6  10       1737.38       1734.06        30.68 o                         
  -5  -6  10        480.90        472.11        11.25 o                         
  -4  -6  10       1254.65       1215.25        13.28 o                         
  -3  -6  10       1111.40       1117.59        13.42 o                         
  -2  -6  10        660.84        677.34         9.22 o                         
  -1  -6  10       2396.32       2407.97        17.68 o                         
   0  -6  10        794.45        832.11        10.11 o                         
   1  -6  10        655.36        676.18         9.17 o                         
   2  -6  10        107.29         83.90         4.55 o                         
   3  -6  10       2371.86       2420.90        19.82 o                         
   4  -6  10         34.79         34.79         4.06 o                         
   5  -6  10        509.80        519.25        13.55 o                         
   6  -6  10        970.11        986.25        15.31 o                         
   7  -6  10         48.28         34.81        14.99 o                         
  -7  -5  10        271.23        291.51        16.62 o                         
  -6  -5  10       1779.70       1797.95        30.36 o                         
  -5  -5  10        454.21        451.22        10.02 o                         
  -4  -5  10       1560.97       1523.43        13.78 o                         
  -3  -5  10       1379.89       1409.31        12.91 o                         
  -2  -5  10       2531.46       2642.55        21.84 o                         
  -1  -5  10       1986.11       1955.43        15.86 o                         
   0  -5  10       8503.12       8787.28        71.91 o                         
   1  -5  10       1736.29       1741.88        14.75 o                         
   2  -5  10       1484.16       1646.32        14.33 o                         
   3  -5  10       2516.47       2574.79        22.33 o                         
   4  -5  10       1849.60       1907.07        17.93 o                         
   5  -5  10        526.36        545.95         9.22 o                         
   6  -5  10        850.11        853.51        13.84 o                         
   7  -5  10         84.84         76.05        17.27 o                         
   8  -5  10        285.90        267.88        17.58 o                         
  -7  -4  10        265.04        259.03        16.86 o                         
  -6  -4  10        101.40         78.11         8.22 o                         
  -5  -4  10         21.91         14.84         4.06 o                         
  -4  -4  10       1168.81       1208.98        11.70 o                         
  -3  -4  10       1659.96       1700.48        14.45 o                         
  -2  -4  10        539.64        566.67         7.84 o                         
  -1  -4  10       4295.64       4188.69        28.94 o                         
   0  -4  10        556.59        578.01         7.84 o                         
   1  -4  10        137.55        119.03         5.56 o                         
   2  -4  10        392.18        422.40         7.20 o                         
   3  -4  10       4058.67       4131.05        29.55 o                         
   4  -4  10        446.16        425.43         7.43 o                         
   5  -4  10        851.67        856.97        10.29 o                         
   6  -4  10       1175.10       1238.75        13.81 o                         
   7  -4  10         43.70         38.77         6.40 o                         
   8  -4  10        217.19        206.20        38.57 o                         
  -7  -3  10        246.02        267.28        18.57 o                         
  -6  -3  10        726.53        748.28        11.12 o                         
  -5  -3  10        420.26        430.59         7.62 o                         
  -4  -3  10       3807.88       3855.05        26.66 o                         
  -3  -3  10       1848.43       1877.78        14.11 o                         
  -2  -3  10        848.01        824.18         8.88 o                         
  -1  -3  10       2501.76       2484.37        19.14 o                         
   0  -3  10       5077.66       4991.40        33.11 o                         
   1  -3  10        132.47        129.59         4.82 o                         
   2  -3  10        233.68        241.26         5.48 o                         
   3  -3  10       3007.43       2953.45        22.09 o                         
   4  -3  10       1837.06       1899.27        15.43 o                         
   5  -3  10        939.78        929.47        10.64 o                         
   6  -3  10       2122.66       2072.21        20.87 o                         
   7  -3  10        114.82         95.52         9.06 o                         
   8  -3  10          1.00          9.78        13.85 o                         
  -8  -2  10        617.06        617.28        26.43 o                         
  -7  -2  10         15.21         25.67         5.70 o                         
  -6  -2  10       1583.40       1615.45        16.05 o                         
  -5  -2  10          7.57          8.94         3.45 o                         
  -4  -2  10        647.26        636.50         8.84 o                         
  -3  -2  10       2873.38       2861.15        22.65 o                         
  -2  -2  10       1505.65       1498.57        12.22 o                         
  -1  -2  10       3808.34       3953.10        27.15 o                         
   0  -2  10      10876.55      11385.61        70.62 o                         
   1  -2  10        667.09        690.81         8.33 o                         
   2  -2  10       8043.47       8168.49        66.98 o                         
   3  -2  10       2650.97       2531.08        20.05 o                         
   4  -2  10        623.99        632.21         8.23 o                         
   5  -2  10        911.50        900.50        10.11 o                         
   6  -2  10       2718.41       2749.57        23.83 o                         
   7  -2  10        309.67        301.00        15.77 o                         
   8  -2  10        426.96        412.21        32.28 o                         
  -8  -1  10       2094.20       2135.09        37.42 o                         
  -7  -1  10         92.30         87.11        12.66 o                         
  -6  -1  10       2740.77       2778.93        22.93 o                         
  -5  -1  10         82.74         83.06         4.73 o                         
  -4  -1  10       1561.37       1596.10        14.39 o                         
  -3  -1  10       2041.07       2064.52        17.53 o                         
  -2  -1  10       2243.98       2527.06        18.37 o                         
  -1  -1  10       1629.99       1671.01        17.44 o                         
   0  -1  10         12.80          4.85         2.65 o                         
   1  -1  10        559.37        584.07         7.13 o                         
   2  -1  10          7.29         11.66         2.26 o                         
   3  -1  10       1031.10       1008.71        10.83 o                         
   4  -1  10       1297.02       1349.26        11.79 o                         
   5  -1  10       1129.80       1125.28        11.77 o                         
   6  -1  10       2670.97       2707.42        24.66 o                         
   7  -1  10         92.50         66.01         9.87 o                         
   8  -1  10        525.46        542.14        34.05 o                         
  -8   0  10         34.08         23.98        18.55 o                         
  -7   0  10        177.90        190.38        12.37 o                         
  -6   0  10        494.56        474.42        10.08 o                         
  -5   0  10        135.62        147.32         6.49 o                         
  -4   0  10       3106.11       3129.63        23.68 o                         
  -3   0  10       2444.00       2552.56        18.19 o                         
  -2   0  10      11036.47      11787.68        77.47 o                         
  -1   0  10       1912.47       1911.86        14.68 o                         
   0   0  10        226.23        163.28         5.27 o                         
   1   0  10       1775.43       1782.77        14.01 o                         
   2   0  10       3030.41       3190.34        22.65 o                         
   3   0  10       1285.17       1283.36        10.61 o                         
   4   0  10        377.28        394.39         6.94 o                         
   5   0  10       1269.58       1239.97        11.98 o                         
   6   0  10       3496.23       3588.08        38.62 o                         
   7   0  10        144.30        111.05        15.71 o                         
   8   0  10        704.07        734.39        25.93 o                         
  -8   1  10          2.39         -0.40        11.85 o                         
  -7   1  10        239.38        243.67        13.14 o                         
  -6   1  10       2180.02       2194.64        23.52 o                         
  -5   1  10        238.76        253.46         8.15 o                         
  -4   1  10       1517.70       1584.89        14.32 o                         
  -3   1  10       2702.77       2695.08        20.42 o                         
  -2   1  10       1718.98       1954.18        16.96 o                         
  -1   1  10       1365.78       1316.33        11.67 o                         
   0   1  10       3204.06       3537.68        24.32 o                         
   1   1  10        793.70        800.39         8.75 o                         
   2   1  10        965.66       1120.36         9.89 o                         
   3   1  10       1497.60       1458.06        11.42 o                         
   4   1  10        252.62        250.38         5.51 o                         
   5   1  10       1474.57       1485.94        12.80 o                         
   6   1  10        604.67        644.91        15.72 o                         
   7   1  10        251.80        257.68        18.86 o                         
  -8   2  10         30.68         43.98        10.10 o                         
  -7   2  10        263.24        256.67        13.70 o                         
  -6   2  10       1197.98       1236.56        19.28 o                         
  -5   2  10        451.90        449.06         8.75 o                         
  -4   2  10       3741.90       3810.62        26.16 o                         
  -3   2  10       3184.65       3144.54        22.68 o                         
  -2   2  10       3499.98       3669.50        25.96 o                         
  -1   2  10       1507.06       1497.02        12.97 o                         
   0   2  10       1839.74       1821.68        14.18 o                         
   1   2  10        375.79        361.18         6.31 o                         
   2   2  10        586.63        628.60         7.56 o                         
   3   2  10       2275.48       2254.72        16.75 o                         
   4   2  10        566.30        584.67         6.78 o                         
   5   2  10        834.14        854.17         9.11 o                         
   6   2  10         54.50         37.09         5.78 o                         
   7   2  10        144.55        141.36        21.34 o                         
  -8   3  10         25.79         37.37        11.92 o                         
  -7   3  10        509.86        510.29        16.29 o                         
  -6   3  10       1515.64       1563.29        19.12 o                         
  -5   3  10        601.59        600.77        10.91 o                         
  -4   3  10       3278.14       3350.99        25.43 o                         
  -3   3  10       3603.76       3623.76        26.56 o                         
  -2   3  10       1452.41       1531.54        13.83 o                         
  -1   3  10       1927.67       1909.33        15.76 o                         
   0   3  10       2987.47       2990.85        22.46 o                         
   1   3  10         55.79         41.59         3.50 o                         
   2   3  10       4720.64       4830.56        33.49 o                         
   3   3  10       2637.39       2633.80        19.95 o                         
   4   3  10         30.27         27.76         3.31 o                         
   5   3  10        797.49        805.12        11.05 o                         
   6   3  10       1495.16       1497.76        28.13 o                         
   7   3  10        121.02        105.79        16.19 o                         
  -7   4  10        229.91        243.08        20.58 o                         
  -6   4  10       2432.01       2467.52        25.05 o                         
  -5   4  10        311.75        310.41        11.02 o                         
  -4   4  10         11.95         10.48         4.45 o                         
  -3   4  10       4045.58       4089.47        29.78 o                         
  -2   4  10        118.63        105.05         5.17 o                         
  -1   4  10       1559.65       1547.88        13.76 o                         
   0   4  10        527.90        564.06         8.18 o                         
   1   4  10         63.14         54.21         3.88 o                         
   2   4  10        905.02        836.41        10.39 o                         
   3   4  10       2666.37       2695.54        21.42 o                         
   4   4  10        426.23        433.12        10.42 o                         
   5   4  10        756.97        752.61        10.22 o                         
   6   4  10        323.39        358.24        25.28 o                         
  -7   5  10        266.79        267.22        20.36 o                         
  -6   5  10         37.14         47.33         6.94 o                         
  -5   5  10         87.14         73.66         7.18 o                         
  -4   5  10       2657.81       2792.08        25.38 o                         
  -3   5  10       2458.78       2522.74        21.80 o                         
  -2   5  10        707.87        759.05        10.05 o                         
  -1   5  10        995.43        985.60        11.24 o                         
   0   5  10       1381.14       1476.64        13.77 o                         
   1   5  10        114.79        104.36         8.11 o                         
   2   5  10       1338.89       1346.43        14.29 o                         
   3   5  10       2467.40       2427.92        21.44 o                         
   4   5  10       1118.59       1113.69        13.00 o                         
   5   5  10        548.90        519.60        15.83 o                         
   6   5  10       1564.28       1590.43        39.11 o                         
  -7   6  10        444.08        462.75        19.79 o                         
  -6   6  10        717.99        752.74        18.90 o                         
  -5   6  10          7.56         -0.79         5.93 o                         
  -4   6  10         80.46         67.15         6.65 o                         
  -3   6  10       1972.42       1999.51        18.76 o                         
  -2   6  10         12.09          9.77         4.45 o                         
  -1   6  10       1559.87       1559.84        15.45 o                         
   0   6  10        251.72        290.72         8.32 o                         
   1   6  10         71.02         67.62         5.24 o                         
   2   6  10        517.98        512.00        11.32 o                         
   3   6  10       1785.83       1710.45        19.67 o                         
   4   6  10         55.50         37.00         7.56 o                         
   5   6  10        517.97        509.05        40.96 o                         
  -6   7  10       3523.73       3540.72        51.05 o                         
  -5   7  10         20.40         26.11         8.60 o                         
  -4   7  10       2234.44       2263.87        31.16 o                         
  -3   7  10       1777.06       1761.52        23.14 o                         
  -2   7  10        142.23        110.07         6.89 o                         
  -1   7  10       1526.17       1499.15        15.82 o                         
   0   7  10       9101.39       8664.15        57.83 o                         
   1   7  10        103.68         91.94         6.75 o                         
   2   7  10        551.77        520.18        12.94 o                         
   3   7  10       1717.46       1655.29        29.79 o                         
   4   7  10        615.61        617.84        31.56 o                         
   5   7  10        413.08        421.91        25.93 o                         
  -6   8  10       1183.99       1250.58        29.39 o                         
  -5   8  10          0.56         -3.40        11.22 o                         
  -4   8  10        287.32        279.15        15.30 o                         
  -3   8  10       1112.10       1139.49        26.89 o                         
  -2   8  10          1.70          1.65         7.93 o                         
  -1   8  10        837.09        839.05        12.87 o                         
   0   8  10         44.62         52.27         5.47 o                         
   1   8  10        101.60         80.89         8.60 o                         
   2   8  10         51.64         71.28         7.70 o                         
   3   8  10        969.41        963.33        20.62 o                         
   4   8  10         30.20         19.11        17.78 o                         
  -5   9  10          2.56          2.40        11.67 o                         
  -4   9  10        913.99        847.17        21.91 o                         
  -3   9  10        779.99        776.38        21.77 o                         
  -2   9  10         11.19         -6.86         7.89 o                         
  -1   9  10       1136.50       1095.73        19.45 o                         
   0   9  10       1825.54       1889.11        22.73 o                         
   1   9  10          1.50         -7.04         7.04 o                         
   2   9  10        268.42        255.83        17.00 o                         
   3   9  10        858.24        888.28        29.44 o                         
  -3  10  10        605.82        585.25        30.58 o                         
  -2  10  10         62.93         31.51         8.91 o                         
  -1  10  10        536.85        509.21        22.37 o                         
   0  10  10        901.99        851.41        21.44 o                         
   1  10  10          0.07         -5.28         9.93 o                         
  -1 -12  11        580.12        612.96        23.23 o                         
   0 -12  11         36.15         21.11        10.69 o                         
   1 -12  11        408.04        371.89        18.65 o                         
   2 -12  11        511.09        558.39        28.41 o                         
   3 -12  11        128.16         98.33        18.89 o                         
  -3 -11  11         17.07         -6.10        12.52 o                         
  -2 -11  11        435.44        429.58        20.60 o                         
  -1 -11  11        513.46        490.05        18.94 o                         
   0 -11  11        192.61        184.74        11.92 o                         
   1 -11  11        350.22        349.10        19.24 o                         
   2 -11  11        951.87        945.94        36.41 o                         
   3 -11  11        100.80         70.72        10.66 o                         
   4 -11  11        117.59         94.63        18.46 o                         
  -4 -10  11        307.45        187.23        35.91 o                         
  -3 -10  11         48.46         34.51        11.22 o                         
  -2 -10  11        668.16        645.07        17.98 o                         
  -1 -10  11        327.83        321.92        10.60 o                         
   0 -10  11         18.74          7.97         6.43 o                         
   1 -10  11        276.20        282.41        14.15 o                         
   2 -10  11        191.10        203.64        13.18 o                         
   3 -10  11          1.61          0.03         8.22 o                         
   4 -10  11        220.30        184.08        19.35 o                         
   5 -10  11        304.87        306.54        19.62 o                         
  -5  -9  11        177.06        130.05        19.88 o                         
  -4  -9  11       1113.25       1140.98        22.92 o                         
  -3  -9  11         26.56         15.14         6.60 o                         
  -2  -9  11         28.94         31.94         4.24 o                         
  -1  -9  11       1127.95       1124.77        13.25 o                         
   0  -9  11        222.74        181.82        10.86 o                         
   1  -9  11        891.44        901.81        15.53 o                         
   2  -9  11        206.21        213.24        10.81 o                         
   3  -9  11         74.81         55.84         6.45 o                         
   4  -9  11        196.44        213.85        12.26 o                         
   5  -9  11        316.13        316.75        16.17 o                         
   6  -9  11         61.81         75.19        12.41 o                         
  -5  -8  11         75.72         78.30         9.71 o                         
  -4  -8  11        199.76        242.32        13.11 o                         
  -3  -8  11          0.50          5.50         5.82 o                         
  -2  -8  11        844.74        907.60        12.16 o                         
  -1  -8  11       1557.96       1538.39        14.91 o                         
   0  -8  11          9.88          6.23         4.46 o                         
   1  -8  11        536.94        560.21        10.62 o                         
   2  -8  11        167.10        155.21         7.68 o                         
   3  -8  11        148.78        144.27         9.49 o                         
   4  -8  11        759.50        754.25        14.35 o                         
   5  -8  11        534.79        549.09        13.31 o                         
   6  -8  11          6.49          9.57         8.58 o                         
   7  -8  11        148.54        259.18        79.21 o                         
  -6  -7  11        290.68        299.88        20.11 o                         
  -5  -7  11         41.40         53.01         7.33 o                         
  -4  -7  11       3605.26       3501.76        35.87 o                         
  -3  -7  11         20.67         13.39         4.21 o                         
  -2  -7  11       2307.93       2341.51        20.98 o                         
  -1  -7  11       1837.17       1839.29        15.28 o                         
   0  -7  11        191.61        177.62         7.35 o                         
   1  -7  11        281.54        295.98         8.16 o                         
   2  -7  11        440.64        406.27         9.84 o                         
   3  -7  11        231.81        214.44         9.50 o                         
   4  -7  11         14.90          8.63         4.47 o                         
   5  -7  11        460.04        465.91        11.27 o                         
   6  -7  11          0.32          9.32         7.88 o                         
   7  -7  11        204.73        181.17        18.66 o                         
  -6  -6  11         47.68         50.24         9.32 o                         
  -5  -6  11        148.46        143.54        12.12 o                         
  -4  -6  11       2790.31       2936.33        27.07 o                         
  -3  -6  11         11.72          9.05         3.89 o                         
  -2  -6  11       1510.36       1596.65        14.59 o                         
  -1  -6  11       1788.10       1805.95        15.00 o                         
   0  -6  11        133.39        149.29         6.77 o                         
   1  -6  11        320.79        321.70         7.56 o                         
   2  -6  11       1176.31       1227.69        12.60 o                         
   3  -6  11         11.83          7.79         4.06 o                         
   4  -6  11        730.45        784.56        12.31 o                         
   5  -6  11        573.40        557.27        13.32 o                         
   6  -6  11        114.85        103.48        12.91 o                         
   7  -6  11        316.48        303.70        30.47 o                         
  -7  -5  11        437.80        443.47        25.15 o                         
  -6  -5  11         71.67         77.81         9.95 o                         
  -5  -5  11         48.05         47.52         5.38 o                         
  -4  -5  11        552.67        576.44         8.90 o                         
  -3  -5  11        124.07        120.95         6.65 o                         
  -2  -5  11       1057.56       1081.45        11.43 o                         
  -1  -5  11       1028.74       1020.96        11.11 o                         
   0  -5  11         62.20         61.68         4.02 o                         
   1  -5  11        110.51         95.98         5.06 o                         
   2  -5  11       1696.71       1850.72        16.77 o                         
   3  -5  11         23.38         22.41         3.74 o                         
   4  -5  11        646.54        652.38        10.02 o                         
   5  -5  11        493.85        480.62         9.86 o                         
   6  -5  11          0.90          4.55         4.86 o                         
   7  -5  11        443.02        463.13        35.45 o                         
  -7  -4  11        133.31        129.20        23.35 o                         
  -6  -4  11        375.51        401.27        10.48 o                         
  -5  -4  11       1060.48       1050.74        12.99 o                         
  -4  -4  11        343.12        351.94         8.98 o                         
  -3  -4  11        304.40        317.26         6.59 o                         
  -2  -4  11       1303.66       1332.96        12.53 o                         
  -1  -4  11       1164.00       1180.91        11.62 o                         
   0  -4  11        315.99        300.25         6.47 o                         
   1  -4  11        607.90        601.33         7.86 o                         
   2  -4  11        849.48        830.67         9.74 o                         
   3  -4  11         85.42         86.57         5.14 o                         
   4  -4  11        244.65        259.80         6.89 o                         
   5  -4  11        652.26        659.74         9.11 o                         
   6  -4  11          0.12          5.54         4.07 o                         
   7  -4  11        356.59        358.30        12.83 o                         
   8  -4  11        538.71        534.21        39.40 o                         
  -7  -3  11        652.05        635.33        17.92 o                         
  -6  -3  11        262.55        283.68         8.96 o                         
  -5  -3  11        535.87        562.28         8.88 o                         
  -4  -3  11       5902.16       6088.49        41.58 o                         
  -3  -3  11       1120.44       1169.07        11.58 o                         
  -2  -3  11        684.97        686.68         8.87 o                         
  -1  -3  11        630.49        639.80         7.88 o                         
   0  -3  11        175.30        148.27         6.10 o                         
   1  -3  11       1486.09       1494.67        13.46 o                         
   2  -3  11       1335.25       1442.15        12.01 o                         
   3  -3  11         85.65         84.49         4.79 o                         
   4  -3  11       2590.48       2706.03        20.35 o                         
   5  -3  11        785.78        782.24        10.16 o                         
   6  -3  11         51.25         51.22         5.87 o                         
   7  -3  11        422.42        406.55        17.29 o                         
   8  -3  11          5.90         18.48        18.29 o                         
  -7  -2  11        271.88        275.09        16.85 o                         
  -6  -2  11       3315.12       3366.31        28.34 o                         
  -5  -2  11        980.42        985.22        11.38 o                         
  -4  -2  11       2533.76       2634.16        20.94 o                         
  -3  -2  11        507.77        527.31         7.58 o                         
  -2  -2  11        847.66        940.44        12.24 o                         
  -1  -2  11       1386.42       1403.24        12.32 o                         
   0  -2  11        121.82        173.58         5.78 o                         
   1  -2  11       1660.21       1615.26        14.14 o                         
   2  -2  11         71.91         53.78         3.72 o                         
   3  -2  11         54.14         43.38         3.46 o                         
   4  -2  11        986.35       1084.12        11.41 o                         
   5  -2  11        980.44        947.75        10.69 o                         
   6  -2  11         12.28         17.15         4.70 o                         
   7  -2  11        192.16        200.49        17.73 o                         
   8  -2  11        416.89        387.35        39.86 o                         
  -8  -1  11       1253.93       1297.05        29.52 o                         
  -7  -1  11        274.62        293.91        14.61 o                         
  -6  -1  11         74.70         82.73         5.66 o                         
  -5  -1  11       1284.85       1279.87        13.73 o                         
  -4  -1  11       1015.56       1048.25        11.54 o                         
  -3  -1  11        129.16        123.41         5.27 o                         
  -2  -1  11       2200.58       2223.14        16.81 o                         
  -1  -1  11       1586.43       1584.51        13.31 o                         
   0  -1  11       2821.48       3082.08        21.85 o                         
   1  -1  11       2620.44       2583.14        19.77 o                         
   2  -1  11       2415.16       2589.59        19.34 o                         
   3  -1  11         43.65         41.17         3.34 o                         
   4  -1  11        349.47        341.09         6.77 o                         
   5  -1  11       1060.78       1053.64        11.77 o                         
   6  -1  11          3.41          1.44         4.60 o                         
   7  -1  11        195.33        141.99        21.65 o                         
   8  -1  11        663.64        698.70        56.40 o                         
  -8   0  11        137.27        120.55        15.05 o                         
  -7   0  11        392.38        390.08        16.36 o                         
  -6   0  11        365.74        335.57        11.20 o                         
  -5   0  11       1027.46       1033.65        12.93 o                         
  -4   0  11       1987.26       1975.56        16.98 o                         
  -3   0  11         45.08         53.17         4.33 o                         
  -2   0  11        848.60        767.93         8.71 o                         
  -1   0  11       2734.61       2768.70        19.55 o                         
   0   0  11        926.93        938.76         9.58 o                         
   1   0  11       2779.88       2780.59        19.53 o                         
   2   0  11       1407.17       1400.54        12.46 o                         
   3   0  11         23.59         23.69         2.92 o                         
   4   0  11         89.69        103.82         5.61 o                         
   5   0  11        666.55        658.23         8.88 o                         
   6   0  11         13.83         22.10         3.72 o                         
   7   0  11        358.50        351.66        19.63 o                         
  -8   1  11         10.58         -0.78        10.56 o                         
  -7   1  11        364.53        346.57        15.71 o                         
  -6   1  11         96.99        102.56         7.57 o                         
  -5   1  11        841.39        833.85        12.38 o                         
  -4   1  11        347.97        351.78         7.18 o                         
  -3   1  11        312.05        306.15         7.50 o                         
  -2   1  11       6061.94       6237.01        39.97 o                         
  -1   1  11       2015.52       1994.27        15.50 o                         
   0   1  11        178.32        194.35         5.71 o                         
   1   1  11       3766.52       3799.03        26.21 o                         
   2   1  11       1428.47       1448.78        12.01 o                         
   3   1  11         38.10         28.56         2.65 o                         
   4   1  11         22.15         24.93         2.90 o                         
   5   1  11        559.65        546.25         7.88 o                         
   6   1  11        127.53         91.15        12.26 o                         
   7   1  11        417.05        394.18        35.63 o                         
  -8   2  11        418.31        482.39        25.00 o                         
  -7   2  11        154.23        151.23        13.23 o                         
  -6   2  11         77.33         70.55         6.40 o                         
  -5   2  11        841.17        825.79        10.87 o                         
  -4   2  11        821.99        866.49        10.71 o                         
  -3   2  11        217.42        208.90         5.62 o                         
  -2   2  11       7740.63       7901.06        51.73 o                         
  -1   2  11       1093.62       1045.36        10.70 o                         
   0   2  11        402.36        404.84         7.37 o                         
   1   2  11       3576.17       3670.62        25.96 o                         
   2   2  11       4469.19       4589.04        30.47 o                         
   3   2  11         66.01         57.07         3.56 o                         
   4   2  11        117.30        129.24         5.45 o                         
   5   2  11        350.21        342.42         6.32 o                         
   6   2  11        191.55        123.62        19.78 o                         
   7   2  11        381.33        402.85        27.79 o                         
  -7   3  11        247.44        257.50        15.18 o                         
  -6   3  11         77.32         76.96         6.02 o                         
  -5   3  11        782.45        776.78        12.98 o                         
  -4   3  11       4008.31       4156.40        33.29 o                         
  -3   3  11         40.17         33.09         4.21 o                         
  -2   3  11       4396.70       4539.83        31.74 o                         
  -1   3  11        611.01        593.47         8.63 o                         
   0   3  11        357.99        346.83         6.66 o                         
   1   3  11       3088.24       3134.83        23.17 o                         
   2   3  11       2345.07       2528.94        19.27 o                         
   3   3  11        142.78        155.31         6.19 o                         
   4   3  11       1304.45       1333.81        13.65 o                         
   5   3  11        112.91        114.22         9.96 o                         
   6   3  11         82.35         74.87        13.59 o                         
   7   3  11        649.34        622.83        31.59 o                         
  -7   4  11        148.24        142.68        14.76 o                         
  -6   4  11        409.40        407.17        11.66 o                         
  -5   4  11        329.38        336.98        10.22 o                         
  -4   4  11          3.29         -1.69         4.53 o                         
  -3   4  11          1.63          1.67         3.91 o                         
  -2   4  11         66.34         68.20         4.28 o                         
  -1   4  11        334.10        326.71         7.54 o                         
   0   4  11        209.09        203.45         6.56 o                         
   1   4  11       2133.25       2115.62        20.17 o                         
   2   4  11        222.25        240.18         7.46 o                         
   3   4  11        101.92         99.38         5.98 o                         
   4   4  11        962.03        999.45        12.18 o                         
   5   4  11        200.67        206.97        11.71 o                         
   6   4  11         25.50          9.36        11.03 o                         
  -7   5  11         33.04         33.15        11.17 o                         
  -6   5  11        746.76        759.82        18.47 o                         
  -5   5  11        492.50        482.75        12.48 o                         
  -4   5  11        463.00        473.71        13.41 o                         
  -3   5  11          1.51          9.58         4.32 o                         
  -2   5  11       1885.46       1947.84        16.93 o                         
  -1   5  11        212.42        197.62         7.69 o                         
   0   5  11         43.07         31.35         3.73 o                         
   1   5  11       1992.23       1980.47        18.01 o                         
   2   5  11         82.87         64.52         4.78 o                         
   3   5  11        145.39        151.19         7.93 o                         
   4   5  11       1410.95       1473.52        16.97 o                         
   5   5  11        178.94        137.72        17.99 o                         
   6   5  11         99.61         88.35        18.85 o                         
  -7   6  11        143.32        137.78        23.73 o                         
  -6   6  11        226.76        222.74        16.01 o                         
  -5   6  11        430.77        425.72        13.45 o                         
  -4   6  11       5055.05       5059.09        41.10 o                         
  -3   6  11         74.30         75.32         7.87 o                         
  -2   6  11       3294.91       3415.98        28.01 o                         
  -1   6  11        306.81        305.36         8.50 o                         
   0   6  11        429.77        409.60         9.66 o                         
   1   6  11       1153.51       1135.14        14.83 o                         
   2   6  11        814.77        721.04        14.16 o                         
   3   6  11        101.71        101.99         7.98 o                         
   4   6  11       2965.39       2848.84        36.27 o                         
   5   6  11         80.82         74.06        20.06 o                         
  -6   7  11        126.50        128.97        23.10 o                         
  -5   7  11        422.69        385.66        18.00 o                         
  -4   7  11        292.16        279.53        15.83 o                         
  -3   7  11        166.96        171.53        12.62 o                         
  -2   7  11       2396.94       2419.31        28.00 o                         
  -1   7  11        416.35        376.19        11.00 o                         
   0   7  11          3.64          0.48         4.04 o                         
   1   7  11       1105.08       1121.80        16.79 o                         
   2   7  11        170.81        123.34        12.81 o                         
   3   7  11         23.40          7.19         7.40 o                         
   4   7  11        148.73        147.05        29.86 o                         
  -5   8  11        619.72        592.22        19.64 o                         
  -4   8  11         50.29         35.92         8.39 o                         
  -3   8  11         56.06         39.80         8.37 o                         
  -2   8  11       2090.06       2132.97        26.23 o                         
  -1   8  11        405.83        374.45        12.58 o                         
   0   8  11        541.02        512.65        10.92 o                         
   1   8  11        549.60        567.61        14.82 o                         
   2   8  11          1.95         -7.46         8.11 o                         
   3   8  11         35.84         23.22        14.82 o                         
  -4   9  11        192.04        218.58        20.22 o                         
  -3   9  11         27.38         21.19        11.21 o                         
  -2   9  11        740.19        738.16        19.30 o                         
  -1   9  11        408.15        403.68        15.41 o                         
   0   9  11        324.97        335.37        14.79 o                         
   1   9  11        566.73        560.85        19.63 o                         
   2   9  11        146.50        123.05        20.56 o                         
  -2  10  11        448.11        442.37        23.40 o                         
  -1  10  11        256.04        227.73        14.94 o                         
   0  10  11        103.40         89.41        11.39 o                         
   0 -12  12       1058.82       1105.12        33.01 o                         
   1 -12  12        285.16        252.13        27.56 o                         
   2 -12  12         24.26         16.11        11.30 o                         
  -2 -11  12         61.48         47.85        11.86 o                         
  -1 -11  12         93.39         80.81        10.71 o                         
   0 -11  12       2558.72       2423.81        32.75 o                         
   1 -11  12        509.36        492.27        18.16 o                         
   2 -11  12        432.02        413.94        17.34 o                         
   3 -11  12        338.31        372.37        26.90 o                         
   4 -11  12        202.58        143.69        11.46 o                         
  -3 -10  12        448.97        480.69        21.23 o                         
  -2 -10  12       1303.96       1229.35        22.86 o                         
  -1 -10  12         11.99          6.05         6.44 o                         
   0 -10  12         10.81          9.69         6.53 o                         
   1 -10  12         57.75         70.44         8.05 o                         
   2 -10  12         32.63         23.61         7.59 o                         
   3 -10  12        546.48        577.36        16.65 o                         
   4 -10  12        145.32        102.43        10.57 o                         
   5 -10  12          4.42         -4.41        10.21 o                         
  -4  -9  12        163.21        172.80        14.21 o                         
  -3  -9  12       1153.23       1087.00        18.48 o                         
  -2  -9  12          6.85         11.63         4.13 o                         
  -1  -9  12          3.97          6.18         4.63 o                         
   0  -9  12       1046.40       1116.08        18.43 o                         
   1  -9  12        519.80        496.23        14.47 o                         
   2  -9  12        544.48        541.15        13.09 o                         
   3  -9  12       1506.13       1523.01        19.12 o                         
   4  -9  12         35.56         26.68         6.31 o                         
   5  -9  12         16.54          8.10         9.03 o                         
   6  -9  12        553.88        573.97        30.32 o                         
  -5  -8  12        399.35        381.10        18.36 o                         
  -4  -8  12         20.53         -0.25         6.59 o                         
  -3  -8  12       1067.07       1053.96        19.96 o                         
  -2  -8  12       4332.45       4108.53        34.57 o                         
  -1  -8  12          6.29          5.13         4.43 o                         
   0  -8  12       3422.99       3318.40        27.04 o                         
   1  -8  12        416.21        430.75         9.98 o                         
   2  -8  12        456.80        472.05        12.27 o                         
   3  -8  12       2204.26       2173.91        23.45 o                         
   4  -8  12          2.31          0.51         5.82 o                         
   5  -8  12         22.04         28.11         7.65 o                         
   6  -8  12        109.16        135.78        24.02 o                         
  -6  -7  12        650.44        668.50        30.12 o                         
  -5  -7  12        537.83        523.87        16.78 o                         
  -4  -7  12         21.16         15.77         4.13 o                         
  -3  -7  12       1546.88       1502.30        24.58 o                         
  -2  -7  12       4662.98       4750.64        36.03 o                         
  -1  -7  12          2.76          3.37         3.51 o                         
   0  -7  12       2654.09       2700.26        22.65 o                         
   1  -7  12        732.57        706.70        10.37 o                         
   2  -7  12         82.44         83.45         7.97 o                         
   3  -7  12       1936.79       1967.38        21.48 o                         
   4  -7  12         49.27         42.65         6.35 o                         
   5  -7  12         19.65         18.90         6.18 o                         
   6  -7  12        102.52        109.12        15.64 o                         
   7  -7  12        110.13         89.84        12.98 o                         
  -6  -6  12        342.70        362.29        20.07 o                         
  -5  -6  12        463.24        449.38        10.09 o                         
  -4  -6  12         39.86         33.46         4.56 o                         
  -3  -6  12       1863.43       1886.10        19.17 o                         
  -2  -6  12        718.90        767.25        11.61 o                         
  -1  -6  12        216.18        211.22         7.56 o                         
   0  -6  12       5461.40       5717.50        39.06 o                         
   1  -6  12       2295.32       2295.25        18.90 o                         
   2  -6  12       1715.89       1824.87        16.69 o                         
   3  -6  12       2566.06       2599.45        23.78 o                         
   4  -6  12        101.98        113.65         7.63 o                         
   5  -6  12          3.40         -3.76         5.97 o                         
   6  -6  12        906.75        894.04        17.53 o                         
   7  -6  12        184.58        169.97        27.36 o                         
  -7  -5  12         71.87         71.45        11.04 o                         
  -6  -5  12        363.79        386.58        14.53 o                         
  -5  -5  12        184.63        192.31        10.77 o                         
  -4  -5  12        236.05        224.84         8.41 o                         
  -3  -5  12       1142.89       1150.82        11.69 o                         
  -2  -5  12         16.39         22.52         3.78 o                         
  -1  -5  12       1272.73       1270.51        12.78 o                         
   0  -5  12       2583.02       2718.72        20.98 o                         
   1  -5  12       1828.28       1848.30        15.88 o                         
   2  -5  12         49.17         61.87         4.12 o                         
   3  -5  12       1396.63       1381.39        12.69 o                         
   4  -5  12       1040.31       1047.60        13.11 o                         
   5  -5  12        168.58        177.31         9.41 o                         
   6  -5  12         20.29         23.25         5.04 o                         
   7  -5  12        139.56        109.08        24.51 o                         
  -7  -4  12        550.49        552.92        24.49 o                         
  -6  -4  12         12.34         11.22         5.33 o                         
  -5  -4  12        797.06        776.17        12.94 o                         
  -4  -4  12       2894.01       2886.38        25.27 o                         
  -3  -4  12       3316.54       3346.38        24.84 o                         
  -2  -4  12        500.06        480.37         7.93 o                         
  -1  -4  12       1609.69       1628.10        14.61 o                         
   0  -4  12       6851.55       6893.25        43.45 o                         
   1  -4  12       3834.35       3871.38        26.41 o                         
   2  -4  12        475.69        472.68         7.97 o                         
   3  -4  12       1617.94       1613.70        15.20 o                         
   4  -4  12       2657.27       2710.86        20.93 o                         
   5  -4  12        108.79        129.61         7.09 o                         
   6  -4  12        669.97        664.25        10.98 o                         
   7  -4  12         58.06         37.14        11.09 o                         
  -7  -3  12        292.74        295.41        20.73 o                         
  -6  -3  12        763.03        773.66        12.09 o                         
  -5  -3  12        686.87        663.69        10.16 o                         
  -4  -3  12        584.54        654.34        10.17 o                         
  -3  -3  12        644.94        636.10        10.31 o                         
  -2  -3  12       3542.49       3544.49        25.43 o                         
  -1  -3  12       2818.60       2766.68        21.03 o                         
   0  -3  12       1227.32       1295.18        11.56 o                         
   1  -3  12       1586.27       1545.05        13.12 o                         
   2  -3  12        946.42       1073.92        10.32 o                         
   3  -3  12       1901.82       1900.61        16.42 o                         
   4  -3  12        264.16        280.52         7.59 o                         
   5  -3  12        267.62        271.53         7.85 o                         
   6  -3  12        477.54        467.67        11.75 o                         
   7  -3  12        125.84        110.92        12.58 o                         
  -7  -2  12        349.22        363.57        24.28 o                         
  -6  -2  12       3928.54       3954.04        32.40 o                         
  -5  -2  12        392.01        371.67         8.30 o                         
  -4  -2  12       3080.13       3092.22        24.11 o                         
  -3  -2  12       1663.53       1671.21        14.93 o                         
  -2  -2  12       4028.13       4154.50        27.97 o                         
  -1  -2  12       1105.65       1056.45        10.72 o                         
   0  -2  12      13306.35      13315.02       108.15 o                         
   1  -2  12       1566.12       1544.81        14.84 o                         
   2  -2  12        273.83        296.56         5.37 o                         
   3  -2  12       1293.06       1302.50        12.62 o                         
   4  -2  12        556.59        550.22         8.71 o                         
   5  -2  12        179.54        184.55         6.58 o                         
   6  -2  12        649.45        661.61        13.92 o                         
   7  -2  12        103.59         93.16        10.26 o                         
  -7  -1  12        203.79        205.68        13.17 o                         
  -6  -1  12        125.89        140.59         9.40 o                         
  -5  -1  12        292.65        277.15        10.14 o                         
  -4  -1  12        147.59        150.11         7.02 o                         
  -3  -1  12       1310.89       1287.83        12.17 o                         
  -2  -1  12       4660.07       4622.12        30.51 o                         
  -1  -1  12       1578.03       1542.98        14.88 o                         
   0  -1  12        615.92        880.66        10.23 o                         
   1  -1  12        646.38        644.53         8.00 o                         
   2  -1  12       1261.04       1213.00        11.65 o                         
   3  -1  12       2265.79       2240.04        18.96 o                         
   4  -1  12          4.19          1.69         3.29 o                         
   5  -1  12        366.23        351.83         7.46 o                         
   6  -1  12        593.14        603.83        10.35 o                         
   7  -1  12         86.64         71.06        13.61 o                         
  -7   0  12        107.46         97.99        17.22 o                         
  -6   0  12         92.65         90.10         8.62 o                         
  -5   0  12        288.19        295.24         9.85 o                         
  -4   0  12        344.37        374.40         7.91 o                         
  -3   0  12       1479.07       1472.81        12.98 o                         
  -2   0  12       3172.84       3163.67        23.44 o                         
  -1   0  12        589.95        572.10         7.69 o                         
   0   0  12       8282.11       8840.29        68.13 o                         
   1   0  12        485.85        492.28         7.23 o                         
   2   0  12       1529.45       1543.87        13.72 o                         
   3   0  12       1866.29       1891.33        15.25 o                         
   4   0  12          0.42          1.88         3.24 o                         
   5   0  12        524.91        507.76         9.33 o                         
   6   0  12        787.97        789.80        16.63 o                         
   7   0  12        133.90        157.15        43.29 o                         
  -7   1  12         20.23         23.13         7.57 o                         
  -6   1  12        842.87        847.41        21.11 o                         
  -5   1  12        192.00        183.49         8.79 o                         
  -4   1  12        234.86        227.50         7.02 o                         
  -3   1  12       2056.52       2126.09        18.94 o                         
  -2   1  12       1157.57       1272.81        12.39 o                         
  -1   1  12        712.76        743.45         9.33 o                         
   0   1  12      12748.04      12794.30       124.82 o                         
   1   1  12        884.63        873.76         9.60 o                         
   2   1  12       2340.21       2282.78        17.02 o                         
   3   1  12       1228.47       1259.29        11.36 o                         
   4   1  12        495.94        471.57         7.52 o                         
   5   1  12        481.99        465.30         9.53 o                         
   6   1  12        479.60        472.92        12.28 o                         
   7   1  12        221.83        233.72        23.35 o                         
  -7   2  12         30.83         28.53         8.20 o                         
  -6   2  12        521.75        491.84        13.02 o                         
  -5   2  12        199.04        185.42         9.87 o                         
  -4   2  12        129.01        131.15         7.02 o                         
  -3   2  12       2098.61       2136.90        16.65 o                         
  -2   2  12       2515.24       2564.53        20.19 o                         
  -1   2  12        581.98        595.15         8.45 o                         
   0   2  12       8047.07       8129.23        57.94 o                         
   1   2  12        897.47        898.34        11.23 o                         
   2   2  12       3676.24       3777.96        27.63 o                         
   3   2  12        700.71        728.32         8.84 o                         
   4   2  12          0.48          2.23         3.12 o                         
   5   2  12        458.43        441.49         9.20 o                         
   6   2  12        613.88        635.38        20.10 o                         
   7   2  12         92.46         86.80        17.30 o                         
  -7   3  12        200.69        147.03        13.42 o                         
  -6   3  12        865.70        874.44        13.79 o                         
  -5   3  12        574.45        576.65        11.76 o                         
  -4   3  12         81.71         72.96         5.31 o                         
  -3   3  12       1803.19       1788.91        15.38 o                         
  -2   3  12       1906.45       1950.15        16.96 o                         
  -1   3  12        182.60        203.62         6.70 o                         
   0   3  12       1441.58       1462.20        13.21 o                         
   1   3  12       1189.04       1179.96        12.06 o                         
   2   3  12        477.70        531.31         8.36 o                         
   3   3  12        579.09        574.17         8.70 o                         
   4   3  12        397.35        410.77         8.37 o                         
   5   3  12        509.85        496.00        15.77 o                         
   6   3  12        446.17        423.02        25.96 o                         
  -7   4  12        191.16        196.29        15.72 o                         
  -6   4  12        457.60        492.71        13.53 o                         
  -5   4  12        252.75        255.63        10.60 o                         
  -4   4  12        346.58        342.17        10.91 o                         
  -3   4  12       1804.60       1795.92        18.17 o                         
  -2   4  12       4505.71       4487.31        32.35 o                         
  -1   4  12         35.13         34.84         3.86 o                         
   0   4  12         16.28          9.80         3.44 o                         
   1   4  12       1182.43       1162.64        13.40 o                         
   2   4  12       1609.16       1698.60        16.81 o                         
   3   4  12        987.23        988.68        12.23 o                         
   4   4  12         11.05          3.17         4.48 o                         
   5   4  12        501.07        487.38        22.40 o                         
   6   4  12        324.02        384.88        27.45 o                         
  -7   5  12        464.04        471.74        20.45 o                         
  -6   5  12       1029.37       1062.62        20.70 o                         
  -5   5  12        206.90        198.23        10.17 o                         
  -4   5  12        540.33        548.39        12.87 o                         
  -3   5  12       1484.07       1502.40        16.90 o                         
  -2   5  12      10983.59      11076.94        68.74 o                         
  -1   5  12        188.35        196.46         7.88 o                         
   0   5  12       1846.17       1948.14        17.44 o                         
   1   5  12        423.31        406.73        10.01 o                         
   2   5  12         96.13         99.16         6.05 o                         
   3   5  12        844.87        845.16        13.65 o                         
   4   5  12        379.88        390.06        21.47 o                         
   5   5  12        342.16        370.34        29.19 o                         
  -6   6  12        509.29        520.98        20.19 o                         
  -5   6  12        190.10        166.70        11.82 o                         
  -4   6  12        256.50        286.22        11.88 o                         
  -3   6  12       1520.90       1543.03        20.15 o                         
  -2   6  12        267.85        249.79         9.99 o                         
  -1   6  12        681.76        650.76        12.83 o                         
   0   6  12       1030.87       1042.08        15.05 o                         
   1   6  12        122.14        103.13         7.15 o                         
   2   6  12       2402.96       2325.74        24.22 o                         
   3   6  12       1436.48       1430.67        18.12 o                         
   4   6  12          9.27         14.27         7.59 o                         
   5   6  12        333.90        266.88        27.46 o                         
  -6   7  12       2354.53       2414.37        38.29 o                         
  -5   7  12         98.43         57.00        10.75 o                         
  -4   7  12        373.00        385.55        19.05 o                         
  -3   7  12       1637.65       1677.26        24.47 o                         
  -2   7  12       1029.68       1049.71        21.57 o                         
  -1   7  12        544.41        539.09        13.02 o                         
   0   7  12       1286.97       1356.36        15.61 o                         
   1   7  12        179.66        171.43        13.20 o                         
   2   7  12         29.28         40.87         8.57 o                         
   3   7  12       1188.61       1165.93        26.05 o                         
   4   7  12          2.79         -0.09        25.04 o                         
  -5   8  12         60.15         41.70        10.87 o                         
  -4   8  12         80.07         54.56        11.56 o                         
  -3   8  12       1040.19       1065.99        28.61 o                         
  -2   8  12         98.32         86.67         9.66 o                         
  -1   8  12        622.68        607.65        15.43 o                         
   0   8  12       1481.51       1586.20        23.95 o                         
   1   8  12          7.85          6.01         8.16 o                         
   2   8  12       1172.08       1137.97        23.41 o                         
   3   8  12        754.37        758.25        43.31 o                         
  -4   9  12          3.70          6.14        15.88 o                         
  -3   9  12        671.41        665.63        30.74 o                         
  -2   9  12          0.35          1.81         8.50 o                         
  -1   9  12        527.81        488.11        17.31 o                         
   0   9  12        881.72        850.27        25.30 o                         
   1   9  12         14.75          7.38        10.62 o                         
   2   9  12        229.28        216.64        23.09 o                         
   0 -12  13          0.95        -21.58        21.58 o                         
   1 -12  13        394.60        397.86        22.07 o                         
  -2 -11  13        143.06         99.60        14.58 o                         
  -1 -11  13       1061.93       1038.21        29.94 o                         
   0 -11  13          0.53         -5.58         7.47 o                         
   1 -11  13        428.96        439.10        17.53 o                         
   2 -11  13        344.39        359.73        28.73 o                         
   3 -11  13         53.53         25.75        10.18 o                         
   4 -11  13        216.29        207.47        17.75 o                         
  -3 -10  13         28.53         16.60         9.58 o                         
  -2 -10  13        623.46        628.04        19.66 o                         
  -1 -10  13        986.36        985.21        21.07 o                         
   0 -10  13        310.30        268.02        13.81 o                         
   1 -10  13       1399.72       1395.67        22.16 o                         
   2 -10  13        173.20        193.92        17.82 o                         
   3 -10  13          4.06         10.08         9.26 o                         
   4 -10  13        291.68        274.07        21.65 o                         
   5 -10  13        250.98        224.98        18.31 o                         
  -4  -9  13        788.50        805.15        21.43 o                         
  -3  -9  13          5.88         -3.80         6.82 o                         
  -2  -9  13        268.87        266.70         9.70 o                         
  -1  -9  13       1345.68       1276.68        16.64 o                         
   0  -9  13        117.31        105.14         7.76 o                         
   1  -9  13       1374.06       1339.15        25.30 o                         
   2  -9  13       2799.32       2774.57        30.37 o                         
   3  -9  13         31.94         24.29         6.96 o                         
   4  -9  13        508.72        526.37        20.44 o                         
   5  -9  13        409.69        443.28        18.97 o                         
   6  -9  13         33.01         41.06        11.88 o                         
  -5  -8  13        645.07        653.06        24.32 o                         
  -4  -8  13        607.96        575.84        17.98 o                         
  -3  -8  13          0.77         -4.83         4.83 o                         
  -2  -8  13       1538.15       1484.63        18.75 o                         
  -1  -8  13        784.34        772.41        17.41 o                         
   0  -8  13       1021.03        970.70        14.00 o                         
   1  -8  13       1569.50       1524.88        16.21 o                         
   2  -8  13       1865.79       1891.94        25.15 o                         
   3  -8  13          0.98         -5.19         5.61 o                         
   4  -8  13        505.10        520.01        13.71 o                         
   5  -8  13        458.06        467.24        18.33 o                         
   6  -8  13          0.63          7.69        11.10 o                         
  -5  -7  13        566.03        570.55        17.85 o                         
  -4  -7  13        540.81        558.10        11.57 o                         
  -3  -7  13        102.55         85.64        10.09 o                         
  -2  -7  13       1420.04       1530.41        19.43 o                         
  -1  -7  13        584.95        605.74        10.86 o                         
   0  -7  13        350.38        357.63         9.18 o                         
   1  -7  13       1159.85       1172.32        13.13 o                         
   2  -7  13       2712.44       2832.07        23.05 o                         
   3  -7  13         70.18         57.84         7.69 o                         
   4  -7  13       1597.98       1661.09        24.00 o                         
   5  -7  13       1015.14       1023.43        17.42 o                         
   6  -7  13        273.05        257.25        16.77 o                         
   7  -7  13        452.85        569.84        87.23 o                         
  -6  -6  13        232.24        226.67        20.33 o                         
  -5  -6  13        609.42        630.39        16.93 o                         
  -4  -6  13        926.03        957.88        13.72 o                         
  -3  -6  13        105.48         95.86         8.67 o                         
  -2  -6  13        268.02        290.77         9.32 o                         
  -1  -6  13        788.24        778.08        10.89 o                         
   0  -6  13          0.11         -3.32         3.74 o                         
   1  -6  13        814.53        800.13        10.71 o                         
   2  -6  13       2914.59       3012.00        23.63 o                         
   3  -6  13        103.05        100.34         7.13 o                         
   4  -6  13       2761.32       2843.06        37.55 o                         
   5  -6  13        860.07        879.07        16.03 o                         
   6  -6  13          2.39          6.32         7.51 o                         
   7  -6  13        450.80        467.06        32.56 o                         
  -6  -5  13         48.71         45.76         7.88 o                         
  -5  -5  13        358.44        378.97        13.98 o                         
  -4  -5  13        412.24        411.67        11.10 o                         
  -3  -5  13        788.13        794.57        11.25 o                         
  -2  -5  13         15.08         11.13         4.02 o                         
  -1  -5  13       1951.10       1920.99        16.84 o                         
   0  -5  13        103.04         99.90         5.34 o                         
   1  -5  13       1370.38       1403.52        14.34 o                         
   2  -5  13       1785.79       1804.74        15.25 o                         
   3  -5  13        349.88        337.74         8.91 o                         
   4  -5  13       1666.25       1620.64        16.42 o                         
   5  -5  13       1035.19       1011.43        16.78 o                         
   6  -5  13         10.81         11.74         6.28 o                         
   7  -5  13        402.27        409.35        24.09 o                         
  -7  -4  13        391.48        381.97        20.77 o                         
  -6  -4  13        641.12        614.53        14.06 o                         
  -5  -4  13        808.40        787.33        14.88 o                         
  -4  -4  13         43.03         37.38         4.96 o                         
  -3  -4  13         39.73         41.55         4.23 o                         
  -2  -4  13       2181.86       2254.68        18.54 o                         
  -1  -4  13       2888.97       2877.66        22.13 o                         
   0  -4  13        163.15        163.79         6.01 o                         
   1  -4  13        735.93        756.54         9.79 o                         
   2  -4  13       1993.30       2070.13        17.94 o                         
   3  -4  13        418.38        418.27         8.74 o                         
   4  -4  13       3265.66       3361.77        25.73 o                         
   5  -4  13        879.49        871.52        11.53 o                         
   6  -4  13        242.99        264.80        11.49 o                         
   7  -4  13        398.99        407.00        19.91 o                         
  -7  -3  13        408.39        429.00        17.45 o                         
  -6  -3  13        584.59        575.29        13.10 o                         
  -5  -3  13        530.56        513.63        12.98 o                         
  -4  -3  13      11225.64      11372.82        76.36 o                         
  -3  -3  13        305.78        307.93         7.74 o                         
  -2  -3  13       1995.28       2047.71        16.98 o                         
  -1  -3  13       2849.81       2868.53        20.19 o                         
   0  -3  13        512.14        530.35         7.83 o                         
   1  -3  13        931.27        946.80        10.05 o                         
   2  -3  13       7583.37       7942.60        46.52 o                         
   3  -3  13         47.79         46.00         4.14 o                         
   4  -3  13       2790.75       2934.93        24.19 o                         
   5  -3  13        688.71        686.18        11.29 o                         
   6  -3  13        164.41        169.51        11.09 o                         
   7  -3  13        305.43        314.65        16.41 o                         
  -7  -2  13        592.71        612.60        18.52 o                         
  -6  -2  13        104.78        145.44         9.36 o                         
  -5  -2  13       1330.19       1335.72        22.02 o                         
  -4  -2  13        110.81        106.98         6.25 o                         
  -3  -2  13          4.34          8.09         3.45 o                         
  -2  -2  13       1252.49       1331.77        12.44 o                         
  -1  -2  13       1930.56       1938.78        16.19 o                         
   0  -2  13         20.25         29.95         3.70 o                         
   1  -2  13       1228.46       1247.41        12.65 o                         
   2  -2  13          5.03         10.07         2.87 o                         
   3  -2  13         70.22         66.25         4.23 o                         
   4  -2  13         71.03         86.44         4.72 o                         
   5  -2  13        687.00        695.75        10.28 o                         
   6  -2  13        141.44        137.83        10.33 o                         
   7  -2  13        375.44        384.83        24.82 o                         
  -7  -1  13        427.17        430.63        24.62 o                         
  -6  -1  13       1181.83       1213.34        16.16 o                         
  -5  -1  13       1970.79       1970.02        21.55 o                         
  -4  -1  13        575.86        573.14         9.56 o                         
  -3  -1  13         76.25         68.36         4.09 o                         
  -2  -1  13       2586.81       2644.59        20.44 o                         
  -1  -1  13       1676.28       1719.43        14.77 o                         
   0  -1  13        250.96        305.42         6.43 o                         
   1  -1  13       2306.81       2261.40        18.22 o                         
   2  -1  13       1256.65       1229.41        11.72 o                         
   3  -1  13         33.57         30.69         3.66 o                         
   4  -1  13       2319.87       2416.10        22.24 o                         
   5  -1  13       1201.64       1176.07        13.53 o                         
   6  -1  13        317.22        310.14        10.85 o                         
   7  -1  13        481.10        472.79        45.24 o                         
  -7   0  13        403.08        416.36        16.74 o                         
  -6   0  13        450.27        430.79        13.00 o                         
  -5   0  13       2193.75       2150.32        29.82 o                         
  -4   0  13       1222.14       1317.00        14.83 o                         
  -3   0  13         56.06         41.57         3.59 o                         
  -2   0  13       1228.92       1247.39        12.07 o                         
  -1   0  13       1262.94       1248.50        11.79 o                         
   0   0  13        157.89        206.39         6.56 o                         
   1   0  13       3715.13       3618.60        25.96 o                         
   2   0  13       5195.54       5423.36        35.69 o                         
   3   0  13        130.72        131.78         5.69 o                         
   4   0  13       1710.23       1742.75        16.97 o                         
   5   0  13       1334.73       1270.06        13.74 o                         
   6   0  13          6.29         15.02         4.34 o                         
   7   0  13        479.38        497.18        27.31 o                         
  -7   1  13        492.27        479.63        17.33 o                         
  -6   1  13         22.98         29.83         6.54 o                         
  -5   1  13       1839.25       1810.35        23.53 o                         
  -4   1  13        499.12        491.99         7.62 o                         
  -3   1  13          1.55          2.91         3.83 o                         
  -2   1  13       1241.87       1292.24        12.94 o                         
  -1   1  13       1432.53       1388.65        12.91 o                         
   0   1  13        603.90        706.40         9.57 o                         
   1   1  13       4691.99       4628.43        32.08 o                         
   2   1  13       4464.01       4602.90        30.11 o                         
   3   1  13        168.72        174.72         5.94 o                         
   4   1  13       4011.68       3963.04        29.83 o                         
   5   1  13       1265.86       1236.85        14.04 o                         
   6   1  13        102.83        101.02        10.11 o                         
   7   1  13        307.32        340.49        45.27 o                         
  -7   2  13        178.04        141.29        15.79 o                         
  -6   2  13         10.90          3.65         6.16 o                         
  -5   2  13       2192.55       2172.20        31.25 o                         
  -4   2  13         23.86         11.58         4.34 o                         
  -3   2  13         96.46         92.23         4.96 o                         
  -2   2  13       2839.41       2915.84        22.65 o                         
  -1   2  13       1937.52       1918.97        16.06 o                         
   0   2  13          2.32         11.90         3.50 o                         
   1   2  13       3938.88       3936.97        29.57 o                         
   2   2  13       2187.13       2286.98        20.00 o                         
   3   2  13        108.19         99.02         5.37 o                         
   4   2  13       2346.93       2343.99        20.01 o                         
   5   2  13        875.54        884.85        12.60 o                         
   6   2  13        166.54        163.64        15.09 o                         
  -7   3  13        348.44        341.79        17.74 o                         
  -6   3  13         89.98         72.35         6.27 o                         
  -5   3  13       1241.04       1257.89        16.15 o                         
  -4   3  13       1208.63       1214.85        17.24 o                         
  -3   3  13        233.75        230.79         7.28 o                         
  -2   3  13        188.80        202.38         7.57 o                         
  -1   3  13       1865.81       1852.50        16.14 o                         
   0   3  13       1642.80       1673.18        15.16 o                         
   1   3  13       2813.38       2836.65        21.04 o                         
   2   3  13        720.18        742.60         9.71 o                         
   3   3  13          4.43          1.15         3.53 o                         
   4   3  13       1339.53       1355.26        14.38 o                         
   5   3  13        807.40        815.31        13.24 o                         
   6   3  13          3.59         -3.03         8.88 o                         
  -7   4  13        202.92        158.48        15.52 o                         
  -6   4  13          0.80         -4.09         7.57 o                         
  -5   4  13       1080.24       1089.51        16.58 o                         
  -4   4  13        575.03        541.38        12.53 o                         
  -3   4  13        680.67        646.05        11.57 o                         
  -2   4  13        477.92        467.05         9.47 o                         
  -1   4  13        994.41        982.39        11.83 o                         
   0   4  13         31.82         18.90         3.74 o                         
   1   4  13       2328.34       2365.21        21.39 o                         
   2   4  13       2779.51       2903.20        24.79 o                         
   3   4  13         46.96         39.54         4.96 o                         
   4   4  13        257.85        320.92        10.72 o                         
   5   4  13        350.58        347.90        17.66 o                         
   6   4  13          1.53          6.11         9.68 o                         
  -6   5  13        148.11        127.57        11.13 o                         
  -5   5  13       1421.87       1403.28        19.01 o                         
  -4   5  13       1033.24        992.02        15.98 o                         
  -3   5  13        644.42        643.61        13.32 o                         
  -2   5  13       5531.22       5613.07        38.45 o                         
  -1   5  13        625.81        619.47        10.50 o                         
   0   5  13        167.45        153.36         7.27 o                         
   1   5  13       2665.22       2649.89        25.08 o                         
   2   5  13       1310.83       1302.72        18.88 o                         
   3   5  13         64.68         50.73         6.63 o                         
   4   5  13       2174.11       2159.49        25.32 o                         
   5   5  13        288.59        294.28        16.93 o                         
  -6   6  13         34.36         29.16        13.16 o                         
  -5   6  13        883.23        886.61        22.49 o                         
  -4   6  13       2643.21       2591.06        36.50 o                         
  -3   6  13        326.43        299.98        14.85 o                         
  -2   6  13       2891.46       2852.88        39.19 o                         
  -1   6  13        345.45        339.29        10.76 o                         
   0   6  13         42.53         22.39         4.92 o                         
   1   6  13       1942.57       1914.96        20.83 o                         
   2   6  13       3075.91       3047.52        29.73 o                         
   3   6  13         60.71         45.20        11.22 o                         
   4   6  13        364.58        402.38        31.32 o                         
  -5   7  13        640.35        638.85        20.55 o                         
  -4   7  13         46.08         56.28        13.29 o                         
  -3   7  13        117.27         95.91        13.19 o                         
  -2   7  13       1180.08       1227.83        22.26 o                         
  -1   7  13        248.53        237.89        11.54 o                         
   0   7  13          0.83         -5.20         5.20 o                         
   1   7  13       1338.40       1322.37        20.12 o                         
   2   7  13         92.73        100.45        16.14 o                         
   3   7  13         36.77         24.80        13.55 o                         
   4   7  13        928.07        948.47        28.16 o                         
  -4   8  13         29.95         24.32        10.54 o                         
  -3   8  13         10.21         -5.77         8.50 o                         
  -2   8  13        826.60        833.52        20.49 o                         
  -1   8  13        269.40        252.47        14.01 o                         
   0   8  13         21.57          6.05         9.90 o                         
   1   8  13       1210.53       1219.20        29.80 o                         
   2   8  13        133.23        136.45        24.70 o                         
   3   8  13        120.16        103.67        26.97 o                         
  -3   9  13          5.87         -1.48        12.61 o                         
  -2   9  13        704.18        721.14        20.88 o                         
  -1   9  13        346.26        294.33        18.77 o                         
   0   9  13         73.87         67.27        12.88 o                         
   1   9  13        789.25        811.27        25.93 o                         
  -2 -11  14         21.26         -9.01        10.99 o                         
  -1 -11  14          8.53         10.94         9.73 o                         
   0 -11  14        710.68        713.38        21.64 o                         
   1 -11  14         23.47         44.05         9.80 o                         
   2 -11  14          2.61          1.10         9.44 o                         
   3 -11  14        250.38        214.26        18.74 o                         
  -3 -10  14        451.22        432.94        19.46 o                         
  -2 -10  14        141.52        124.07        12.07 o                         
  -1 -10  14        188.30        152.75        14.04 o                         
   0 -10  14          8.18         -6.30         7.06 o                         
   1 -10  14        284.35        307.50        17.68 o                         
   2 -10  14        143.34        141.06        14.75 o                         
   3 -10  14        770.33        757.26        22.60 o                         
   4 -10  14         88.32         72.91        11.38 o                         
   5 -10  14        222.40        478.30        78.90 o                         
  -4  -9  14         59.76         55.45        10.64 o                         
  -3  -9  14        277.51        297.79        17.43 o                         
  -2  -9  14        212.22        177.94         9.77 o                         
  -1  -9  14          6.49          7.23         5.97 o                         
   0  -9  14       2061.05       1917.85        26.44 o                         
   1  -9  14        238.64        253.78        14.03 o                         
   2  -9  14         34.01         47.36         8.50 o                         
   3  -9  14        501.47        511.95        23.72 o                         
   4  -9  14        198.39        215.92        13.70 o                         
   5  -9  14        185.99        180.82        20.49 o                         
  -5  -8  14        435.85        454.76        23.37 o                         
  -4  -8  14        290.59        294.39        17.17 o                         
  -3  -8  14        513.16        490.83        12.53 o                         
  -2  -8  14        318.67        311.35        11.76 o                         
  -1  -8  14         77.27         55.92         5.77 o                         
   0  -8  14       2420.78       2452.43        24.82 o                         
   1  -8  14        178.19        164.08         9.04 o                         
   2  -8  14         12.00         17.18         6.80 o                         
   3  -8  14        304.64        296.68        18.35 o                         
   4  -8  14        534.20        524.48        13.86 o                         
   5  -8  14         72.29         81.48        10.00 o                         
   6  -8  14        334.95        367.88        24.06 o                         
  -5  -7  14        283.62        293.03        16.81 o                         
  -4  -7  14        408.09        420.49        12.61 o                         
  -3  -7  14        722.46        683.74        14.19 o                         
  -2  -7  14        267.23        290.35        10.43 o                         
  -1  -7  14         72.50         59.04         5.40 o                         
   0  -7  14        352.70        380.83         9.13 o                         
   1  -7  14         51.97         40.47         4.67 o                         
   2  -7  14        418.20        458.00        10.42 o                         
   3  -7  14        751.74        732.09        16.03 o                         
   4  -7  14        109.52        110.65         9.31 o                         
   5  -7  14         26.70         34.54         8.14 o                         
   6  -7  14        932.28        973.44        25.11 o                         
  -6  -6  14        702.78        743.07        35.56 o                         
  -5  -6  14        844.41        854.84        19.63 o                         
  -4  -6  14        244.02        268.78         9.77 o                         
  -3  -6  14        461.85        446.28        10.12 o                         
  -2  -6  14          7.15          1.55         4.42 o                         
  -1  -6  14          9.21          1.00         4.29 o                         
   0  -6  14        435.07        438.77         9.02 o                         
   1  -6  14          1.65         -2.10         3.97 o                         
   2  -6  14         29.24         23.84         4.36 o                         
   3  -6  14        810.79        805.86        14.78 o                         
   4  -6  14        378.13        373.27        12.18 o                         
   5  -6  14         27.38         25.07         6.63 o                         
   6  -6  14        505.31        538.86        19.98 o                         
   7  -6  14         11.61         27.05        16.49 o                         
  -6  -5  14        632.28        662.57        24.10 o                         
  -5  -5  14        160.67        178.88        11.18 o                         
  -4  -5  14       1227.50       1248.41        17.66 o                         
  -3  -5  14       2361.86       2341.18        21.13 o                         
  -2  -5  14       4432.28       4450.21        32.35 o                         
  -1  -5  14        559.63        547.07         9.68 o                         
   0  -5  14        124.77        125.55         6.45 o                         
   1  -5  14        182.61        177.90         7.53 o                         
   2  -5  14        841.22        867.05        10.58 o                         
   3  -5  14       2370.60       2372.05        21.27 o                         
   4  -5  14         53.17         51.48         5.57 o                         
   5  -5  14        108.46         94.86        10.64 o                         
   6  -5  14       1052.24       1090.35        18.95 o                         
   7  -5  14         40.50         44.63        13.86 o                         
  -6  -4  14       1355.54       1338.44        21.05 o                         
  -5  -4  14        493.60        509.97        13.05 o                         
  -4  -4  14          0.66         11.98         5.78 o                         
  -3  -4  14        979.90        997.60        13.96 o                         
  -2  -4  14      12606.46      12589.11        79.86 o                         
  -1  -4  14        207.78        203.84         7.41 o                         
   0  -4  14       1040.17       1085.06        11.15 o                         
   1  -4  14         71.83         63.66         4.91 o                         
   2  -4  14         11.22          9.61         3.86 o                         
   3  -4  14       1713.64       1682.89        16.20 o                         
   4  -4  14        486.13        504.31         9.95 o                         
   5  -4  14        133.77        146.82         8.41 o                         
   6  -4  14       1081.27       1068.01        18.27 o                         
   7  -4  14         17.45         12.58         9.21 o                         
  -7  -3  14         88.16         78.35        10.36 o                         
  -6  -3  14        512.38        566.56        14.43 o                         
  -5  -3  14        102.39         92.51         6.73 o                         
  -4  -3  14        236.40        259.70        10.60 o                         
  -3  -3  14       1749.46       1747.86        18.02 o                         
  -2  -3  14        822.23        849.37        11.16 o                         
  -1  -3  14       2052.79       2072.32        16.98 o                         
   0  -3  14       1080.10       1147.63        12.02 o                         
   1  -3  14        864.17        853.03        10.89 o                         
   2  -3  14       1003.17       1081.77        10.77 o                         
   3  -3  14       1821.52       1777.56        16.43 o                         
   4  -3  14         38.15         44.61         4.46 o                         
   5  -3  14        116.36        114.08         6.76 o                         
   6  -3  14        275.93        293.19        17.05 o                         
   7  -3  14         31.44         21.16        14.47 o                         
  -7  -2  14         49.17         31.98        18.73 o                         
  -6  -2  14       1404.32       1380.84        20.21 o                         
  -5  -2  14         99.83         76.50         5.85 o                         
  -4  -2  14        587.92        563.78         9.94 o                         
  -3  -2  14        959.27        953.35        10.72 o                         
  -2  -2  14         15.54         14.44         3.46 o                         
  -1  -2  14       2687.17       2719.32        21.10 o                         
   0  -2  14       2220.56       2183.68        17.83 o                         
   1  -2  14        617.33        599.12         7.96 o                         
   2  -2  14         12.28         12.37         3.43 o                         
   3  -2  14       1165.35       1158.31        12.33 o                         
   4  -2  14          0.69          0.00         3.74 o                         
   5  -2  14        431.91        425.26         9.60 o                         
   6  -2  14        113.94        160.55        12.39 o                         
   7  -2  14         19.28          7.19         8.26 o                         
  -7  -1  14        140.64        139.24        27.97 o                         
  -6  -1  14         86.71         74.26         8.50 o                         
  -5  -1  14        202.11        193.26         8.99 o                         
  -4  -1  14        810.44        786.29        11.96 o                         
  -3  -1  14        831.17        840.81        10.05 o                         
  -2  -1  14        175.59        197.34         6.80 o                         
  -1  -1  14       2799.91       2777.94        21.37 o                         
   0  -1  14       3019.01       3018.03        21.86 o                         
   1  -1  14        833.06        833.99         9.84 o                         
   2  -1  14       1051.01       1118.02        11.97 o                         
   3  -1  14        816.84        812.78        11.47 o                         
   4  -1  14       1376.59       1325.91        14.27 o                         
   5  -1  14        715.89        683.71        10.95 o                         
   6  -1  14        338.66        360.27        14.52 o                         
   7  -1  14          3.03          9.27        23.47 o                         
  -7   0  14        288.84        305.28        17.84 o                         
  -6   0  14         45.43         36.18         7.67 o                         
  -5   0  14        280.99        267.03        11.01 o                         
  -4   0  14       1150.85       1123.19        11.61 o                         
  -3   0  14        526.48        522.01         9.18 o                         
  -2   0  14         39.86         23.84         3.51 o                         
  -1   0  14       2642.73       2648.88        20.04 o                         
   0   0  14       1243.09       1340.44        13.17 o                         
   1   0  14         79.02        101.60         5.66 o                         
   2   0  14        268.54        303.52         7.19 o                         
   3   0  14       1070.58       1081.30        11.31 o                         
   4   0  14       1455.77       1473.39        15.63 o                         
   5   0  14        884.33        850.61        11.32 o                         
   6   0  14       1247.61       1233.07        18.90 o                         
   7   0  14          7.94          5.98        15.44 o                         
  -7   1  14        106.33        100.08        18.38 o                         
  -6   1  14       2142.89       2065.93        25.25 o                         
  -5   1  14        136.84        122.98        10.97 o                         
  -4   1  14        877.52        934.08        10.46 o                         
  -3   1  14        450.51        439.26         8.76 o                         
  -2   1  14        127.44        114.02         5.67 o                         
  -1   1  14       1386.09       1385.65        13.80 o                         
   0   1  14       1899.66       2087.58        17.53 o                         
   1   1  14          0.59         11.46         3.33 o                         
   2   1  14       1009.12       1045.04        11.31 o                         
   3   1  14        690.38        703.72         9.35 o                         
   4   1  14        102.18         84.90         5.91 o                         
   5   1  14        788.34        777.80        13.90 o                         
   6   1  14        777.87        791.95        13.91 o                         
  -7   2  14        137.17        130.34        12.63 o                         
  -6   2  14        611.36        613.01        15.24 o                         
  -5   2  14         78.04         64.95         5.53 o                         
  -4   2  14       2355.43       2354.93        22.90 o                         
  -3   2  14        805.95        823.43        11.11 o                         
  -2   2  14       1614.98       1665.32        15.83 o                         
  -1   2  14        490.98        480.67         8.61 o                         
   0   2  14        798.65        888.02        11.41 o                         
   1   2  14         65.91         64.14         4.47 o                         
   2   2  14       1049.70       1059.85        12.83 o                         
   3   2  14        606.89        624.42         9.82 o                         
   4   2  14        138.33        129.30         7.79 o                         
   5   2  14        461.82        447.69         9.41 o                         
   6   2  14       1701.69       1752.55        39.03 o                         
  -7   3  14         68.51         70.45        12.16 o                         
  -6   3  14        447.60        486.11        16.36 o                         
  -5   3  14         55.30         46.42         5.93 o                         
  -4   3  14         52.32         54.02         5.76 o                         
  -3   3  14        435.91        450.44         8.85 o                         
  -2   3  14       1028.34        992.43        12.78 o                         
  -1   3  14        457.37        467.93         8.91 o                         
   0   3  14       7334.74       7255.81        48.51 o                         
   1   3  14         18.65         14.30         4.09 o                         
   2   3  14          6.73         -3.06         4.42 o                         
   3   3  14        656.39        664.61        11.44 o                         
   4   3  14         83.46         79.23         8.43 o                         
   5   3  14        652.85        681.53        15.56 o                         
   6   3  14        413.18        455.82        32.60 o                         
  -6   4  14       1188.59       1234.77        24.70 o                         
  -5   4  14          7.15          3.76         7.23 o                         
  -4   4  14       2700.23       2673.91        26.73 o                         
  -3   4  14       1150.62       1139.36        14.69 o                         
  -2   4  14         80.94         61.75         4.92 o                         
  -1   4  14        574.55        605.11        10.08 o                         
   0   4  14       8980.33       9144.37        62.85 o                         
   1   4  14         94.28         76.95         5.55 o                         
   2   4  14       1329.78       1358.42        16.05 o                         
   3   4  14        585.12        590.67        12.87 o                         
   4   4  14         39.55         17.29         6.03 o                         
   5   4  14        479.52        487.19        19.02 o                         
  -6   5  14        168.43        162.14        24.71 o                         
  -5   5  14         52.35         48.58         9.49 o                         
  -4   5  14         21.33          9.41         6.61 o                         
  -3   5  14       1190.53       1145.21        17.98 o                         
  -2   5  14       1656.27       1694.34        21.08 o                         
  -1   5  14        930.52        949.77        13.81 o                         
   0   5  14        567.61        536.17        17.25 o                         
   1   5  14         36.25         30.01         5.71 o                         
   2   5  14       1037.04       1026.63        15.84 o                         
   3   5  14        383.87        397.74        11.15 o                         
   4   5  14         17.29         20.69         6.97 o                         
   5   5  14        565.51        567.70        29.95 o                         
  -6   6  14        878.77        929.70        31.55 o                         
  -5   6  14        117.24         95.13        12.43 o                         
  -4   6  14       1410.53       1371.10        21.95 o                         
  -3   6  14       1134.96       1103.08        18.58 o                         
  -2   6  14          7.04         -3.14         6.97 o                         
  -1   6  14        739.88        739.56        14.57 o                         
   0   6  14       1352.73       1362.00        18.06 o                         
   1   6  14         62.29         53.46         7.28 o                         
   2   6  14        239.35        277.91        17.43 o                         
   3   6  14        496.55        500.70        17.72 o                         
   4   6  14        104.45         82.06        13.43 o                         
  -5   7  14        161.48        123.58        19.84 o                         
  -4   7  14        222.63        231.85        22.24 o                         
  -3   7  14       1110.50       1118.26        22.24 o                         
  -2   7  14        306.27        279.84        15.06 o                         
  -1   7  14        434.58        411.98        14.82 o                         
   0   7  14        275.52        241.45        11.49 o                         
   1   7  14         35.19         29.61         8.32 o                         
   2   7  14       1011.85       1041.98        25.88 o                         
   3   7  14        384.76        388.23        29.67 o                         
  -4   8  14        348.38        364.05        27.50 o                         
  -3   8  14        717.76        705.05        23.06 o                         
  -2   8  14         79.41         42.85         8.68 o                         
  -1   8  14        291.32        251.63        16.73 o                         
   0   8  14         58.60         52.38        11.79 o                         
   1   8  14         18.43          7.34        10.21 o                         
   2   8  14        312.45        294.61        25.55 o                         
  -2   9  14         96.09        114.03        16.45 o                         
  -1   9  14        464.27        444.45        29.95 o                         
   0   9  14         80.81         62.31        15.26 o                         
  -1 -11  15        519.00        469.26        19.40 o                         
   0 -11  15         29.23         14.85         8.23 o                         
   1 -11  15        349.43        334.01        21.03 o                         
   2 -11  15         81.82         40.30        11.59 o                         
   3 -11  15          6.73         10.69        11.88 o                         
  -3 -10  15         62.79         43.64        12.20 o                         
  -2 -10  15        522.42        540.77        23.07 o                         
  -1 -10  15       1080.34       1036.50        19.99 o                         
   0 -10  15          0.03         -7.26         7.26 o                         
   1 -10  15        336.09        331.01        17.18 o                         
   2 -10  15        697.60        696.58        23.13 o                         
   3 -10  15        121.19        126.12        19.21 o                         
   4 -10  15        438.23        444.64        22.52 o                         
  -4  -9  15        936.32        979.85        24.60 o                         
  -3  -9  15          1.98         -3.13         8.86 o                         
  -2  -9  15        470.98        446.90        14.35 o                         
  -1  -9  15       1412.39       1424.82        24.76 o                         
   0  -9  15         90.63         67.93         8.13 o                         
   1  -9  15        476.23        476.18        14.51 o                         
   2  -9  15       2653.02       2640.57        34.49 o                         
   3  -9  15         81.04         68.70        13.37 o                         
   4  -9  15        115.09         98.19        12.82 o                         
   5  -9  15        468.24        481.00        27.29 o                         
  -4  -8  15        495.83        500.57        18.67 o                         
  -3  -8  15          9.40         -4.62         6.53 o                         
  -2  -8  15        602.37        612.60        15.16 o                         
  -1  -8  15       1616.81       1610.71        19.80 o                         
   0  -8  15         55.02         49.77         6.51 o                         
   1  -8  15        745.81        759.57        15.34 o                         
   2  -8  15       1598.05       1642.11        23.07 o                         
   3  -8  15        153.42        122.17        17.21 o                         
   4  -8  15        243.33        222.57        14.52 o                         
   5  -8  15        360.02        381.81        18.88 o                         
   6  -8  15         14.78         46.50        13.77 o                         
  -5  -7  15        405.84        430.59        18.60 o                         
  -4  -7  15        218.87        243.83        14.48 o                         
  -3  -7  15          6.74         -2.13         4.81 o                         
  -2  -7  15       1166.50       1180.38        16.26 o                         
  -1  -7  15       1807.43       1811.86        22.28 o                         
   0  -7  15        225.06        218.44         9.27 o                         
   1  -7  15        635.37        637.82        11.33 o                         
   2  -7  15        208.87        238.77        10.84 o                         
   3  -7  15        152.01        103.50        12.85 o                         
   4  -7  15         62.54         55.27         8.35 o                         
   5  -7  15        281.62        298.38        17.45 o                         
   6  -7  15         36.60         20.10        10.84 o                         
  -6  -6  15         18.10         35.07        10.82 o                         
  -5  -6  15        296.03        324.43        16.25 o                         
  -4  -6  15       2042.46       2028.86        21.90 o                         
  -3  -6  15          0.01          0.84         4.85 o                         
  -2  -6  15        461.59        448.05        11.40 o                         
  -1  -6  15       1235.76       1252.56        14.91 o                         
   0  -6  15       1515.03       1594.16        15.32 o                         
   1  -6  15       1826.03       1807.77        17.04 o                         
   2  -6  15        294.07        304.76         8.79 o                         
   3  -6  15          3.22          4.91         7.21 o                         
   4  -6  15         97.15         81.21         7.85 o                         
   5  -6  15        302.40        322.32        16.04 o                         
   6  -6  15        158.16        152.26        24.33 o                         
  -6  -5  15        266.88        304.74        22.25 o                         
  -5  -5  15        732.28        700.38        16.64 o                         
  -4  -5  15        503.27        518.47        13.22 o                         
  -3  -5  15         77.51         63.12         5.85 o                         
  -2  -5  15       1370.18       1430.93        15.36 o                         
  -1  -5  15       2231.90       2308.67        20.61 o                         
   0  -5  15       1053.49       1090.27        12.14 o                         
   1  -5  15       1341.37       1308.81        13.41 o                         
   2  -5  15       1262.46       1351.89        14.24 o                         
   3  -5  15          0.32          4.11         4.54 o                         
   4  -5  15         67.26         62.19         6.40 o                         
   5  -5  15        340.00        359.63        12.25 o                         
   6  -5  15         66.29         52.16        10.60 o                         
   7  -5  15        333.49        311.67        23.81 o                         
  -6  -4  15         12.57          8.42         8.25 o                         
  -5  -4  15        306.38        310.90        12.52 o                         
  -4  -4  15       6389.70       6461.44        55.69 o                         
  -3  -4  15         72.92         55.69         5.28 o                         
  -2  -4  15       5392.97       5473.12        40.22 o                         
  -1  -4  15        789.58        801.07        10.85 o                         
   0  -4  15         60.65         49.69         3.89 o                         
   1  -4  15       1148.68       1130.54        12.66 o                         
   2  -4  15        166.28        175.50         8.07 o                         
   3  -4  15        112.52        107.23         6.46 o                         
   4  -4  15       1479.01       1511.77        21.13 o                         
   5  -4  15        723.14        736.63        12.72 o                         
   6  -4  15         50.13         41.68         7.70 o                         
   7  -4  15        240.90        213.87        25.93 o                         
  -6  -3  15        158.82        169.82        12.23 o                         
  -5  -3  15        384.73        390.82        11.92 o                         
  -4  -3  15       4196.27       4163.07        54.37 o                         
  -3  -3  15          1.34          2.92         3.58 o                         
  -2  -3  15       1055.75       1080.43        12.07 o                         
  -1  -3  15       1535.39       1519.44        14.69 o                         
   0  -3  15          0.65         -0.42         3.59 o                         
   1  -3  15        386.81        385.20         8.33 o                         
   2  -3  15       1650.96       1740.82        14.35 o                         
   3  -3  15        115.35        123.65         7.50 o                         
   4  -3  15         31.23         25.14         4.59 o                         
   5  -3  15        650.00        639.44        12.64 o                         
   6  -3  15         16.67         15.91         7.59 o                         
   7  -3  15        149.91        156.33        27.42 o                         
  -7  -2  15        387.61        349.75        47.14 o                         
  -6  -2  15          9.50          9.77         6.60 o                         
  -5  -2  15        197.68        206.67        10.26 o                         
  -4  -2  15         47.11         41.76         5.07 o                         
  -3  -2  15          0.95          6.53         3.77 o                         
  -2  -2  15        843.44        886.58        10.78 o                         
  -1  -2  15       2294.26       2286.16        19.00 o                         
   0  -2  15          1.10          5.33         3.50 o                         
   1  -2  15        412.80        415.09         7.33 o                         
   2  -2  15         65.34         52.87         3.93 o                         
   3  -2  15         60.34         54.39         4.58 o                         
   4  -2  15        778.13        760.57        12.07 o                         
   5  -2  15        860.52        817.35        13.19 o                         
   6  -2  15         76.67         59.01        14.85 o                         
   7  -2  15        274.95        188.19        50.69 o                         
  -7  -1  15        325.46        323.80        22.39 o                         
  -6  -1  15         57.48         47.45         8.76 o                         
  -5  -1  15        249.40        240.01        10.31 o                         
  -4  -1  15         97.56        108.20         7.83 o                         
  -3  -1  15         21.00         24.86         3.68 o                         
  -2  -1  15       1132.24       1232.80        13.07 o                         
  -1  -1  15       2973.10       2931.31        22.70 o                         
   0  -1  15        548.82        567.43         8.38 o                         
   1  -1  15        242.79        254.54         7.11 o                         
   2  -1  15       2212.84       2202.80        17.67 o                         
   3  -1  15         74.06         77.04         4.65 o                         
   4  -1  15        908.21        935.29        13.20 o                         
   5  -1  15        686.81        684.12        12.85 o                         
   6  -1  15         60.49        179.02        34.32 o                         
   7  -1  15        281.80        279.48        13.99 o                         
  -7   0  15        507.09        511.34        29.58 o                         
  -6   0  15         89.43         61.37         8.76 o                         
  -5   0  15        596.58        604.70        14.79 o                         
  -4   0  15       2915.46       2814.08        23.38 o                         
  -3   0  15         92.00         73.38         4.73 o                         
  -2   0  15       1304.51       1308.03        13.67 o                         
  -1   0  15       2921.32       2910.17        21.88 o                         
   0   0  15        528.60        545.70         9.07 o                         
   1   0  15        546.52        550.28         9.07 o                         
   2   0  15       3716.89       3699.96        28.19 o                         
   3   0  15         35.09         32.40         3.56 o                         
   4   0  15       1262.74       1302.51        15.09 o                         
   5   0  15        460.09        459.66        13.60 o                         
   6   0  15         70.97         65.55        15.62 o                         
  -7   1  15        429.38        442.49        28.95 o                         
  -6   1  15        673.87        635.75        18.66 o                         
  -5   1  15        732.78        724.22        15.45 o                         
  -4   1  15       2850.17       2788.50        25.39 o                         
  -3   1  15         74.74         65.22         4.61 o                         
  -2   1  15       1349.82       1350.34        13.74 o                         
  -1   1  15       2052.63       2043.73        18.85 o                         
   0   1  15          4.19         11.27         3.52 o                         
   1   1  15        807.63        809.46        10.18 o                         
   2   1  15       1993.48       2012.40        18.21 o                         
   3   1  15          9.34         10.30         3.32 o                         
   4   1  15        455.23        491.37        10.70 o                         
   5   1  15        381.84        366.83        14.13 o                         
   6   1  15          3.83          7.37        11.93 o                         
  -7   2  15        336.87        348.04        28.21 o                         
  -6   2  15        135.48        118.91        14.60 o                         
  -5   2  15       1628.47       1571.41        17.75 o                         
  -4   2  15       1038.56       1086.14        15.96 o                         
  -3   2  15        308.92        290.73         8.72 o                         
  -2   2  15       1907.58       1952.59        17.94 o                         
  -1   2  15       1347.09       1318.50        13.48 o                         
   0   2  15        238.12        208.32         8.09 o                         
   1   2  15       1048.49       1049.64        14.10 o                         
   2   2  15       2600.59       2573.18        23.55 o                         
   3   2  15          3.64          1.65         4.58 o                         
   4   2  15        136.98        121.99         9.70 o                         
   5   2  15        632.74        629.24        19.03 o                         
   6   2  15          6.40         11.53        10.34 o                         
  -6   3  15         86.18         75.73        10.35 o                         
  -5   3  15       1191.24       1180.05        17.24 o                         
  -4   3  15       2385.54       2431.70        25.00 o                         
  -3   3  15         58.15         49.14         5.32 o                         
  -2   3  15        829.73        838.76        12.16 o                         
  -1   3  15        839.22        860.63        11.32 o                         
   0   3  15       1002.20       1063.15        13.66 o                         
   1   3  15       1331.44       1318.03        17.65 o                         
   2   3  15       1120.01       1203.72        16.67 o                         
   3   3  15          1.28         -6.39         6.39 o                         
   4   3  15        650.13        645.69        12.33 o                         
   5   3  15        665.26        673.58        20.59 o                         
  -6   4  15        290.42        283.09        17.00 o                         
  -5   4  15       1063.04       1066.90        17.92 o                         
  -4   4  15        761.06        749.67        14.72 o                         
  -3   4  15         14.27          8.69         4.69 o                         
  -2   4  15       2381.48       2433.16        27.05 o                         
  -1   4  15        524.92        548.04        11.10 o                         
   0   4  15        636.64        689.16        15.46 o                         
   1   4  15       2389.89       2276.99        34.04 o                         
   2   4  15        797.64        834.02        14.61 o                         
   3   4  15         82.85         68.19         7.34 o                         
   4   4  15        270.82        262.86        13.33 o                         
   5   4  15        460.76        467.91        29.77 o                         
  -6   5  15          2.69         -4.99        10.47 o                         
  -5   5  15        782.16        805.47        20.83 o                         
  -4   5  15        545.79        504.89        16.61 o                         
  -3   5  15         27.80         21.88         6.33 o                         
  -2   5  15       3024.46       3034.98        37.29 o                         
  -1   5  15        720.12        743.83        13.44 o                         
   0   5  15        157.59        136.67         8.43 o                         
   1   5  15       2022.39       1967.68        21.18 o                         
   2   5  15        760.95        800.37        13.97 o                         
   3   5  15         74.08         49.54         7.92 o                         
   4   5  15       1025.62       1005.47        24.23 o                         
  -5   6  15        326.51        333.81        21.21 o                         
  -4   6  15        413.22        434.97        19.19 o                         
  -3   6  15         29.35         22.72         9.86 o                         
  -2   6  15        808.41        815.65        17.82 o                         
  -1   6  15        730.35        730.90        15.11 o                         
   0   6  15        371.34        369.61        11.58 o                         
   1   6  15       1316.66       1295.19        20.32 o                         
   2   6  15        800.85        809.27        21.41 o                         
   3   6  15         15.41          4.29         8.64 o                         
   4   6  15        141.50        173.85        37.64 o                         
  -4   7  15         68.29         53.89        12.03 o                         
  -3   7  15         42.47         27.69         9.23 o                         
  -2   7  15        429.33        419.23        18.53 o                         
  -1   7  15        482.66        464.63        14.48 o                         
   0   7  15        109.75        103.70        10.21 o                         
   1   7  15        832.51        811.68        19.35 o                         
   2   7  15        437.82        452.72        20.77 o                         
   3   7  15         38.66         36.21        14.77 o                         
  -3   8  15         31.99         16.47        13.46 o                         
  -2   8  15        829.95        860.48        31.77 o                         
  -1   8  15        284.26        299.09        18.61 o                         
   0   8  15         60.34         45.00        10.72 o                         
   1   8  15        682.93        675.89        23.60 o                         
   0 -11  16       1325.04       1376.76        24.97 o                         
   1 -11  16         73.76         51.94        10.07 o                         
   2 -11  16         27.24         30.21        16.00 o                         
  -2 -10  16        729.88        741.56        20.43 o                         
  -1 -10  16         17.38          5.50         7.47 o                         
   0 -10  16       1322.51       1282.10        27.46 o                         
   1 -10  16        109.31         75.66        10.18 o                         
   2 -10  16        199.99        154.37        15.92 o                         
   3 -10  16        855.01        849.60        27.22 o                         
   4 -10  16        472.98        457.04        26.15 o                         
  -3  -9  16       1038.02       1050.31        24.09 o                         
  -2  -9  16        169.04        140.66        11.20 o                         
  -1  -9  16         95.04         69.40         7.96 o                         
   0  -9  16       1573.68       1606.01        20.83 o                         
   1  -9  16          1.43          4.57         6.97 o                         
   2  -9  16         70.82         78.17        11.17 o                         
   3  -9  16        854.66        843.35        32.78 o                         
   4  -9  16        376.81        392.02        34.34 o                         
   5  -9  16        109.82         90.72        12.12 o                         
  -4  -8  16         19.95         10.94         9.41 o                         
  -3  -8  16        493.15        489.21        16.37 o                         
  -2  -8  16         59.83         52.73         7.59 o                         
  -1  -8  16        282.44        290.50        13.04 o                         
   0  -8  16       1583.30       1718.78        20.86 o                         
   1  -8  16         13.48         12.69         6.65 o                         
   2  -8  16        785.17        805.99        16.72 o                         
   3  -8  16        584.32        601.44        23.49 o                         
   4  -8  16         18.96          9.02        11.23 o                         
   5  -8  16        156.95        130.19        13.50 o                         
  -5  -7  16         57.49         41.14        12.38 o                         
  -4  -7  16        437.65        477.60        25.79 o                         
  -3  -7  16       1211.67       1193.16        16.11 o                         
  -2  -7  16        769.50        751.24        14.18 o                         
  -1  -7  16        102.37         88.57         8.08 o                         
   0  -7  16       1159.63       1175.32        15.42 o                         
   1  -7  16        407.95        379.06        12.13 o                         
   2  -7  16        784.51        762.22        16.00 o                         
   3  -7  16        586.55        575.98        15.65 o                         
   4  -7  16        120.29        109.34         9.38 o                         
   5  -7  16        107.15         95.64        14.69 o                         
   6  -7  16        786.40        839.57        42.59 o                         
  -5  -6  16        137.77        155.40        17.21 o                         
  -4  -6  16         24.89         15.95         6.72 o                         
  -3  -6  16        705.61        695.50        12.69 o                         
  -2  -6  16        404.81        380.64        10.78 o                         
  -1  -6  16        851.36        822.35        13.79 o                         
   0  -6  16         77.14         58.07         5.67 o                         
   1  -6  16        382.35        394.71         9.73 o                         
   2  -6  16        744.16        790.97        13.38 o                         
   3  -6  16       1561.03       1555.76        21.03 o                         
   4  -6  16          2.45         -2.98         6.60 o                         
   5  -6  16        302.61        327.33        18.62 o                         
   6  -6  16        212.54        223.88        40.53 o                         
  -6  -5  16       1030.53       1008.23        28.27 o                         
  -5  -5  16        423.55        430.31        16.66 o                         
  -4  -5  16       1050.69       1006.80        17.23 o                         
  -3  -5  16       1441.94       1415.31        18.18 o                         
  -2  -5  16       3616.52       3656.17        30.81 o                         
  -1  -5  16          4.42          3.96         4.20 o                         
   0  -5  16      19843.84      19736.06       117.56 o                         
   1  -5  16        999.69       1015.89        12.27 o                         
   2  -5  16       1358.85       1396.76        14.78 o                         
   3  -5  16       1108.63       1086.65        16.28 o                         
   4  -5  16        131.39        147.68        12.12 o                         
   5  -5  16        129.51        123.88        11.66 o                         
   6  -5  16        833.56        848.99        22.86 o                         
  -6  -4  16         45.63         68.08        13.75 o                         
  -5  -4  16        249.98        270.53        13.33 o                         
  -4  -4  16          1.21          3.49         6.75 o                         
  -3  -4  16       1129.18       1130.13        18.53 o                         
  -2  -4  16       5099.24       5176.60        38.81 o                         
  -1  -4  16        756.77        757.63        11.77 o                         
   0  -4  16       1168.56       1155.33        12.89 o                         
   1  -4  16        230.93        246.11         8.12 o                         
   2  -4  16       1167.16       1206.33        14.09 o                         
   3  -4  16       2042.84       2009.68        20.78 o                         
   4  -4  16         78.34         85.39         8.63 o                         
   5  -4  16         93.46         82.43         6.81 o                         
   6  -4  16        232.66        280.10        26.93 o                         
  -6  -3  16        896.29        899.04        19.70 o                         
  -5  -3  16        562.03        553.06        13.40 o                         
  -4  -3  16       1493.35       1487.10        19.75 o                         
  -3  -3  16       1570.67       1556.71        18.28 o                         
  -2  -3  16         61.09         53.53         4.72 o                         
  -1  -3  16        171.48        175.02         7.56 o                         
   0  -3  16       2207.24       2247.00        19.24 o                         
   1  -3  16        126.17        132.52         7.75 o                         
   2  -3  16        438.78        472.61         9.61 o                         
   3  -3  16       2451.63       2412.92        22.00 o                         
   4  -3  16          3.03          1.33         5.08 o                         
   5  -3  16         82.80         78.38         6.05 o                         
   6  -3  16         12.77         21.42        11.76 o                         
  -6  -2  16        194.43        237.86        14.10 o                         
  -5  -2  16        141.67        117.93         9.04 o                         
  -4  -2  16        188.76        205.17         9.24 o                         
  -3  -2  16       1876.26       1859.45        18.17 o                         
  -2  -2  16         13.35          8.99         3.91 o                         
  -1  -2  16        636.50        635.96         9.98 o                         
   0  -2  16       3285.23       3427.03        26.06 o                         
   1  -2  16        362.13        366.28         8.34 o                         
   2  -2  16       1975.07       2040.80        17.75 o                         
   3  -2  16       3344.22       3255.71        27.31 o                         
   4  -2  16          1.04         -3.76         5.06 o                         
   5  -2  16        153.67        151.47        10.13 o                         
   6  -2  16        741.37        734.55        41.87 o                         
  -6  -1  16        301.09        334.03        20.10 o                         
  -5  -1  16         25.61         20.11         6.02 o                         
  -4  -1  16        281.50        242.26        12.06 o                         
  -3  -1  16       1787.91       1763.38        16.00 o                         
  -2  -1  16        462.65        510.50         9.65 o                         
  -1  -1  16       1391.58       1404.26        14.29 o                         
   0  -1  16       1610.12       1687.38        15.10 o                         
   1  -1  16        327.27        329.50         8.22 o                         
   2  -1  16        902.13        928.70        11.12 o                         
   3  -1  16       2754.30       2728.49        23.66 o                         
   4  -1  16       1258.09       1278.52        16.69 o                         
   5  -1  16        399.09        376.82        15.21 o                         
   6  -1  16       1649.78       1643.25        32.20 o                         
  -7   0  16        371.75        376.00        31.44 o                         
  -6   0  16        923.66        874.92        21.57 o                         
  -5   0  16         70.13         44.62         7.24 o                         
  -4   0  16        220.87        233.14         8.96 o                         
  -3   0  16       1401.98       1388.10        14.48 o                         
  -2   0  16        672.20        587.01         9.56 o                         
  -1   0  16       1940.43       1991.13        17.23 o
[truncated: 81,325 more chars]
